# Supplementary material for: Larval transcriptomic responses of a stony coral, Acropora tenuis, during initial contact with the native symbiont, Symbiodinium microadriaticum
Source: Sci Rep. 2022 Feb 21;12:2854. doi: 10.1038/s41598-022-06822-3 (PMC8861010; doi:10.1038/s41598-022-06822-3)
Supplement: Supplementary file 1 — Supplementary Information 1. [file 41598_2022_6822_MOESM1_ESM.xlsx]

## Sheet: S2-1
Genes with C-type lectin-like superfamily (CL0056)
GeneID	PfamID	Domain name
aten_s0027.g88	PF01413	C-terminal tandem repeated domain in type 4 procollagen
aten_s0027.g89	PF01413	C-terminal tandem repeated domain in type 4 procollagen
aten_s0028.g168	PF06482	Collagenase NC10 and Endostatin
aten_s0001.g42	PF00059	Lectin C-type domain
aten_s0007.g171	PF00059	Lectin C-type domain
aten_s0007.g63	PF00059	Lectin C-type domain
aten_s0009.g209	PF00059	Lectin C-type domain
aten_s0010.g22	PF00059	Lectin C-type domain
aten_s0011.g54	PF00059	Lectin C-type domain
aten_s0012.g160	PF00059	Lectin C-type domain
aten_s0014.g140	PF00059	Lectin C-type domain
aten_s0015.g175	PF00059	Lectin C-type domain
aten_s0015.g34	PF00059	Lectin C-type domain
aten_s0015.g36	PF00059	Lectin C-type domain
aten_s0021.g119	PF00059	Lectin C-type domain
aten_s0023.g63	PF00059	Lectin C-type domain
aten_s0032.g76	PF00059	Lectin C-type domain
aten_s0034.g10	PF00059	Lectin C-type domain
aten_s0034.g7	PF00059	Lectin C-type domain
aten_s0034.g8	PF00059	Lectin C-type domain
aten_s0038.g109	PF00059	Lectin C-type domain
aten_s0038.g110	PF00059	Lectin C-type domain
aten_s0038.g111	PF00059	Lectin C-type domain
aten_s0046.g80	PF00059	Lectin C-type domain
aten_s0046.g81	PF00059	Lectin C-type domain
aten_s0053.g40	PF00059	Lectin C-type domain
aten_s0058.g24	PF00059	Lectin C-type domain
aten_s0067.g13	PF00059	Lectin C-type domain
aten_s0077.g5	PF00059	Lectin C-type domain
aten_s0077.g6	PF00059	Lectin C-type domain
aten_s0079.g4	PF00059	Lectin C-type domain
aten_s0081.g10	PF00059	Lectin C-type domain
aten_s0081.g12	PF00059	Lectin C-type domain
aten_s0082.g35	PF00059	Lectin C-type domain
aten_s0082.g37	PF00059	Lectin C-type domain
aten_s0083.g7	PF00059	Lectin C-type domain
aten_s0085.g62	PF00059	Lectin C-type domain
aten_s0086.g17	PF00059	Lectin C-type domain
aten_s0096.g70	PF00059	Lectin C-type domain
aten_s0096.g71	PF00059	Lectin C-type domain
aten_s0099.g25	PF00059	Lectin C-type domain
aten_s0102.g49	PF00059	Lectin C-type domain
aten_s0103.g22	PF00059	Lectin C-type domain
aten_s0103.g25	PF00059	Lectin C-type domain
aten_s0103.g31	PF00059	Lectin C-type domain
aten_s0112.g18	PF00059	Lectin C-type domain
aten_s0112.g27	PF00059	Lectin C-type domain
aten_s0112.g73	PF00059	Lectin C-type domain
aten_s0114.g20	PF00059	Lectin C-type domain
aten_s0114.g6	PF00059	Lectin C-type domain
aten_s0119.g17	PF00059	Lectin C-type domain
aten_s0119.g2	PF00059	Lectin C-type domain
aten_s0119.g3	PF00059	Lectin C-type domain
aten_s0126.g11	PF00059	Lectin C-type domain
aten_s0126.g36	PF00059	Lectin C-type domain
aten_s0127.g24	PF00059	Lectin C-type domain
aten_s0131.g4	PF00059	Lectin C-type domain
aten_s0141.g14	PF00059	Lectin C-type domain
aten_s0145.g23	PF00059	Lectin C-type domain
aten_s0151.g5	PF00059	Lectin C-type domain
aten_s0155.g32	PF00059	Lectin C-type domain
aten_s0156.g35	PF00059	Lectin C-type domain
aten_s0170.g39	PF00059	Lectin C-type domain
aten_s0181.g20	PF00059	Lectin C-type domain
aten_s0183.g33	PF00059	Lectin C-type domain
aten_s0190.g3	PF00059	Lectin C-type domain
aten_s0191.g15	PF00059	Lectin C-type domain
aten_s0211.g7	PF00059	Lectin C-type domain
aten_s0217.g5	PF00059	Lectin C-type domain
aten_s0226.g10	PF00059	Lectin C-type domain
aten_s0226.g11	PF00059	Lectin C-type domain
aten_s0233.g39	PF00059	Lectin C-type domain
aten_s0239.g1	PF00059	Lectin C-type domain
aten_s0239.g3	PF00059	Lectin C-type domain
aten_s0255.g18	PF00059	Lectin C-type domain
aten_s0259.g17	PF00059	Lectin C-type domain
aten_s0296.g6	PF00059	Lectin C-type domain
aten_s0304.g15	PF00059	Lectin C-type domain
aten_s0312.g13	PF00059	Lectin C-type domain
aten_s0396.g5	PF00059	Lectin C-type domain
aten_s0427.g4	PF00059	Lectin C-type domain
aten_s0558.g3	PF00059	Lectin C-type domain
aten_s0086.g51	PF03781	Sulfatase-modifying factor enzyme 1
aten_s0136.g39	PF03781	Sulfatase-modifying factor enzyme 1
aten_s0254.g6	PF03781	Sulfatase-modifying factor enzyme 1

## Sheet: S2-2
Genes with Galactose-binding domain-like superfamily (CL0202)
GeneID	PfamID	Domain name
aten_s0063.g5	PF03561	Allantoicase repeat
aten_s0910.g2	PF03561	Allantoicase repeat
aten_s0005.g123	PF03256	Anaphase-promoting complex, subunit 10 (APC10)
aten_s0034.g14	PF03256	Anaphase-promoting complex, subunit 10 (APC10)
aten_s0133.g17	PF03256	Anaphase-promoting complex, subunit 10 (APC10)
aten_s0133.g48	PF03256	Anaphase-promoting complex, subunit 10 (APC10)
aten_s0043.g43	PF01067	Calpain large subunit, domain III
aten_s0043.g70	PF01067	Calpain large subunit, domain III
aten_s0075.g46	PF01067	Calpain large subunit, domain III
aten_s0075.g47	PF01067	Calpain large subunit, domain III
aten_s0117.g86	PF01067	Calpain large subunit, domain III
aten_s0112.g48	PF08547	Complex I intermediate-associated protein 30 (CIA30)
aten_s0224.g17	PF11721	Di-glucose binding within endoplasmic reticulum
aten_s0017.g73	PF01404	Ephrin receptor ligand binding domain
aten_s0017.g75	PF01404	Ephrin receptor ligand binding domain
aten_s0060.g10	PF01404	Ephrin receptor ligand binding domain
aten_s0060.g17	PF01404	Ephrin receptor ligand binding domain
aten_s0060.g22	PF01404	Ephrin receptor ligand binding domain
aten_s0267.g1	PF01404	Ephrin receptor ligand binding domain
aten_s0304.g16	PF01404	Ephrin receptor ligand binding domain
aten_s0304.g17	PF01404	Ephrin receptor ligand binding domain
aten_s0626.g1	PF01404	Ephrin receptor ligand binding domain
aten_s1181.g1	PF01404	Ephrin receptor ligand binding domain
aten_s0002.g207	PF00754	F5/8 type C domain
aten_s0002.g208	PF00754	F5/8 type C domain
aten_s0002.g63	PF00754	F5/8 type C domain
aten_s0002.g64	PF00754	F5/8 type C domain
aten_s0003.g135	PF00754	F5/8 type C domain
aten_s0003.g139	PF00754	F5/8 type C domain
aten_s0003.g2	PF00754	F5/8 type C domain
aten_s0003.g3	PF00754	F5/8 type C domain
aten_s0005.g170	PF00754	F5/8 type C domain
aten_s0005.g205	PF00754	F5/8 type C domain
aten_s0005.g206	PF00754	F5/8 type C domain
aten_s0005.g208	PF00754	F5/8 type C domain
aten_s0005.g9	PF00754	F5/8 type C domain
aten_s0007.g6	PF00754	F5/8 type C domain
aten_s0007.g7	PF00754	F5/8 type C domain
aten_s0008.g74	PF00754	F5/8 type C domain
aten_s0011.g37	PF00754	F5/8 type C domain
aten_s0012.g147	PF00754	F5/8 type C domain
aten_s0012.g151	PF00754	F5/8 type C domain
aten_s0013.g161	PF00754	F5/8 type C domain
aten_s0013.g96	PF00754	F5/8 type C domain
aten_s0013.g97	PF00754	F5/8 type C domain
aten_s0013.g98	PF00754	F5/8 type C domain
aten_s0017.g135	PF00754	F5/8 type C domain
aten_s0017.g138	PF00754	F5/8 type C domain
aten_s0017.g140	PF00754	F5/8 type C domain
aten_s0017.g165	PF00754	F5/8 type C domain
aten_s0017.g62	PF00754	F5/8 type C domain
aten_s0017.g74	PF00754	F5/8 type C domain
aten_s0021.g28	PF00754	F5/8 type C domain
aten_s0026.g130	PF00754	F5/8 type C domain
aten_s0026.g131	PF00754	F5/8 type C domain
aten_s0030.g1	PF00754	F5/8 type C domain
aten_s0030.g132	PF00754	F5/8 type C domain
aten_s0034.g12	PF00754	F5/8 type C domain
aten_s0035.g108	PF00754	F5/8 type C domain
aten_s0035.g129	PF00754	F5/8 type C domain
aten_s0042.g114	PF00754	F5/8 type C domain
aten_s0044.g24	PF00754	F5/8 type C domain
aten_s0044.g30	PF00754	F5/8 type C domain
aten_s0044.g31	PF00754	F5/8 type C domain
aten_s0044.g94	PF00754	F5/8 type C domain
aten_s0046.g25	PF00754	F5/8 type C domain
aten_s0048.g23	PF00754	F5/8 type C domain
aten_s0053.g34	PF00754	F5/8 type C domain
aten_s0053.g79	PF00754	F5/8 type C domain
aten_s0055.g23	PF00754	F5/8 type C domain
aten_s0059.g40	PF00754	F5/8 type C domain
aten_s0063.g46	PF00754	F5/8 type C domain
aten_s0063.g47	PF00754	F5/8 type C domain
aten_s0063.g48	PF00754	F5/8 type C domain
aten_s0065.g40	PF00754	F5/8 type C domain
aten_s0074.g41	PF00754	F5/8 type C domain
aten_s0074.g42	PF00754	F5/8 type C domain
aten_s0074.g59	PF00754	F5/8 type C domain
aten_s0076.g37	PF00754	F5/8 type C domain
aten_s0076.g45	PF00754	F5/8 type C domain
aten_s0076.g46	PF00754	F5/8 type C domain
aten_s0076.g47	PF00754	F5/8 type C domain
aten_s0076.g48	PF00754	F5/8 type C domain
aten_s0076.g58	PF00754	F5/8 type C domain
aten_s0078.g43	PF00754	F5/8 type C domain
aten_s0079.g1	PF00754	F5/8 type C domain
aten_s0079.g2	PF00754	F5/8 type C domain
aten_s0084.g103	PF00754	F5/8 type C domain
aten_s0084.g2	PF00754	F5/8 type C domain
aten_s0084.g3	PF00754	F5/8 type C domain
aten_s0085.g98	PF00754	F5/8 type C domain
aten_s0086.g17	PF00754	F5/8 type C domain
aten_s0091.g18	PF00754	F5/8 type C domain
aten_s0092.g94	PF00754	F5/8 type C domain
aten_s0092.g95	PF00754	F5/8 type C domain
aten_s0099.g51	PF00754	F5/8 type C domain
aten_s0101.g56	PF00754	F5/8 type C domain
aten_s0104.g16	PF00754	F5/8 type C domain
aten_s0104.g18	PF00754	F5/8 type C domain
aten_s0105.g16	PF00754	F5/8 type C domain
aten_s0105.g6	PF00754	F5/8 type C domain
aten_s0108.g29	PF00754	F5/8 type C domain
aten_s0111.g32	PF00754	F5/8 type C domain
aten_s0112.g42	PF00754	F5/8 type C domain
aten_s0114.g18	PF00754	F5/8 type C domain
aten_s0114.g19	PF00754	F5/8 type C domain
aten_s0114.g27	PF00754	F5/8 type C domain
aten_s0119.g2	PF00754	F5/8 type C domain
aten_s0119.g3	PF00754	F5/8 type C domain
aten_s0121.g16	PF00754	F5/8 type C domain
aten_s0123.g27	PF00754	F5/8 type C domain
aten_s0124.g11	PF00754	F5/8 type C domain
aten_s0124.g12	PF00754	F5/8 type C domain
aten_s0124.g13	PF00754	F5/8 type C domain
aten_s0124.g34	PF00754	F5/8 type C domain
aten_s0126.g36	PF00754	F5/8 type C domain
aten_s0127.g54	PF00754	F5/8 type C domain
aten_s0130.g7	PF00754	F5/8 type C domain
aten_s0131.g7	PF00754	F5/8 type C domain
aten_s0133.g1	PF00754	F5/8 type C domain
aten_s0135.g41	PF00754	F5/8 type C domain
aten_s0138.g26	PF00754	F5/8 type C domain
aten_s0138.g27	PF00754	F5/8 type C domain
aten_s0138.g29	PF00754	F5/8 type C domain
aten_s0138.g31	PF00754	F5/8 type C domain
aten_s0138.g55	PF00754	F5/8 type C domain
aten_s0140.g15	PF00754	F5/8 type C domain
aten_s0151.g25	PF00754	F5/8 type C domain
aten_s0154.g30	PF00754	F5/8 type C domain
aten_s0162.g31	PF00754	F5/8 type C domain
aten_s0174.g37	PF00754	F5/8 type C domain
aten_s0174.g38	PF00754	F5/8 type C domain
aten_s0174.g39	PF00754	F5/8 type C domain
aten_s0174.g42	PF00754	F5/8 type C domain
aten_s0174.g43	PF00754	F5/8 type C domain
aten_s0179.g27	PF00754	F5/8 type C domain
aten_s0181.g2	PF00754	F5/8 type C domain
aten_s0184.g1	PF00754	F5/8 type C domain
aten_s0189.g18	PF00754	F5/8 type C domain
aten_s0189.g19	PF00754	F5/8 type C domain
aten_s0189.g25	PF00754	F5/8 type C domain
aten_s0189.g31	PF00754	F5/8 type C domain
aten_s0189.g33	PF00754	F5/8 type C domain
aten_s0189.g34	PF00754	F5/8 type C domain
aten_s0206.g1	PF00754	F5/8 type C domain
aten_s0206.g2	PF00754	F5/8 type C domain
aten_s0206.g3	PF00754	F5/8 type C domain
aten_s0206.g4	PF00754	F5/8 type C domain
aten_s0211.g5	PF00754	F5/8 type C domain
aten_s0212.g11	PF00754	F5/8 type C domain
aten_s0217.g4	PF00754	F5/8 type C domain
aten_s0240.g12	PF00754	F5/8 type C domain
aten_s0243.g3	PF00754	F5/8 type C domain
aten_s0268.g7	PF00754	F5/8 type C domain
aten_s0268.g9	PF00754	F5/8 type C domain
aten_s0271.g12	PF00754	F5/8 type C domain
aten_s0271.g8	PF00754	F5/8 type C domain
aten_s0312.g14	PF00754	F5/8 type C domain
aten_s0312.g15	PF00754	F5/8 type C domain
aten_s0318.g1	PF00754	F5/8 type C domain
aten_s0318.g2	PF00754	F5/8 type C domain
aten_s0318.g3	PF00754	F5/8 type C domain
aten_s0318.g4	PF00754	F5/8 type C domain
aten_s0392.g11	PF00754	F5/8 type C domain
aten_s0551.g2	PF00754	F5/8 type C domain
aten_s0558.g3	PF00754	F5/8 type C domain
aten_s0585.g1	PF00754	F5/8 type C domain
aten_s0585.g3	PF00754	F5/8 type C domain
aten_s0598.g1	PF00754	F5/8 type C domain
aten_s0655.g4	PF00754	F5/8 type C domain
aten_s0751.g1	PF00754	F5/8 type C domain
aten_s1441.g1	PF00754	F5/8 type C domain
aten_s0001.g140	PF02837	Glycosyl hydrolases family 2, sugar binding domain
aten_s0001.g257	PF02837	Glycosyl hydrolases family 2, sugar binding domain
aten_s0001.g258	PF02837	Glycosyl hydrolases family 2, sugar binding domain
aten_s0123.g43	PF02837	Glycosyl hydrolases family 2, sugar binding domain
aten_s0009.g245	PF00052	Laminin B (Domain IV)
aten_s0040.g105	PF00052	Laminin B (Domain IV)
aten_s0163.g15	PF00052	Laminin B (Domain IV)
aten_s0163.g17	PF00052	Laminin B (Domain IV)
aten_s0163.g18	PF00052	Laminin B (Domain IV)
aten_s0203.g7	PF00052	Laminin B (Domain IV)
aten_s0254.g13	PF00052	Laminin B (Domain IV)
aten_s0009.g245	PF00055	Laminin N-terminal (Domain VI)
aten_s0040.g105	PF00055	Laminin N-terminal (Domain VI)
aten_s0056.g103	PF00055	Laminin N-terminal (Domain VI)
aten_s0110.g59	PF00055	Laminin N-terminal (Domain VI)
aten_s0163.g15	PF00055	Laminin N-terminal (Domain VI)
aten_s0163.g17	PF00055	Laminin N-terminal (Domain VI)
aten_s0163.g18	PF00055	Laminin N-terminal (Domain VI)
aten_s0196.g10	PF00055	Laminin N-terminal (Domain VI)
aten_s0196.g11	PF00055	Laminin N-terminal (Domain VI)
aten_s0196.g15	PF00055	Laminin N-terminal (Domain VI)
aten_s0203.g7	PF00055	Laminin N-terminal (Domain VI)
aten_s0165.g2	PF09092	Lyase, N terminal
aten_s0165.g3	PF09092	Lyase, N terminal
aten_s0182.g22	PF09092	Lyase, N terminal
aten_s0182.g23	PF09092	Lyase, N terminal
aten_s0056.g87	PF06588	Muskelin N-terminus
aten_s0014.g33	PF14324	PINIT domain
aten_s0022.g4	PF06201	PITH domain
aten_s0028.g137	PF04721	PNGase C-terminal domain, mannose-binding module PAW
aten_s0028.g148	PF04721	PNGase C-terminal domain, mannose-binding module PAW
aten_s0117.g50	PF04721	PNGase C-terminal domain, mannose-binding module PAW
aten_s0031.g67	PF01483	Proprotein convertase P-domain
aten_s0037.g49	PF01483	Proprotein convertase P-domain
aten_s0048.g118	PF01483	Proprotein convertase P-domain
aten_s0048.g75	PF01483	Proprotein convertase P-domain
aten_s0059.g28	PF01483	Proprotein convertase P-domain
aten_s0059.g98	PF01483	Proprotein convertase P-domain
aten_s0059.g99	PF01483	Proprotein convertase P-domain
aten_s0063.g68	PF01483	Proprotein convertase P-domain
aten_s0063.g69	PF01483	Proprotein convertase P-domain
aten_s0109.g26	PF01483	Proprotein convertase P-domain
aten_s0013.g19	PF07738	Sad1 / UNC-like C-terminal
aten_s0031.g36	PF07738	Sad1 / UNC-like C-terminal
aten_s0166.g46	PF07738	Sad1 / UNC-like C-terminal
aten_s0196.g9	PF08530	X-Pro dipeptidyl-peptidase C-terminal non-catalytic domain
aten_s0001.g170	PF01834	XRCC1 N terminal domain
aten_s0001.g174	PF01834	XRCC1 N terminal domain
aten_s0027.g102	PF01834	XRCC1 N terminal domain
