# Supplementary material for: Larval transcriptomic responses of a stony coral, Acropora tenuis, during initial contact with the native symbiont, Symbiodinium microadriaticum
Source: Sci Rep. 2022 Feb 21;12:2854. doi: 10.1038/s41598-022-06822-3 (PMC8861010; doi:10.1038/s41598-022-06822-3)
Supplement: Supplementary file 2 — Supplementary Information 2. [file 41598_2022_6822_MOESM2_ESM.xlsx]

## Sheet: Smic 1 hpi
geneID	logFC	logCPM	PValue	FDR
aten_s0005.g245.t1	1.63018	5.28599	7.15554e-10	6.46963e-06
aten_s0156.g13.t1	2.76265	3.65135	7.73997e-10	6.46963e-06
aten_s0052.g68.t1	2.14867	3.19992	8.7282e-10	6.46963e-06
aten_s0004.g107.t1	1.48523	4.73773	2.10167e-08	0.000116837
aten_s0005.g20.t1	1.5207	4.30871	3.66391e-08	0.000158271
aten_s0279.g23.t2	1.05249	7.38139	4.27048e-08	0.000158271
aten_s0240.g20.t1	1.35531	7.91194	1.02221e-07	0.000324728
aten_s0007.g82.t1	1.43281	7.11609	1.97307e-07	0.000506834
aten_s0008.g85.t1	1.27362	4.51281	2.05131e-07	0.000506834
aten_s0326.g7.t1	0.945963	8.99354	7.06536e-07	0.00151574
aten_s0362.g2.t1	-1.12743	7.01302	7.49791e-07	0.00151574
aten_s0262.g16.t2	1.29986	4.59298	8.44077e-07	0.00156414
aten_s0097.g19.t3	0.944522	7.14378	1.58214e-06	0.0027063
aten_s0096.g129.t1	1.45222	3.44103	2.49978e-06	0.0037084
aten_s0166.g6.t1	1.24031	5.01634	2.50151e-06	0.0037084
aten_s0172.g60.t1	1.10304	8.80403	2.72047e-06	0.00378094
aten_s0040.g15.t1	1.52676	3.53093	3.4059e-06	0.00445512
aten_s0345.g3.t1	1.90999	3.53441	3.73555e-06	0.00461485
aten_s0008.g89.t1	1.50167	4.33262	3.96663e-06	0.00461867
aten_s0082.g22.t1	1.00198	5.86141	4.15404e-06	0.00461867
aten_s0909.g1.t1	1.1728	4.92417	5.61156e-06	0.00594211
aten_s0023.g63.t1	1.4281	3.71038	6.04712e-06	0.00611226
aten_s0009.g64.t1	-1.84436	2.64228	6.78146e-06	0.00655649
aten_s0074.g41.t1	1.46048	3.59369	9.00404e-06	0.00834262
aten_s1159.g1.t1	2.1217	2.14303	9.82751e-06	0.00874138
aten_s0008.g92.t1	1.70485	2.69827	1.06913e-05	0.00914395
aten_s0147.g23.t2	-1.81247	2.56893	1.19514e-05	0.00960161
aten_s0170.g16.t1	1.3111	4.34406	1.23554e-05	0.00960161
aten_s0034.g83.t1	-1.1885	5.75294	1.25218e-05	0.00960161
aten_s0005.g324.t1	-1.75761	4.25397	1.33361e-05	0.00988516
aten_s0355.g8.t1	1.2208	8.88194	1.43522e-05	0.0102951
aten_s0140.g6.t1	1.29847	3.66221	1.48252e-05	0.0103021
aten_s0007.g146.t2	0.933247	5.15732	1.9143e-05	0.0128995
aten_s0005.g269.t1	1.66267	3.23476	2.00096e-05	0.0130868
aten_s0424.g1.t1	0.996956	5.38324	2.18457e-05	0.0136858
aten_s0034.g66.t1	0.884628	5.4038	2.21562e-05	0.0136858
aten_s0001.g265.t1	1.2452	3.7037	2.33372e-05	0.0140257
aten_s0100.g39.t1	-1.17729	6.12721	2.41233e-05	0.0141166
aten_s0076.g64.t1	1.24239	4.10478	2.63756e-05	0.0141789
aten_s0107.g33.t1	1.36922	3.2011	2.65973e-05	0.0141789
aten_s0451.g5.t1	1.04777	7.64141	2.67105e-05	0.0141789
aten_s0021.g48.t1	-1.01127	6.0328	2.68188e-05	0.0141789
aten_s0105.g24.t1	1.36114	5.27115	2.78796e-05	0.0141789
aten_s0002.g38.t1	-1.40123	4.42458	2.8918e-05	0.0141789
aten_s0024.g4.t1	1.0322	5.39339	2.91787e-05	0.0141789
aten_s0002.g5.t1	-1.06464	5.03787	2.93608e-05	0.0141789
aten_s0042.g127.t1	-1.33359	4.14223	2.99685e-05	0.0141789
aten_s0301.g26.t1	1.23722	6.02886	3.29559e-05	0.0152675
aten_s0271.g11.t2	1.13725	4.49945	3.65336e-05	0.0165795
aten_s0026.g21.t1	0.986179	4.54575	3.9271e-05	0.0172852
aten_s0121.g15.t1	1.8152	4.24834	3.96433e-05	0.0172852
aten_s0139.g30.t1	1.11619	8.23673	4.34465e-05	0.0185792
aten_s0128.g56.t2	1.25214	3.95334	4.46718e-05	0.0187428
aten_s0046.g22.t1	1.24478	3.64423	4.84077e-05	0.0199341
aten_s0007.g79.t1	0.888067	8.53476	5.05058e-05	0.0204199
aten_s0033.g24.t1	0.91251	9.95518	5.44103e-05	0.0216057
aten_s0043.g90.t1	-2.24628	2.02095	5.60129e-05	0.0218519
aten_s0107.g40.t1	1.15547	8.56907	5.87102e-05	0.0225093
aten_s0444.g2.t1	1.4008	4.00396	6.22353e-05	0.0232607
aten_s0233.g38.t1	0.932411	5.45752	6.34292e-05	0.0232607
aten_s0172.g71.t1	1.41116	3.88197	6.47062e-05	0.0232607
aten_s0033.g17.t1	0.968865	5.72576	6.48542e-05	0.0232607
aten_s0063.g61.t1	0.978897	5.16862	6.9845e-05	0.0243386
aten_s0008.g88.t1	1.38432	3.46744	7.00484e-05	0.0243386
aten_s0007.g192.t1	-0.846771	8.36838	7.93265e-05	0.0271382
aten_s0012.g36.t1	1.11298	6.25335	8.13111e-05	0.0273957
aten_s0043.g133.t1	1.59027	2.86793	8.36994e-05	0.0277795
aten_s0118.g6.t1	-1.14604	6.30951	8.80682e-05	0.0287996
aten_s0286.g15.t1	-1.13643	4.11179	9.23722e-05	0.0297693
aten_s0013.g34.t1	0.896133	6.27327	9.61338e-05	0.0301842
aten_s0107.g36.t1	1.02896	10.9366	9.66934e-05	0.0301842
aten_s0042.g90.t1	1.29196	3.01896	9.7732e-05	0.0301842
aten_s0185.g33.t1	0.934751	5.30231	0.000102254	0.0310214
aten_s0007.g180.t1	0.850587	6.52317	0.000103233	0.0310214
aten_s0497.g1.t1	1.06831	4.48504	0.000107646	0.0319162
aten_s0012.g81.t1	-1.11931	5.54982	0.000115708	0.0338551
aten_s0426.g3.t2	0.916762	6.48584	0.000124299	0.0347015
aten_s0162.g32.t1	1.23184	4.55691	0.000124527	0.0347015
aten_s0056.g47.t1	-0.837719	9.09232	0.000124733	0.0347015
aten_s0009.g157.t1	-0.884943	5.55697	0.000124843	0.0347015
aten_s0443.g2.t1	0.746875	8.37319	0.000126543	0.0347401
aten_s0220.g14.t1	0.793062	6.55342	0.000139684	0.037507
aten_s0103.g12.t1	-1.32238	3.97077	0.000140703	0.037507
aten_s0005.g244.t1	0.970188	6.34903	0.00014533	0.037507
aten_s0170.g41.t1	2.36653	1.6698	0.00014544	0.037507
aten_s0125.g35.t1	-1.70096	2.90833	0.000146877	0.037507
aten_s0240.g7.t3	0.963482	5.73454	0.000148042	0.037507
aten_s0011.g173.t1	-1.27539	3.62634	0.000148429	0.037507
aten_s0482.g4.t1	0.75275	7.69097	0.000153278	0.0382972
aten_s0003.g161.t1	-1.07838	6.36852	0.000158782	0.0392314
aten_s0162.g23.t2	0.96499	5.54759	0.000169102	0.0413221
aten_s0012.g46.t1	1.62131	3.49527	0.000172987	0.0418121
aten_s0049.g176.t1	-0.752767	7.52266	0.000175879	0.042054
aten_s0037.g39.t1	-1.15099	5.52861	0.000182291	0.0431234
aten_s0007.g99.t1	-0.9409	5.6933	0.000185241	0.0432436
aten_s0089.g60.t1	1.2483	8.66722	0.000187513	0.0432436
aten_s0012.g114.t1	-0.962783	5.38743	0.000188633	0.0432436
aten_s0035.g22.t1	1.67217	2.35881	0.000193219	0.0432831
aten_s0174.g9.t1	1.45586	2.41852	0.00019476	0.0432831
aten_s0030.g116.t1	0.907099	4.93526	0.000194856	0.0432831
aten_s0117.g36.t1	1.04768	5.00846	0.000196591	0.0432831
aten_s0353.g9.t1	0.720597	10.8232	0.000213988	0.04597
aten_s0034.g132.t1	1.90254	2.88125	0.000214226	0.04597
aten_s0096.g42.t1	0.976952	4.84853	0.000216644	0.04597
aten_s0108.g16.t1	-0.968419	4.12207	0.000217064	0.04597
aten_s0340.g26.t1	1.0694	4.01055	0.000221437	0.0464537
aten_s0015.g46.t2	-0.870757	8.90981	0.000244748	0.0508642
aten_s0077.g27.t1	1.06036	6.01554	0.000250235	0.0515229
aten_s0120.g36.t1	1.01807	4.35394	0.000254029	0.0517801
aten_s0259.g1.t1	-0.950458	7.53598	0.000256141	0.0517801
aten_s0062.g68.t2	-0.796358	11.0236	0.000258853	0.0518272
aten_s0382.g15.t1	2.31018	1.46516	0.000261035	0.0518272
aten_s0852.g2.t1	0.835074	7.30413	0.000265281	0.052204
aten_s0037.g17.t2	-0.986844	6.06733	0.000268235	0.0523224
aten_s0049.g17.t1	1.55101	4.2747	0.000270748	0.0523533
aten_s0299.g11.t1	0.912183	9.59838	0.000282176	0.0540926
aten_s0057.g55.t1	1.302	5.88629	0.00029623	0.0563015
aten_s0099.g6.t1	-0.902335	5.97118	0.000303179	0.0571338
aten_s0015.g13.t2	0.75849	6.6003	0.000307732	0.0575044
aten_s0046.g121.t1	-1.10911	4.02389	0.000314316	0.0582453
aten_s0105.g33.t1	-0.894075	7.64976	0.000333669	0.0612072
aten_s0107.g31.t1	0.843662	8.96634	0.000335804	0.0612072
aten_s0009.g27.t1	1.20593	5.84429	0.000341002	0.0616494
aten_s0005.g342.t1	-0.844503	4.84192	0.000346138	0.0620732
aten_s0019.g20.t1	0.905627	5.66668	0.000365816	0.0650772
aten_s0034.g82.t1	0.674197	7.17335	0.000381732	0.0673696
aten_s0135.g38.t1	-0.986489	5.57902	0.000433847	0.0756271
aten_s0041.g115.t1	1.04246	3.61913	0.000435323	0.0756271
aten_s0212.g25.t1	1.18821	3.30997	0.000440126	0.0758689
aten_s0017.g95.t1	-1.07792	3.89809	0.000443964	0.0759417
aten_s0244.g8.t1	0.855402	4.38873	0.000465361	0.0787483
aten_s0108.g85.t1	0.84197	5.30809	0.000471599	0.0787483
aten_s0059.g28.t1	1.29162	3.85102	0.000477031	0.0787483
aten_s0058.g87.t1	-0.923514	4.58171	0.00047742	0.0787483
aten_s0165.g10.t1	-2.90167	0.863542	0.000478078	0.0787483
aten_s0042.g91.t1	3.02088	1.08641	0.000484108	0.0790867
aten_s0024.g73.t1	-0.856574	5.17612	0.000487246	0.0790867
aten_s0052.g37.t1	-0.836519	6.20683	0.000492552	0.0793687
aten_s0026.g76.t2	-0.941936	4.21339	0.000502353	0.0803656
aten_s0181.g2.t1	0.938269	5.44766	0.000537077	0.085307
aten_s0003.g15.t1	-0.841077	6.11467	0.000582292	0.0915873
aten_s0056.g10.t1	1.11633	4.24085	0.000586832	0.0915873
aten_s0008.g154.t1	0.984986	6.0201	0.000591355	0.0915873
aten_s0001.g307.t1	0.99075	3.60017	0.000593092	0.0915873
aten_s0110.g29.t2	0.697627	7.48425	0.000603308	0.0922131
aten_s0122.g32.t1	1.00151	4.8988	0.000605438	0.0922131
aten_s0099.g52.t1	-0.901252	5.88232	0.000612488	0.0926523
aten_s0079.g2.t1	0.858382	6.39602	0.000631421	0.0946836
aten_s0068.g8.t1	1.14546	8.06023	0.000634702	0.0946836
aten_s0002.g288.t2	0.78348	5.05399	0.000638689	0.0946836
aten_s0012.g156.t1	0.780284	5.45803	0.000649936	0.0957127
aten_s0279.g19.t1	-0.802577	4.73592	0.000657178	0.0961425
aten_s0317.g14.t1	-0.681713	7.31762	0.000665302	0.0966949
aten_s0197.g48.t1	1.10217	4.67537	0.000687043	0.0990928
aten_s0028.g115.t1	-0.705408	7.77282	0.000690713	0.0990928
aten_s0204.g21.t2	0.747129	5.42027	0.0007015	0.0999952
aten_s0009.g47.t1	-0.742109	10.5623	0.000715715	0.101372
aten_s0011.g23.t1	-0.820886	6.72328	0.000723525	0.101829
aten_s0107.g42.t1	0.9136	5.62026	0.000747164	0.104495
aten_s0678.g1.t1	-2.30531	0.963476	0.00077188	0.107277
aten_s0009.g202.t1	-1.13377	3.04655	0.000781813	0.107365
aten_s0093.g24.t1	-0.848357	5.56885	0.000782172	0.107365
aten_s0013.g159.t1	0.811436	4.34504	0.000796456	0.107633
aten_s0211.g15.t1	1.74634	2.39426	0.000800181	0.107633
aten_s0046.g19.t1	-1.0485	3.99242	0.000802806	0.107633
aten_s1405.g1.t1	1.29303	3.28047	0.000806683	0.107633
aten_s0175.g7.t4	1.06683	6.49414	0.000808327	0.107633
aten_s0014.g60.t1	0.711248	6.82921	0.000814153	0.107764
aten_s0117.g1.t1	1.16662	6.06553	0.000838835	0.110374
aten_s0082.g38.t1	-0.679888	8.26293	0.000858467	0.111335
aten_s0023.g76.t1	-1.78128	1.8495	0.000859438	0.111335
aten_s0352.g4.t1	3.01371	1.30548	0.00086116	0.111335
aten_s0006.g116.t1	-0.65981	8.55933	0.000882833	0.113477
aten_s0404.g4.t1	1.00892	3.54611	0.000895178	0.114403
aten_s0106.g25.t1	-0.824244	8.30714	0.000921237	0.11706
aten_s0003.g66.t1	0.658197	7.64111	0.000930234	0.117218
aten_s0208.g1.t1	0.766778	5.44726	0.000935174	0.117218
aten_s0255.g15.t1	0.679686	5.75052	0.000938291	0.117218
aten_s0034.g22.t1	-0.949523	5.48355	0.00095023	0.11746
aten_s0017.g42.t1	1.29404	3.42709	0.000951498	0.11746
aten_s0006.g121.t2	-1.35706	2.29697	0.000956079	0.11746
aten_s0107.g41.t1	0.690289	8.86433	0.000968614	0.118347
aten_s0034.g35.t1	0.89432	4.94754	0.00101876	0.123793
aten_s0005.g40.t1	-2.92821	1.13419	0.00102882	0.12396
aten_s0237.g37.t1	-0.742013	6.43433	0.00103129	0.12396
aten_s0053.g87.t1	-0.798134	7.58963	0.00104184	0.124143
aten_s0124.g26.t1	0.854141	4.31675	0.00104462	0.124143
aten_s0132.g48.t1	1.08034	3.93059	0.00105278	0.124143
aten_s0005.g328.t1	-0.711188	5.47466	0.00105513	0.124143
aten_s0031.g5.t1	-0.824236	5.85867	0.00106124	0.124194
aten_s0053.g80.t1	-0.736804	5.9112	0.00106673	0.124194
aten_s0143.g23.t1	0.957479	6.60941	0.00108723	0.125698
aten_s0194.g19.t1	-0.967447	3.68262	0.00109601	0.125698
aten_s0531.g2.t1	5.22697	0.199432	0.00109661	0.125698
aten_s0306.g28.t1	-1.31521	2.73191	0.00110338	0.125825
aten_s0224.g16.t1	-0.781354	5.03795	0.00111096	0.126043
aten_s0067.g50.t1	-0.695376	5.63673	0.00112487	0.126973
aten_s0015.g75.t1	-0.668864	5.70163	0.0011502	0.129177
aten_s0305.g14.t1	-0.785599	6.84186	0.00117689	0.13151
aten_s0175.g46.t1	0.779263	5.15745	0.00118646	0.131674
aten_s0089.g62.t1	0.908316	8.68448	0.0011902	0.131674
aten_s0067.g158.t1	1.03737	5.01495	0.00119852	0.131938
aten_s0063.g34.t1	-0.882554	5.02913	0.00122062	0.133412
aten_s0086.g44.t1	-0.874804	8.84122	0.00123301	0.133412
aten_s0362.g18.t1	1.29797	2.52108	0.00124447	0.133412
aten_s0306.g24.t1	-0.713987	5.38414	0.00125352	0.133412
aten_s0069.g6.t1	-0.756267	5.4611	0.0012557	0.133412
aten_s0084.g19.t2	-0.75029	6.23646	0.00125641	0.133412
aten_s0057.g54.t1	-0.826391	8.05521	0.00126331	0.133412
aten_s0292.g14.t1	-1.07634	3.19858	0.00126462	0.133412
aten_s0130.g32.t1	1.12682	5.58125	0.00126794	0.133412
aten_s0013.g93.t2	0.979647	5.11793	0.0012719	0.133412
aten_s0027.g15.t1	0.757328	6.02482	0.00130069	0.135791
aten_s0007.g171.t1	2.3751	1.02681	0.00132732	0.136998
aten_s0057.g50.t1	-1.37284	2.46527	0.00133849	0.136998
aten_s0004.g115.t1	1.04181	3.08617	0.00133904	0.136998
aten_s0085.g23.t1	2.20042	1.79374	0.00134171	0.136998
aten_s0009.g102.t1	1.20554	6.22345	0.00134306	0.136998
aten_s0079.g19.t2	-1.40388	2.69776	0.00135088	0.137167
aten_s0092.g2.t1	-0.831235	5.50335	0.00143642	0.145189
aten_s0031.g15.t1	1.26084	3.28493	0.00144434	0.145329
aten_s0010.g155.t1	1.03464	8.76015	0.00148647	0.148861
aten_s0124.g20.t3	-1.31319	2.36923	0.00149282	0.148861
aten_s0013.g204.t1	1.26367	2.58499	0.00153007	0.151814
aten_s0012.g184.t2	0.647965	5.72019	0.00153609	0.151814
aten_s0013.g179.t1	-0.721791	5.5205	0.00155027	0.152537
aten_s0013.g186.t1	2.26742	1.12354	0.00156589	0.153033
aten_s0675.g1.t1	1.29937	3.01701	0.0015752	0.153033
aten_s1320.g2.t1	0.747771	5.59943	0.00157596	0.153033
aten_s0016.g89.t2	1.01368	3.80006	0.00158611	0.153349
aten_s0022.g88.t1	0.965869	3.2997	0.00159918	0.153943
aten_s0093.g60.t2	1.49899	2.72144	0.001635	0.156585
aten_s0006.g154.t1	1.20582	2.76411	0.0016407	0.156585
aten_s0187.g9.t1	-0.672478	6.85408	0.00167294	0.158314
aten_s0002.g20.t1	-1.03661	3.74707	0.00167326	0.158314
aten_s0183.g40.t1	-0.75906	7.38868	0.00168415	0.158314
aten_s0124.g7.t1	-1.19836	2.80581	0.00168729	0.158314
aten_s0144.g4.t1	2.76944	0.786632	0.00174051	0.162384
aten_s0164.g33.t2	0.940991	6.49855	0.00175129	0.162384
aten_s0172.g59.t1	0.831951	5.36266	0.00175768	0.162384
aten_s0240.g33.t1	1.90458	2.71567	0.00175988	0.162384
aten_s0056.g40.t1	1.57208	2.24402	0.00177217	0.16278
aten_s0289.g5.t1	-0.738585	5.64284	0.00177881	0.16278
aten_s0034.g45.t1	0.793799	4.52712	0.00180334	0.164312
aten_s0023.g52.t1	-0.949543	3.31726	0.00181033	0.164312
aten_s0151.g41.t2	1.09127	3.04894	0.00182404	0.164447
aten_s0198.g17.t1	-0.751918	7.47539	0.00182661	0.164447
aten_s0029.g24.t1	0.742486	4.64292	0.00183876	0.164873
aten_s0765.g1.t1	-5.25977	0.27262	0.00185876	0.165509
aten_s0244.g33.t1	0.984091	4.01756	0.00186173	0.165509
aten_s0089.g29.t1	1.2601	2.54361	0.00187681	0.165509
aten_s0218.g9.t1	-0.752715	5.98605	0.0018806	0.165509
aten_s0001.g244.t1	-0.810039	6.88384	0.00188306	0.165509
aten_s0245.g8.t1	1.54055	2.95675	0.00189405	0.165819
aten_s0047.g122.t1	0.795615	7.86725	0.00190686	0.166286
aten_s0179.g23.t1	1.48928	2.01697	0.00191885	0.166637
aten_s0268.g21.t2	1.00712	3.48783	0.00193319	0.166637
aten_s0501.g7.t1	1.44695	2.64996	0.00193516	0.166637
aten_s0186.g11.t1	-0.709498	6.09188	0.00194833	0.166637
aten_s0062.g92.t1	1.852	1.51432	0.00194835	0.166637
aten_s0130.g28.t1	0.904338	6.21812	0.00196971	0.167818
aten_s0303.g9.t1	-0.745882	4.61709	0.0019956	0.168241
aten_s0258.g2.t2	0.94548	4.99905	0.00201263	0.168241
aten_s0034.g97.t1	-0.659534	6.85271	0.00201432	0.168241
aten_s0010.g188.t1	0.684295	7.06255	0.00202063	0.168241
aten_s0183.g49.t1	2.09248	1.70333	0.00202077	0.168241
aten_s0183.g11.t1	-0.690084	7.01047	0.00203275	0.168241
aten_s0259.g17.t1	0.682853	5.08577	0.00203344	0.168241
aten_s0022.g25.t1	1.16163	3.24709	0.00204848	0.168241
aten_s0001.g249.t1	1.04382	3.68483	0.00204902	0.168241
aten_s0232.g17.t1	0.760457	4.71617	0.00205034	0.168241
aten_s0096.g25.t1	-1.9707	1.27779	0.00207288	0.169217
aten_s0086.g43.t1	0.657255	5.58864	0.00207745	0.169217
aten_s0021.g43.t1	-0.68476	6.1249	0.00208722	0.169392
aten_s0060.g73.t2	0.679616	5.12299	0.00210489	0.170113
aten_s0085.g41.t1	-0.725477	6.23745	0.00211666	0.170113
aten_s0078.g54.t1	0.840632	4.4139	0.00211905	0.170113
aten_s0057.g24.t1	0.81427	7.8494	0.00212784	0.170205
aten_s0005.g184.t2	1.20569	2.94006	0.00214688	0.171112
aten_s0013.g149.t1	0.712185	4.73593	0.00219896	0.174558
aten_s0204.g30.t1	-0.685522	5.34233	0.00220978	0.174558
aten_s0028.g68.t1	0.788093	6.0191	0.00221367	0.174558
aten_s0038.g30.t1	-0.671884	7.39407	0.00222932	0.175171
aten_s0018.g15.t1	0.743583	7.49047	0.00225817	0.175221
aten_s0059.g47.t1	-0.687722	5.92567	0.00226915	0.175221
aten_s0106.g56.t1	-0.704963	6.44934	0.0022737	0.175221
aten_s0035.g94.t1	1.17409	2.63476	0.00227697	0.175221
aten_s0093.g54.t1	0.987567	6.62708	0.00228403	0.175221
aten_s0116.g23.t2	-0.925022	3.91257	0.00228456	0.175221
aten_s0001.g134.t1	1.32437	3.45069	0.00228938	0.175221
aten_s0049.g44.t1	1.22954	3.57993	0.00229299	0.175221
aten_s0026.g22.t2	0.939033	5.31395	0.0023175	0.175998
aten_s0085.g81.t1	-0.645757	7.78912	0.0023273	0.175998
aten_s0411.g11.t1	2.82992	1.19913	0.00233482	0.175998
aten_s0002.g226.t2	0.653092	5.8453	0.00233578	0.175998
aten_s0069.g12.t1	-0.759424	8.01742	0.00235043	0.175998
aten_s0009.g80.t1	0.632612	5.42869	0.00235066	0.175998
aten_s0013.g137.t1	-0.748086	5.13122	0.00237068	0.176614
aten_s0021.g32.t1	-1.06263	3.47047	0.00237476	0.176614
aten_s0075.g22.t1	-0.883796	3.55279	0.00239399	0.17708
aten_s0028.g149.t4	0.680882	7.22193	0.00239695	0.17708
aten_s0036.g68.t1	-0.714615	8.98166	0.00240858	0.17735
aten_s0083.g7.t5	0.950234	7.18876	0.00243345	0.178589
aten_s0050.g39.t2	0.918561	3.73565	0.00244429	0.178795
aten_s0018.g47.t1	0.916315	5.43204	0.00247629	0.180542
aten_s0096.g11.t1	-0.756871	5.03636	0.00250468	0.182015
aten_s0007.g113.t1	-0.879931	3.82454	0.00253521	0.183633
aten_s0052.g121.t1	-1.14525	2.6641	0.0025496	0.183711
aten_s0042.g39.t1	-1.70483	1.52351	0.00255807	0.183711
aten_s0052.g136.t1	0.962167	4.1609	0.00256106	0.183711
aten_s0197.g46.t1	-0.796787	5.75453	0.00258284	0.184677
aten_s0036.g40.t1	-0.856536	3.83975	0.00262259	0.186918
aten_s0062.g69.t1	-0.827928	7.12267	0.00264642	0.187541
aten_s0010.g154.t1	-0.796618	5.25525	0.0026605	0.187541
aten_s0005.g284.t1	0.657089	6.22013	0.00266236	0.187541
aten_s0210.g7.t2	0.737929	5.87224	0.00266809	0.187541
aten_s0215.g8.t1	2.39547	1.03121	0.00267809	0.187541
aten_s0025.g105.t1	0.809786	4.04561	0.00268192	0.187541
aten_s0074.g47.t2	0.651779	6.54178	0.00269562	0.187908
aten_s1317.g2.t1	-0.68197	6.4921	0.00271189	0.188451
aten_s0107.g18.t1	-0.753584	9.39987	0.00276128	0.191286
aten_s0089.g22.t1	-0.623187	9.29013	0.00279235	0.192573
aten_s0032.g67.t1	0.64174	6.43661	0.00279718	0.192573
aten_s0293.g5.t2	1.00239	3.18076	0.00280955	0.192827
aten_s0040.g86.t1	-1.07052	3.75919	0.00283052	0.193094
aten_s0279.g15.t1	-0.721067	7.32848	0.00283594	0.193094
aten_s0110.g4.t1	-0.840008	5.59738	0.002847	0.193094
aten_s0015.g196.t1	-0.839173	4.59252	0.0028566	0.193094
aten_s0179.g19.t1	2.53198	0.655609	0.00286534	0.193094
aten_s0051.g39.t2	4.98404	0.0783867	0.00287887	0.193094
aten_s0049.g18.t1	0.888974	4.68802	0.00288462	0.193094
aten_s0280.g23.t1	0.748479	4.67645	0.00288825	0.193094
aten_s0471.g4.t1	1.478	3.38374	0.00289159	0.193094
aten_s0108.g18.t2	-2.27847	0.928904	0.00290094	0.193138
aten_s0819.g1.t1	0.86419	3.45881	0.0029811	0.197883
aten_s0002.g214.t2	0.842721	3.56061	0.00301823	0.199751
aten_s0042.g92.t1	-0.953042	4.82402	0.00302757	0.199775
aten_s0010.g145.t1	1.0503	3.22393	0.00303901	0.199936
aten_s0046.g105.t1	-0.848789	4.28054	0.00305635	0.20019
aten_s0026.g12.t1	-0.642328	10.002	0.00306087	0.20019
aten_s0094.g45.t2	-0.654891	5.42636	0.00309692	0.201911
aten_s0108.g78.t1	-0.861284	4.03457	0.00310535	0.201911
aten_s0007.g69.t1	-0.684669	6.47003	0.003123	0.202357
aten_s0035.g91.t1	-1.2687	2.90969	0.0031304	0.202357
aten_s0028.g107.t1	-0.712068	6.87338	0.00314692	0.202835
aten_s0069.g4.t2	0.787526	6.1705	0.00315651	0.202865
aten_s0144.g7.t3	0.68231	5.04176	0.00318891	0.203722
aten_s0531.g5.t1	-2.36669	1.0358	0.0032009	0.203722
aten_s0089.g40.t1	-0.663714	10.2044	0.00320367	0.203722
aten_s0034.g131.t1	1.32013	3.66529	0.00320649	0.203722
aten_s0016.g24.t1	1.02582	3.17553	0.00322668	0.20386
aten_s0071.g8.t2	-0.889185	3.92142	0.003227	0.20386
aten_s0049.g35.t2	-0.985902	2.97637	0.0032419	0.204116
aten_s0002.g166.t1	0.646882	6.64255	0.00324941	0.204116
aten_s0058.g24.t1	0.87738	4.5335	0.00327155	0.204723
aten_s0013.g92.t1	-0.656592	6.84159	0.00330617	0.204723
aten_s0074.g2.t1	1.62126	2.50737	0.00332276	0.204723
aten_s0218.g4.t1	0.936763	3.5074	0.00332577	0.204723
aten_s0077.g21.t1	1.34181	2.3147	0.0033316	0.204723
aten_s0067.g115.t1	0.763276	5.17758	0.00334338	0.204723
aten_s0042.g29.t1	0.912046	5.12946	0.00334669	0.204723
aten_s0018.g35.t1	0.683268	6.95495	0.00335224	0.204723
aten_s0180.g29.t1	0.794825	4.67863	0.00336057	0.204723
aten_s0111.g49.t1	-0.613214	6.79263	0.00336524	0.204723
aten_s0138.g5.t1	-1.37021	2.0038	0.00337082	0.204723
aten_s0001.g107.t1	-0.703393	5.18512	0.00337378	0.204723
aten_s0705.g1.t1	1.55983	1.86603	0.00337875	0.204723
aten_s0202.g13.t1	-0.680424	5.11825	0.00343282	0.206816
aten_s0024.g56.t1	0.564215	9.48961	0.00343742	0.206816
aten_s0109.g28.t3	0.665899	5.22379	0.00344119	0.206816
aten_s0073.g29.t1	-0.64556	5.95747	0.00347276	0.20771
aten_s0108.g26.t1	-0.683125	5.21681	0.00347624	0.20771
aten_s0204.g3.t2	-2.23658	1.34783	0.00349154	0.20771
aten_s0044.g40.t1	0.779965	5.36336	0.00349344	0.20771
aten_s0046.g31.t1	-0.797726	5.18731	0.00352265	0.208888
aten_s0084.g72.t1	0.725363	4.75561	0.00355502	0.210247
aten_s0318.g3.t1	0.877206	4.34512	0.00360387	0.210513
aten_s0084.g55.t1	-0.886163	4.09885	0.0036059	0.210513
aten_s0610.g4.t1	5.34503	0.371656	0.00362459	0.210513
aten_s0009.g79.t1	-0.619368	5.91939	0.00362546	0.210513
aten_s0121.g13.t1	1.14662	3.57954	0.00363086	0.210513
aten_s0052.g90.t1	1.3832	2.91154	0.0036371	0.210513
aten_s0052.g11.t1	-0.605826	6.00417	0.00364021	0.210513
aten_s0009.g26.t1	-0.788996	6.05185	0.00364465	0.210513
aten_s0257.g3.t1	0.980727	3.76585	0.00364471	0.210513
aten_s0001.g87.t1	-0.744044	4.49812	0.00367509	0.211718
aten_s0026.g69.t2	0.801067	5.55001	0.00371655	0.213117
aten_s0138.g45.t1	0.988932	3.66471	0.00371856	0.213117
aten_s0099.g56.t1	-0.598043	5.53658	0.00373167	0.213319
aten_s0262.g11.t3	0.886028	6.29458	0.0037795	0.214546
aten_s0001.g168.t2	1.34255	2.19253	0.00379781	0.214546
aten_s0024.g25.t2	0.621855	5.75492	0.0038051	0.214546
aten_s0028.g37.t1	1.29717	2.87422	0.00380745	0.214546
aten_s0232.g6.t1	-0.687962	9.83016	0.00380978	0.214546
aten_s0084.g81.t1	0.836029	5.11197	0.00381101	0.214546
aten_s0076.g53.t1	-0.661254	6.10063	0.0038563	0.216547
aten_s0111.g62.t1	0.564553	7.51329	0.00388426	0.216921
aten_s0059.g99.t1	0.713867	4.81932	0.00388792	0.216921
aten_s0067.g28.t1	-0.586569	5.5812	0.00389223	0.216921
aten_s0038.g91.t1	-0.629233	7.29256	0.00390532	0.217106
aten_s0323.g9.t3	0.784056	6.07162	0.00395801	0.219487
aten_s0082.g27.t1	2.677	0.738153	0.00397158	0.219692
aten_s0133.g13.t1	-0.694189	9.8253	0.00398914	0.220115
aten_s0165.g15.t2	-0.619666	6.95334	0.00401818	0.221169
aten_s0085.g84.t1	-0.692573	7.10595	0.00403337	0.221457
aten_s0340.g17.t1	0.699296	5.40148	0.00406669	0.222736
aten_s0696.g2.t1	-0.915106	5.81	0.00408594	0.222817
aten_s0107.g9.t1	-0.799442	4.20458	0.0040882	0.222817
aten_s0118.g14.t1	-1.02397	3.36768	0.00410094	0.222946
aten_s0006.g169.t1	-0.614112	7.31196	0.00411226	0.222946
aten_s0185.g35.t1	0.609419	6.64838	0.00412064	0.222946
aten_s0303.g4.t2	-0.620534	6.18154	0.00415579	0.223008
aten_s0053.g105.t1	-2.35737	1.26699	0.00415613	0.223008
aten_s0279.g21.t1	0.866208	4.42073	0.00416196	0.223008
aten_s0011.g53.t1	1.50505	2.16566	0.004166	0.223008
aten_s0053.g78.t1	0.674839	6.40338	0.00417194	0.223008
aten_s0010.g82.t3	0.788644	4.41372	0.00418949	0.223409
aten_s0122.g22.t1	-0.644581	5.35881	0.004208	0.22386
aten_s0382.g14.t1	1.58358	1.62156	0.00427216	0.226482
aten_s0798.g2.t1	-0.628395	5.54389	0.00427766	0.226482
aten_s0120.g43.t1	0.966927	5.64926	0.00431526	0.227731
aten_s0058.g107.t1	-0.582505	6.73533	0.004327	0.227731
aten_s0010.g60.t1	-0.60501	7.68694	0.00433199	0.227731
aten_s0322.g7.t2	-0.651567	8.71394	0.00435244	0.228267
aten_s0493.g7.t1	0.540585	7.07095	0.00439408	0.229401
aten_s0191.g32.t1	1.38875	2.33068	0.00440311	0.229401
aten_s0030.g30.t2	-0.680496	5.57679	0.00441251	0.229401
aten_s0255.g20.t1	-3.03034	0.569239	0.00442376	0.229401
aten_s0061.g17.t1	0.779879	8.28537	0.00445371	0.229401
aten_s0241.g31.t1	-0.78776	4.6249	0.00445704	0.229401
aten_s0175.g20.t1	0.664757	5.71116	0.00446379	0.229401
aten_s0313.g10.t1	0.624106	7.33266	0.00446961	0.229401
aten_s0206.g45.t1	0.659756	4.8434	0.00447492	0.229401
aten_s0051.g48.t1	0.750299	4.77683	0.00448674	0.229401
aten_s0161.g39.t1	-0.604044	6.93565	0.00448825	0.229401
aten_s0157.g48.t1	0.772614	6.34348	0.00449883	0.229401
aten_s0323.g13.t1	0.818431	4.6416	0.00450818	0.229401
aten_s0026.g70.t1	1.10432	4.9692	0.00452406	0.22965
aten_s0162.g24.t1	0.763777	5.93186	0.00453372	0.22965
aten_s0028.g23.t1	-0.768136	5.3313	0.00454804	0.229852
aten_s0249.g9.t1	1.09478	3.03557	0.00456642	0.229959
aten_s0237.g17.t1	-1.83035	1.15358	0.00457084	0.229959
aten_s0011.g22.t1	-0.791904	3.98601	0.00466749	0.234291
aten_s0123.g38.t1	-0.660232	5.24643	0.00468463	0.234593
aten_s0053.g12.t1	-0.653148	6.81144	0.00469459	0.234593
aten_s0002.g26.t1	-0.717624	4.87287	0.00470922	0.234796
aten_s0010.g45.t2	0.717207	6.11264	0.00473907	0.23535
aten_s0107.g39.t1	0.52719	10.4256	0.00474586	0.23535
aten_s0086.g9.t1	-1.17818	3.92244	0.00475208	0.23535
aten_s0002.g59.t1	-0.632992	8.26675	0.00482082	0.237763
aten_s0001.g189.t1	0.800521	5.28422	0.00482218	0.237763
aten_s0297.g20.t1	3.433	0.341448	0.004854	0.238788
aten_s0091.g29.t1	1.98224	1.62958	0.00487368	0.238788
aten_s0043.g44.t1	-0.653774	6.28752	0.00487521	0.238788
aten_s0039.g25.t1	0.585379	5.7646	0.00490019	0.239485
aten_s0038.g93.t1	-2.32679	1.00622	0.00492573	0.240194
aten_s0046.g110.t1	0.608647	6.90317	0.00493631	0.240194
aten_s0138.g49.t1	-1.05814	3.65802	0.00495845	0.240745
aten_s0044.g49.t1	-0.625881	4.96119	0.00498145	0.240789
aten_s0117.g13.t1	1.87468	1.34318	0.00499496	0.240789
aten_s0132.g49.t1	0.627538	6.35504	0.00501108	0.240789
aten_s0098.g27.t1	0.66472	5.25922	0.0050114	0.240789
aten_s0093.g12.t1	0.689355	4.37606	0.00502063	0.240789
aten_s0754.g1.t1	0.979748	3.52737	0.00502508	0.240789
aten_s0165.g1.t1	2.40129	0.847813	0.00503516	0.240789
aten_s0109.g25.t1	-0.756661	6.06478	0.00510243	0.243482
aten_s0075.g74.t1	0.777983	4.81949	0.00513379	0.2436
aten_s0037.g55.t1	-0.590895	5.2318	0.00513744	0.2436
aten_s0058.g89.t1	-1.15147	2.31204	0.00513776	0.2436
aten_s0049.g19.t2	1.25751	3.12829	0.00515953	0.243943
aten_s0007.g36.t1	-0.767068	6.95557	0.00516694	0.243943
aten_s0162.g25.t1	0.875262	4.31313	0.00519932	0.244952
aten_s0382.g18.t1	0.687089	4.37301	0.0052317	0.245956
aten_s0115.g26.t2	0.706781	4.71651	0.00526111	0.246484
aten_s0251.g20.t1	-0.58806	5.622	0.0052651	0.246484
aten_s0363.g5.t1	0.936924	3.26791	0.00528656	0.246969
aten_s0341.g13.t1	-0.602367	5.96664	0.00533701	0.248803
aten_s0036.g71.t2	2.25596	0.695874	0.00535961	0.248867
aten_s0034.g182.t1	0.981034	2.79156	0.00536076	0.248867
aten_s0181.g3.t1	0.834369	3.37227	0.00538572	0.249426
aten_s0357.g19.t1	4.8786	0.0181208	0.00539523	0.249426
aten_s0074.g33.t1	-1.1057	2.56651	0.0054118	0.249672
aten_s0111.g53.t1	0.746579	5.52842	0.00543672	0.249986
aten_s0277.g5.t1	-1.08594	3.17444	0.00544172	0.249986
aten_s0223.g11.t1	-1.14165	3.37094	0.00545232	0.249986
aten_s0184.g35.t3	0.669792	5.49755	0.00547621	0.250248
aten_s0081.g34.t1	0.685543	5.68462	0.00548158	0.250248
aten_s0055.g83.t2	0.70994	4.2126	0.00549736	0.250248
aten_s0268.g13.t1	0.660671	4.90872	0.00551405	0.250248
aten_s0038.g67.t2	0.868619	5.6384	0.00552621	0.250248
aten_s0127.g56.t1	-0.631584	6.84563	0.005536	0.250248
aten_s0003.g203.t1	0.687429	7.46232	0.0055368	0.250248
aten_s0052.g51.t2	2.20026	0.709705	0.00556049	0.250809
aten_s0009.g238.t1	1.53207	2.50962	0.0055826	0.251296
aten_s0046.g80.t1	0.573753	6.86162	0.00559699	0.251435
aten_s0094.g35.t1	-2.48586	0.614104	0.00561586	0.251774
aten_s0085.g75.t3	0.778132	5.38734	0.00568984	0.252656
aten_s0709.g2.t1	-0.766223	5.3829	0.00570577	0.252656
aten_s0067.g49.t1	-2.24775	0.741497	0.00570698	0.252656
aten_s0041.g110.t1	1.99372	0.965975	0.00571038	0.252656
aten_s0130.g29.t1	1.08192	3.497	0.00571074	0.252656
aten_s0006.g215.t1	1.01018	3.5292	0.00571586	0.252656
aten_s0101.g21.t1	0.552652	7.00255	0.00571856	0.252656
aten_s0001.g283.t1	0.718243	4.20241	0.00572643	0.252656
aten_s0019.g81.t1	1.35409	2.72805	0.00577406	0.253822
aten_s0361.g4.t1	0.801552	6.1375	0.00577568	0.253822
aten_s0575.g5.t1	0.801991	4.14445	0.0058298	0.254983
aten_s0936.g1.t2	1.05863	2.55901	0.00583501	0.254983
aten_s0075.g17.t1	-0.647509	8.39638	0.00583649	0.254983
aten_s0021.g81.t1	-1.90287	1.05768	0.00586021	0.255084
aten_s0031.g103.t1	-0.622898	5.42593	0.00586177	0.255084
aten_s0093.g91.t1	-0.579107	7.56472	0.00589896	0.256128
aten_s0034.g134.t1	1.93335	0.936429	0.00590878	0.256128
aten_s0195.g6.t1	1.83251	1.83343	0.00592513	0.256337
aten_s0065.g83.t1	1.26495	2.199	0.00595714	0.257221
aten_s0093.g84.t1	-0.618512	7.30711	0.00597303	0.257239
aten_s0132.g39.t1	-0.788638	4.34648	0.00598069	0.257239
aten_s0006.g218.t2	-0.566721	6.45801	0.00602168	0.258216
aten_s0031.g44.t1	0.764286	4.29011	0.00603784	0.258216
aten_s0043.g94.t1	-0.716424	7.10252	0.00606825	0.258216
aten_s0001.g221.t1	-1.02864	2.56798	0.00607017	0.258216
aten_s0063.g24.t1	0.633214	5.01289	0.00607417	0.258216
aten_s0117.g80.t1	-0.741865	4.7331	0.00608398	0.258216
aten_s0040.g136.t2	-0.641122	8.61615	0.00608979	0.258216
aten_s0007.g70.t1	0.767819	3.94427	0.0061018	0.258216
aten_s0006.g170.t1	1.03301	4.66477	0.00610792	0.258216
aten_s0110.g67.t1	1.95625	1.57609	0.00612161	0.258304
aten_s0044.g55.t1	-1.24185	1.98043	0.00616412	0.259605
aten_s0098.g33.t1	1.21818	4.08966	0.00622481	0.261666
aten_s1527.g1.t1	0.938097	3.79996	0.00623979	0.261801
aten_s0075.g94.t1	-0.523024	8.6328	0.00625729	0.26204
aten_s0069.g75.t1	-2.31944	0.523305	0.00636635	0.266106
aten_s0138.g17.t1	-0.568854	5.69587	0.00641099	0.267469
aten_s0100.g9.t1	-0.715742	5.21863	0.00642485	0.267546
aten_s0184.g12.t1	-1.02675	2.55324	0.00644127	0.267728
aten_s0036.g28.t1	-0.723393	5.67942	0.00647843	0.26877
aten_s0181.g4.t1	1.41228	3.27785	0.00649675	0.26892
aten_s0062.g99.t1	-1.4345	1.69833	0.00652791	0.26892
aten_s0041.g30.t1	1.10497	3.7593	0.00653635	0.26892
aten_s0056.g51.t2	0.709115	6.29184	0.00654297	0.26892
aten_s0004.g183.t1	0.964146	3.05886	0.00656507	0.26892
aten_s0028.g150.t1	0.594865	5.4204	0.00656986	0.26892
aten_s0065.g40.t1	0.647079	5.77317	0.00657586	0.26892
aten_s0018.g78.t1	-0.590571	6.43481	0.00657879	0.26892
aten_s0053.g112.t1	-0.626312	4.55638	0.00660512	0.269019
aten_s0191.g11.t1	-0.96035	3.28599	0.00661285	0.269019
aten_s0297.g14.t2	0.567749	6.1864	0.00661954	0.269019
aten_s0526.g2.t1	2.85375	0.494002	0.00662959	0.269019
aten_s0157.g44.t1	0.859036	3.88218	0.00666143	0.269818
aten_s0085.g73.t1	0.672249	5.65593	0.00670158	0.27051
aten_s0222.g40.t1	-1.09279	2.34823	0.00670283	0.27051
aten_s0024.g87.t1	-0.598505	6.58528	0.00672869	0.271061
aten_s0004.g171.t1	-0.615552	6.48805	0.00674824	0.27119
aten_s0041.g39.t1	-1.11626	2.31882	0.00675628	0.27119
aten_s0162.g26.t1	0.803265	5.81706	0.00677094	0.271289
aten_s0482.g2.t1	0.729603	3.9378	0.00679161	0.271628
aten_s0036.g19.t1	-0.928152	4.06034	0.00682407	0.272436
aten_s0007.g218.t2	0.691362	6.23497	0.00693477	0.275915
aten_s0089.g73.t1	0.684203	4.85878	0.00693733	0.275915
aten_s0019.g55.t1	-1.13905	2.88102	0.00694843	0.275915
aten_s0016.g119.t1	-0.548511	5.88233	0.00698664	0.276937
aten_s0099.g64.t1	-0.566138	6.46954	0.00701002	0.27737
aten_s0024.g13.t3	0.746614	4.27918	0.00704147	0.277965
aten_s0237.g33.t1	1.8834	1.19593	0.00705006	0.277965
aten_s0024.g110.t1	-0.61992	8.20907	0.00709553	0.279262
aten_s0140.g14.t1	-0.69989	4.64033	0.00714245	0.279933
aten_s0031.g36.t1	0.710114	6.15379	0.00715707	0.279933
aten_s0036.g91.t1	-1.29477	1.91824	0.00715792	0.279933
aten_s0044.g117.t1	-0.722452	5.84333	0.00716291	0.279933
aten_s0012.g76.t1	-0.757403	5.03747	0.00717977	0.280099
aten_s0229.g4.t1	0.798389	3.58374	0.00721848	0.280732
aten_s0202.g15.t1	1.7427	1.36422	0.00722123	0.280732
aten_s0049.g98.t1	-1.01395	2.5037	0.00723792	0.280732
aten_s0297.g8.t1	0.60467	5.94955	0.0072465	0.280732
aten_s0084.g104.t1	-0.607666	7.55625	0.00728034	0.281396
aten_s0023.g37.t1	-0.543973	7.09963	0.00730147	0.281396
aten_s0157.g11.t1	-0.595701	6.69269	0.00730159	0.281396
aten_s0004.g108.t1	1.32374	2.18414	0.00733254	0.281657
aten_s0163.g50.t2	0.671261	6.94391	0.00735078	0.281657
aten_s0022.g24.t1	-0.672679	9.15741	0.00735956	0.281657
aten_s0180.g38.t1	-0.675691	5.02799	0.00737958	0.281657
aten_s0032.g30.t1	1.09643	4.80504	0.00739263	0.281657
aten_s0096.g76.t1	-0.656633	5.7698	0.00740177	0.281657
aten_s0050.g13.t1	0.963786	2.9123	0.00740793	0.281657
aten_s0108.g79.t1	0.731391	3.92793	0.0074097	0.281657
aten_s0247.g28.t1	-0.573532	7.0999	0.00744218	0.282409
aten_s0050.g33.t1	1.27502	2.67186	0.00749107	0.28378
aten_s0028.g67.t1	1.14469	2.54725	0.00750407	0.283789
aten_s0103.g8.t1	1.10834	3.14545	0.00753668	0.284538
aten_s0041.g13.t1	0.85681	3.85411	0.00756492	0.285118
aten_s0001.g261.t1	-1.19651	2.13559	0.00757767	0.285118
aten_s0223.g25.t1	-0.685468	4.2896	0.00759913	0.285442
aten_s0189.g19.t4	0.744686	3.66459	0.00763206	0.286196
aten_s0310.g15.t1	0.743499	4.24023	0.00765666	0.286635
aten_s0065.g74.t1	-0.679437	6.41273	0.00767772	0.28694
aten_s0075.g9.t1	-0.972098	3.20742	0.00772827	0.287887
aten_s0012.g100.t1	-0.824348	3.66806	0.0077417	0.287887
aten_s0107.g32.t1	0.667005	7.61747	0.00776179	0.287887
aten_s0099.g33.t1	1.12969	2.61296	0.00776271	0.287887
aten_s0489.g4.t1	2.21577	0.734904	0.0077854	0.287887
aten_s0092.g9.t1	-0.561397	5.75683	0.00779464	0.287887
aten_s0028.g105.t1	1.52256	1.79996	0.00780102	0.287887
aten_s0056.g86.t1	-2.12991	1.07393	0.00781673	0.287887
aten_s0051.g18.t1	0.803547	3.60988	0.00781956	0.287887
aten_s0067.g108.t1	-1.11883	3.01353	0.00783991	0.288159
aten_s0105.g8.t2	-0.621143	9.01681	0.00786501	0.288604
aten_s0079.g13.t1	-0.553112	8.01809	0.00800437	0.293234
aten_s0035.g75.t1	-1.04836	2.49628	0.00803959	0.29404
aten_s0134.g50.t1	-0.671102	4.10788	0.00809101	0.294964
aten_s0004.g63.t1	0.609762	8.03608	0.00809138	0.294964
aten_s0123.g43.t1	-2.13081	0.901258	0.00811235	0.295244
aten_s0004.g111.t1	0.939948	4.39993	0.00817715	0.297044
aten_s0899.g1.t1	1.2552	2.15997	0.008202	0.297044
aten_s0031.g79.t1	-0.780011	3.8565	0.0082026	0.297044
aten_s0091.g6.t1	1.82286	1.0305	0.00822692	0.297044
aten_s0176.g29.t1	1.15996	3.0413	0.00822859	0.297044
aten_s0022.g42.t1	-1.00249	2.66292	0.00827864	0.298343
aten_s0501.g2.t1	2.13369	1.35023	0.0082914	0.298343
aten_s0233.g10.t1	-0.790768	4.09512	0.00830596	0.298384
aten_s0049.g150.t1	0.545732	6.36226	0.00832875	0.298481
aten_s0223.g17.t2	1.25648	2.67436	0.00833552	0.298481
aten_s0152.g24.t1	-0.643215	4.59936	0.00836283	0.298914
aten_s0049.g59.t1	0.63143	5.35237	0.00837844	0.298914
aten_s0003.g16.t1	-1.30762	2.24226	0.00839428	0.298914
aten_s0115.g18.t1	-0.713034	6.0399	0.00840836	0.298914
aten_s0342.g22.t1	-0.624176	8.13798	0.00847151	0.298914
aten_s0163.g26.t2	-0.516735	7.83131	0.00847787	0.298914
aten_s0330.g23.t1	1.02081	3.04605	0.00848152	0.298914
aten_s0029.g112.t1	-1.06612	2.6513	0.00848607	0.298914
aten_s0036.g49.t1	-0.511524	7.72716	0.00851482	0.298914
aten_s0033.g65.t1	-0.537686	6.34575	0.00851589	0.298914
aten_s0008.g83.t1	3.27249	0.245294	0.00851836	0.298914
aten_s0282.g10.t2	0.727837	6.29555	0.00852008	0.298914
aten_s0333.g9.t1	3.32741	0.288514	0.00852234	0.298914
aten_s0035.g149.t1	-2.32251	0.522419	0.00859091	0.300381
aten_s0021.g103.t1	-1.15151	2.97091	0.00859119	0.300381
aten_s0060.g35.t1	-0.630929	4.94561	0.0086764	0.302884
aten_s0205.g39.t1	-0.687043	4.89182	0.0086975	0.302964
aten_s0050.g7.t1	-0.585882	5.24335	0.00870595	0.302964
aten_s0209.g13.t4	0.686074	4.35267	0.00872659	0.303208
aten_s0027.g10.t1	0.976061	3.55194	0.00879368	0.304576
aten_s0122.g12.t1	-0.704244	4.86931	0.00879452	0.304576
aten_s0049.g16.t1	1.0304	6.10096	0.00880704	0.304576
aten_s0212.g36.t1	0.610482	5.31609	0.0088625	0.306018
aten_s0310.g14.t1	0.796694	3.83392	0.0089153	0.307028
aten_s0040.g38.t1	2.76874	0.416848	0.00892548	0.307028
aten_s0067.g47.t1	-0.635347	5.68261	0.00893317	0.307028
aten_s0068.g37.t1	-0.576161	9.58162	0.00895389	0.307265
aten_s0273.g8.t1	1.13177	3.01572	0.00899067	0.307954
aten_s0002.g7.t1	-0.799866	3.89037	0.00900167	0.307954
aten_s0130.g1.t1	1.86059	1.03821	0.0090259	0.308309
aten_s0280.g17.t1	-0.617757	5.47495	0.00904339	0.308432
aten_s0042.g31.t1	-0.679527	4.6663	0.00911712	0.310471
aten_s0012.g200.t1	0.695125	4.78422	0.00915945	0.311021
aten_s0289.g25.t1	0.633389	6.44376	0.00916125	0.311021
aten_s0086.g58.t1	-0.625582	5.60449	0.00921413	0.311875
aten_s0324.g19.t1	0.590644	5.57078	0.00921446	0.311875
aten_s0058.g127.t1	-0.943824	3.17061	0.00925674	0.312419
aten_s0058.g66.t1	-0.597536	6.46266	0.00926764	0.312419
aten_s0030.g89.t2	-0.583041	8.95468	0.00930601	0.312419
aten_s0001.g63.t1	2.13213	0.958812	0.00932072	0.312419
aten_s0304.g4.t1	-0.545909	5.65944	0.00932083	0.312419
aten_s0067.g20.t1	-0.553741	8.65801	0.0093287	0.312419
aten_s0029.g78.t2	-0.603157	6.75046	0.00932889	0.312419
aten_s0058.g143.t1	-0.951416	2.85672	0.00934972	0.312646
aten_s0075.g96.t2	2.07993	0.974292	0.00939023	0.31299
aten_s0362.g9.t1	-2.21044	0.933306	0.00942464	0.31299
aten_s0174.g15.t1	-0.719791	4.24969	0.00942936	0.31299
aten_s0449.g1.t1	0.557536	5.14195	0.0094303	0.31299
aten_s0149.g18.t1	0.953874	3.81472	0.00943038	0.31299
aten_s0091.g72.t1	0.615859	6.3779	0.00948675	0.3137
aten_s0033.g82.t1	-0.583475	5.05693	0.00949	0.3137
aten_s0176.g22.t1	-1.144	2.57504	0.00949409	0.3137
aten_s0051.g32.t1	-0.702444	4.68509	0.00951661	0.313977
aten_s0043.g32.t1	-0.570406	6.00166	0.00956704	0.315174
aten_s0041.g27.t2	0.914982	2.81028	0.00962088	0.316048
aten_s0075.g16.t1	-0.610134	9.11141	0.00962199	0.316048
aten_s0392.g6.t1	-1.26404	1.94996	0.00964622	0.316376
aten_s0042.g126.t2	-0.523763	8.29253	0.00971037	0.318011
aten_s0050.g24.t1	-1.50118	1.08636	0.00972644	0.318069
aten_s0007.g73.t1	-0.985764	2.56296	0.00975674	0.318591
aten_s0052.g151.t1	-0.744361	3.77684	0.00984122	0.320021
aten_s0025.g95.t1	4.92636	-0.0371109	0.00984745	0.320021
aten_s0217.g4.t1	2.0023	0.899749	0.00985531	0.320021
aten_s0197.g41.t1	-0.703632	4.10188	0.00987057	0.320021
aten_s0011.g102.t1	-0.59238	7.14488	0.00987249	0.320021
aten_s0007.g12.t1	0.667275	4.54753	0.00990462	0.320595
aten_s0240.g13.t1	0.905934	2.95356	0.00995627	0.321799
aten_s0448.g4.t1	1.43101	1.79345	0.0100122	0.323136
aten_s0142.g32.t1	-0.546698	6.36425	0.0100402	0.323569
aten_s0036.g101.t1	-0.660978	4.20167	0.0100614	0.323784
aten_s0096.g126.t1	-0.622654	7.6246	0.0101153	0.324605
aten_s0002.g143.t3	0.519433	7.4999	0.0101161	0.324605
aten_s0095.g49.t1	-0.73293	3.50039	0.0101522	0.325294
aten_s0021.g130.t1	2.84313	0.461398	0.0101815	0.325765
aten_s0222.g3.t1	-0.794037	3.65561	0.0102141	0.326336
aten_s0001.g132.t1	-0.578412	9.70957	0.010254	0.326415
aten_s0001.g303.t1	0.569858	5.88174	0.0102617	0.326415
aten_s0121.g46.t1	0.541937	8.76455	0.0102627	0.326415
aten_s0212.g28.t2	0.956026	3.01848	0.0102808	0.326415
aten_s0139.g7.t1	-0.594499	4.72612	0.0102899	0.326415
aten_s0009.g193.t2	1.90408	0.882601	0.0103358	0.327402
aten_s0026.g132.t1	0.795956	4.07074	0.0103891	0.328344
aten_s0011.g150.t1	0.637516	4.45645	0.010398	0.328344
aten_s0009.g29.t1	-2.29486	0.739803	0.0104137	0.328344
aten_s0340.g24.t1	0.578966	5.82926	0.0104245	0.328344
aten_s0058.g153.t2	-0.835019	3.65165	0.010462	0.329059
aten_s0024.g82.t1	-0.598892	6.64698	0.0104893	0.329448
aten_s0228.g3.t1	0.649929	5.5289	0.0105473	0.330803
aten_s0068.g65.t1	0.528781	6.24738	0.0106414	0.332959
aten_s0545.g3.t1	3.86016	0.293413	0.0106609	0.332959
aten_s0344.g4.t1	2.99996	0.505712	0.0106609	0.332959
aten_s0316.g11.t1	0.718172	3.53606	0.0106988	0.333673
aten_s0043.g122.t4	0.9418	3.36817	0.0107462	0.334683
aten_s0008.g9.t1	-0.543034	6.75577	0.0108031	0.335737
aten_s0006.g89.t1	0.564206	6.08142	0.0108102	0.335737
aten_s0012.g47.t1	1.40881	2.12091	0.0108263	0.335766
aten_s0009.g123.t1	-0.782056	3.63302	0.0108424	0.335796
aten_s0112.g56.t1	0.484303	11.3578	0.0109249	0.33788
aten_s0002.g207.t1	-0.462604	13.7697	0.0109537	0.338301
aten_s0077.g64.t1	-0.764439	3.59775	0.0109864	0.338702
aten_s0057.g53.t1	-0.626613	6.3056	0.0109971	0.338702
aten_s0323.g14.t1	0.963849	4.32984	0.011027	0.339153
aten_s0113.g34.t1	-0.747756	5.95552	0.0110765	0.340206
aten_s0079.g86.t1	-0.906832	3.28452	0.0110983	0.340404
aten_s0045.g31.t1	-1.12432	2.06006	0.0111378	0.340739
aten_s0028.g113.t3	0.907005	4.27328	0.0111496	0.340739
aten_s0170.g27.t1	0.656469	5.14276	0.0111552	0.340739
aten_s0222.g13.t1	0.633957	4.90373	0.0112301	0.342557
aten_s0024.g61.t1	0.634375	5.88197	0.0113012	0.343383
aten_s0011.g77.t1	-2.06556	0.865343	0.011313	0.343383
aten_s0006.g5.t1	-0.734364	3.70945	0.0113472	0.343383
aten_s0065.g27.t1	-0.705931	6.01369	0.0113542	0.343383
aten_s0001.g166.t2	0.524298	6.35852	0.0113653	0.343383
aten_s0052.g95.t1	-1.03495	2.65498	0.0113696	0.343383
aten_s0068.g58.t1	-0.541439	5.97229	0.0113737	0.343383
aten_s0082.g30.t1	-0.770644	5.02997	0.0113902	0.343383
aten_s0312.g2.t3	-0.522506	9.76102	0.0113962	0.343383
aten_s0016.g101.t1	-0.550206	5.80943	0.0114651	0.343883
aten_s0180.g11.t2	0.584179	8.08888	0.0114729	0.343883
aten_s0033.g21.t1	-0.561456	4.98111	0.0114771	0.343883
aten_s0005.g299.t1	1.40155	1.75656	0.0114787	0.343883
aten_s0076.g31.t1	2.22838	0.424816	0.0114926	0.343883
aten_s0015.g100.t1	-0.605545	4.8953	0.0115055	0.343883
aten_s0084.g84.t2	0.91327	3.18849	0.0115314	0.344171
aten_s0022.g61.t1	-0.55526	7.33414	0.0115546	0.344171
aten_s0051.g29.t1	0.884093	2.81921	0.0115616	0.344171
aten_s0031.g91.t1	0.59447	4.62465	0.0115998	0.344847
aten_s0067.g148.t2	-0.553794	6.22634	0.011647	0.345567
aten_s0002.g61.t1	-0.692803	4.26129	0.0116557	0.345567
aten_s0010.g135.t1	1.7725	1.16122	0.0116868	0.345567
aten_s0155.g16.t2	0.590679	5.05941	0.0117115	0.345567
aten_s0038.g86.t1	0.682277	7.32442	0.0117236	0.345567
aten_s0001.g82.t1	-0.61776	5.66563	0.0117442	0.345567
aten_s0227.g21.t1	0.586148	7.6463	0.0117604	0.345567
aten_s0005.g289.t3	-0.484967	7.00448	0.0117704	0.345567
aten_s0161.g49.t1	0.568357	4.78931	0.0118001	0.345567
aten_s0049.g73.t1	0.652431	8.20476	0.0118087	0.345567
aten_s0412.g16.t1	-0.782893	3.665	0.0118204	0.345567
aten_s0012.g135.t1	0.670262	6.60762	0.0118561	0.345567
aten_s0115.g13.t1	-0.777468	4.17244	0.0118658	0.345567
aten_s0097.g14.t1	-0.55422	8.27062	0.0118716	0.345567
aten_s0046.g88.t1	-0.552978	10.2569	0.0118737	0.345567
aten_s0289.g18.t1	5.03007	0.171503	0.0118826	0.345567
aten_s0201.g10.t1	0.600813	8.27378	0.0118883	0.345567
aten_s0063.g32.t1	0.667874	5.16719	0.0119124	0.345816
aten_s0127.g43.t1	0.619006	6.36405	0.0119447	0.345898
aten_s0269.g3.t2	1.80865	0.868518	0.0119463	0.345898
aten_s0108.g57.t1	-0.77979	3.25666	0.0120052	0.347152
aten_s0197.g25.t1	-1.94157	1.4227	0.0120318	0.347306
aten_s0033.g51.t1	-1.47642	1.505	0.0120555	0.347306
aten_s0169.g16.t2	1.47502	1.59544	0.0120574	0.347306
aten_s0070.g53.t1	-2.18736	0.890501	0.0121163	0.348551
aten_s0259.g26.t2	-0.615501	6.87079	0.0121787	0.349892
aten_s0068.g63.t1	-0.61507	6.59155	0.0122201	0.35063
aten_s0237.g18.t1	0.83823	3.61617	0.0122438	0.350857
aten_s0395.g3.t1	0.823326	4.35902	0.0122829	0.350884
aten_s0036.g31.t1	1.20095	2.23742	0.0122933	0.350884
aten_s0048.g62.t1	1.76409	1.13151	0.0123149	0.350884
aten_s0061.g8.t1	4.90554	0.112112	0.0123172	0.350884
aten_s0228.g5.t1	0.690202	5.3448	0.0123236	0.350884
aten_s0342.g9.t1	0.569261	5.09674	0.0123439	0.351012
aten_s1323.g1.t1	0.744107	4.01898	0.012366	0.351123
aten_s0107.g82.t1	-0.75008	4.29558	0.0123794	0.351123
aten_s0051.g62.t1	0.521091	6.65386	0.0124578	0.351747
aten_s0014.g97.t1	-0.715175	4.13721	0.0124666	0.351747
aten_s0114.g23.t1	-1.41435	2.04239	0.0125002	0.351747
aten_s0030.g140.t1	-0.585736	7.19229	0.0125235	0.351747
aten_s0003.g46.t1	2.08347	1.35144	0.0125309	0.351747
aten_s0065.g103.t1	-0.802013	3.23179	0.0125566	0.351747
aten_s0028.g83.t1	-0.575928	7.13743	0.0125652	0.351747
aten_s0026.g93.t1	-0.948514	2.57476	0.0125671	0.351747
aten_s0003.g47.t1	1.03529	4.19548	0.012568	0.351747
aten_s0230.g27.t1	-0.607469	5.99621	0.0125694	0.351747
aten_s0058.g62.t1	-0.857231	4.06334	0.0125754	0.351747
aten_s0410.g1.t1	0.513938	5.78435	0.0126253	0.352694
aten_s0562.g4.t1	0.59651	4.35895	0.012641	0.352694
aten_s0010.g163.t1	0.596572	5.15614	0.0126746	0.353189
aten_s0202.g14.t1	-0.663798	7.26249	0.012713	0.353492
aten_s0184.g36.t1	-1.57251	0.988778	0.0127283	0.353492
aten_s0005.g91.t1	0.943457	3.32025	0.0127332	0.353492
aten_s0013.g57.t1	-0.545808	6.46645	0.012819	0.354144
aten_s0022.g76.t1	-0.905272	3.04908	0.0128331	0.354144
aten_s0012.g123.t1	-2.40516	0.267917	0.0128548	0.354144
aten_s0055.g82.t1	-0.891042	2.65828	0.0128811	0.354144
aten_s0055.g62.t1	-0.7122	4.13433	0.0129071	0.354144
aten_s0225.g8.t1	-0.520596	7.02787	0.0129078	0.354144
aten_s0147.g21.t1	4.95218	0.120387	0.0129147	0.354144
aten_s0031.g40.t1	0.98019	4.09309	0.0129192	0.354144
aten_s0317.g9.t1	-0.491649	5.99968	0.0129197	0.354144
aten_s0197.g38.t1	0.597483	5.13738	0.0129241	0.354144
aten_s0012.g108.t1	0.525388	7.67357	0.0129318	0.354144
aten_s0252.g19.t1	-0.596129	4.84129	0.0129674	0.354681
aten_s0049.g151.t1	-0.485251	7.18818	0.0130271	0.35554
aten_s0135.g40.t2	0.645789	4.2805	0.0130388	0.35554
aten_s0077.g50.t1	-0.575806	11.2575	0.0130888	0.35554
aten_s0166.g48.t1	0.539922	5.51792	0.0130929	0.35554
aten_s0048.g97.t1	-0.74713	5.08121	0.0130999	0.35554
aten_s0048.g42.t1	-0.711446	3.72501	0.0131055	0.35554
aten_s0018.g45.t1	-1.1062	2.01745	0.0131107	0.35554
aten_s0172.g64.t2	0.602358	9.01901	0.0131715	0.355641
aten_s0002.g6.t1	-0.546077	6.60388	0.0131734	0.355641
aten_s0010.g84.t1	0.509693	9.34979	0.0131774	0.355641
aten_s0809.g1.t1	1.15108	2.17248	0.0132001	0.355641
aten_s0321.g10.t1	-0.70774	4.05606	0.0132068	0.355641
aten_s0214.g28.t1	1.38765	1.9947	0.0132115	0.355641
aten_s0026.g10.t1	0.534118	6.03204	0.0132285	0.355641
aten_s0401.g1.t1	0.718828	4.46141	0.0132563	0.355641
aten_s0094.g2.t1	0.921503	2.67341	0.0132686	0.355641
aten_s0379.g17.t1	-0.697763	4.44319	0.0132744	0.355641
aten_s0108.g59.t2	0.657111	4.02749	0.013333	0.356282
aten_s0053.g130.t1	-0.855798	3.62564	0.0133331	0.356282
aten_s0031.g51.t1	0.730704	4.37874	0.013368	0.356282
aten_s0134.g6.t1	-1.72909	1.05839	0.0133974	0.356282
aten_s0170.g2.t1	0.766997	4.03973	0.0133974	0.356282
aten_s0022.g5.t2	0.62002	5.45152	0.0133976	0.356282
aten_s0262.g13.t1	1.12706	3.74657	0.0134104	0.356282
aten_s0043.g65.t1	0.894494	3.77013	0.013432	0.35643
aten_s0046.g102.t2	0.54931	5.87644	0.0135401	0.358868
aten_s0162.g40.t2	2.87397	0.465375	0.0135575	0.358901
aten_s0026.g100.t1	1.81375	2.30761	0.0136155	0.359866
aten_s0294.g23.t1	-0.494522	7.86349	0.0136682	0.359866
aten_s0062.g73.t2	1.94307	0.996427	0.0137037	0.359866
aten_s0306.g19.t1	1.06095	3.20334	0.0137205	0.359866
aten_s0014.g83.t1	0.54014	6.07425	0.0137239	0.359866
aten_s0052.g98.t1	0.537147	7.31567	0.0137425	0.359866
aten_s0004.g182.t1	-0.542244	7.56027	0.0137505	0.359866
aten_s0067.g184.t1	-2.26869	0.743583	0.0137539	0.359866
aten_s0293.g20.t1	0.745141	4.88318	0.0137547	0.359866
aten_s0110.g23.t1	0.862406	3.99021	0.0137557	0.359866
aten_s0314.g6.t1	-0.7751	5.32278	0.0137843	0.36019
aten_s0037.g48.t1	0.846073	3.50618	0.0138566	0.361123
aten_s0079.g79.t1	-0.536192	6.80619	0.0138638	0.361123
aten_s0247.g22.t1	-0.56006	4.90382	0.0138687	0.361123
aten_s0069.g60.t1	0.961005	3.23894	0.013956	0.362971
aten_s0079.g100.t1	2.24141	0.61305	0.0140594	0.364725
aten_s0005.g341.t1	-0.667796	9.3692	0.0140752	0.364725
aten_s0139.g15.t1	0.494839	8.65696	0.0140825	0.364725
aten_s0206.g43.t1	0.746556	3.62595	0.0140891	0.364725
aten_s0478.g8.t1	1.42621	2.63295	0.0141742	0.366503
aten_s0084.g123.t1	-0.763511	3.22903	0.0142206	0.367216
aten_s0127.g39.t1	-0.734566	4.85447	0.0142348	0.367216
aten_s0070.g35.t2	0.977801	2.78112	0.0143731	0.370135
aten_s0326.g14.t1	0.596173	8.92443	0.0144172	0.370135
aten_s0032.g59.t1	1.2653	1.53279	0.0144427	0.370135
aten_s0017.g1.t1	0.663058	4.2946	0.0144535	0.370135
aten_s0094.g59.t1	-0.77005	3.93443	0.014456	0.370135
aten_s0197.g6.t2	2.41398	1.11472	0.0144876	0.370135
aten_s0053.g58.t1	-0.53365	5.80887	0.0144917	0.370135
aten_s0102.g30.t1	0.770983	5.70778	0.0144947	0.370135
aten_s0059.g68.t1	-0.436562	9.42766	0.0144978	0.370135
aten_s0005.g146.t2	0.687882	3.72859	0.0145858	0.371297
aten_s0005.g147.t1	0.506031	6.99336	0.0145905	0.371297
aten_s0085.g91.t1	-0.790044	3.97568	0.0145934	0.371297
aten_s0362.g3.t1	-0.579901	5.45862	0.0146337	0.371897
aten_s0153.g25.t1	0.620866	5.22271	0.0146564	0.372049
aten_s0207.g26.t1	0.587597	6.33622	0.0146821	0.372211
aten_s0179.g2.t1	-2.5183	0.322808	0.0147273	0.372211
aten_s0028.g32.t3	0.733853	5.0388	0.0147455	0.372211
aten_s0154.g34.t1	0.76164	4.81463	0.0147877	0.372211
aten_s0047.g15.t3	0.794454	6.3976	0.0148065	0.372211
aten_s0265.g20.t1	3.01466	0.428313	0.0148193	0.372211
aten_s0047.g131.t1	-0.438397	10.661	0.0148303	0.372211
aten_s0079.g95.t1	-0.584218	5.02311	0.0148338	0.372211
aten_s0243.g8.t1	0.708642	3.48315	0.0148414	0.372211
aten_s0034.g126.t1	1.14449	3.1429	0.0148443	0.372211
aten_s0043.g99.t1	3.2136	0.148708	0.0148582	0.372211
aten_s0009.g56.t1	1.04192	2.54577	0.0148636	0.372211
aten_s0259.g21.t1	-0.568462	6.15996	0.0149485	0.373915
aten_s0085.g45.t1	-0.550927	7.746	0.0149724	0.374092
aten_s0101.g11.t1	0.55182	6.4824	0.014993	0.374185
aten_s0746.g1.t1	1.33748	1.73993	0.0150797	0.375928
aten_s0026.g49.t1	-1.02075	2.29381	0.01512	0.376422
aten_s0021.g3.t1	-0.702582	3.52189	0.0151622	0.376422
aten_s0112.g38.t1	0.601093	4.54209	0.0151639	0.376422
aten_s0007.g144.t1	2.95844	0.609446	0.0151734	0.376422
aten_s0111.g45.t1	0.720188	4.07797	0.0151961	0.376422
aten_s0212.g7.t1	-0.57108	8.4778	0.01521	0.376422
aten_s0058.g72.t1	-0.622432	5.28169	0.015218	0.376422
aten_s0166.g34.t1	-0.691271	5.165	0.0152983	0.377987
aten_s0022.g16.t1	-0.74298	3.90408	0.0153446	0.37871
aten_s0052.g100.t1	0.667223	3.91698	0.0154384	0.380604
aten_s0067.g88.t1	1.08711	2.27081	0.0154839	0.381302
aten_s0243.g6.t1	1.14706	2.34247	0.0155322	0.382068
aten_s0010.g118.t1	0.617516	4.36763	0.0155564	0.382093
aten_s0043.g102.t1	-0.629497	8.10175	0.0155702	0.382093
aten_s0390.g8.t1	-0.566677	6.29842	0.0155927	0.382093
aten_s0213.g9.t1	1.70447	1.05919	0.0156085	0.382093
aten_s0063.g22.t1	1.48614	2.07375	0.0156191	0.382093
aten_s0163.g8.t1	-1.08798	1.9445	0.0156538	0.382447
aten_s0325.g9.t2	0.609001	4.77848	0.015668	0.382447
aten_s0019.g83.t1	0.998244	3.04009	0.0156916	0.382604
aten_s0176.g25.t5	0.597529	7.54608	0.0157451	0.383488
aten_s0184.g17.t1	-0.644226	5.44847	0.0157901	0.384162
aten_s0349.g5.t1	-0.618264	4.29842	0.0159061	0.386562
aten_s0099.g68.t1	-0.531566	5.77821	0.0159414	0.386735
aten_s0342.g14.t1	-0.521609	7.35779	0.0159516	0.386735
aten_s0076.g43.t1	1.01395	2.34315	0.0159777	0.386735
aten_s0033.g34.t1	-0.608889	4.39243	0.0159828	0.386735
aten_s0359.g4.t1	0.662092	6.01331	0.0160117	0.386811
aten_s0033.g52.t1	0.87745	3.49569	0.0160214	0.386811
aten_s0151.g28.t2	-0.507487	6.86969	0.0160639	0.386811
aten_s0009.g74.t1	-0.611163	4.64261	0.0160743	0.386811
aten_s0093.g23.t1	-0.593335	6.33034	0.016075	0.386811
aten_s0015.g173.t2	-0.58609	4.86911	0.0160903	0.386811
aten_s0058.g74.t1	-0.531348	7.1497	0.016175	0.388249
aten_s0062.g75.t1	0.917591	3.63644	0.016185	0.388249
aten_s0002.g225.t1	-0.509539	7.16042	0.0164316	0.393589
aten_s0294.g9.t1	-0.541846	5.9	0.0164431	0.393589
aten_s0232.g28.t1	1.04436	4.67855	0.0165211	0.394792
aten_s0110.g9.t1	-0.652352	4.38661	0.0165296	0.394792
aten_s0049.g114.t1	1.4727	1.68874	0.016557	0.394792
aten_s0180.g57.t1	-0.454677	6.62451	0.0165643	0.394792
aten_s0053.g19.t1	-0.708362	4.27766	0.0166099	0.395455
aten_s0096.g90.t1	-0.476628	6.55384	0.0166546	0.396094
aten_s0228.g10.t1	-0.5428	6.19875	0.0167486	0.397807
aten_s0121.g41.t1	0.487037	5.84492	0.016772	0.397807
aten_s0306.g17.t1	0.486534	6.02368	0.0167803	0.397807
aten_s0086.g30.t1	0.654823	3.91544	0.0168008	0.397869
aten_s0102.g26.t1	0.831103	4.9717	0.0168428	0.398439
aten_s0002.g267.t1	-0.6447	5.71687	0.0169667	0.400943
aten_s0371.g17.t1	-0.739613	3.40689	0.0170136	0.401393
aten_s0161.g43.t1	-0.876483	2.91266	0.0170299	0.401393
aten_s0209.g16.t1	0.728076	4.39025	0.0170398	0.401393
aten_s0067.g11.t1	0.552967	5.18123	0.017076	0.40182
aten_s0005.g23.t2	0.651016	5.1694	0.0171131	0.402265
aten_s0057.g42.t1	-1.12894	2.21036	0.0171383	0.402433
aten_s0095.g19.t2	1.44178	1.78213	0.0172119	0.403734
aten_s0031.g42.t1	-0.501343	6.31454	0.0172447	0.403763
aten_s0798.g3.t1	1.32044	2.06684	0.0172494	0.403763
aten_s0097.g16.t1	0.489193	7.36317	0.0172957	0.404323
aten_s0080.g42.t1	0.696629	3.97463	0.0173097	0.404323
aten_s0568.g7.t1	-1.52686	1.32845	0.0173625	0.405007
aten_s0055.g9.t1	0.933072	4.23037	0.0173754	0.405007
aten_s0107.g12.t1	-0.620648	4.91822	0.0174533	0.405363
aten_s0257.g6.t1	-0.483049	6.78299	0.0174563	0.405363
aten_s0066.g34.t1	0.575603	4.34193	0.017469	0.405363
aten_s0002.g86.t1	-0.547321	6.21903	0.0174723	0.405363
aten_s0078.g29.t1	-2.08117	0.85934	0.0174818	0.405363
aten_s0052.g145.t1	-0.708725	3.73743	0.0175708	0.406771
aten_s0099.g7.t1	1.79606	1.00287	0.0175972	0.406771
aten_s0327.g4.t1	-0.58173	5.76405	0.0175974	0.406771
aten_s0069.g33.t1	-0.5653	4.59031	0.0176453	0.407455
aten_s0088.g27.t1	1.41753	1.27123	0.0177294	0.408972
aten_s0078.g56.t1	-0.600041	5.25437	0.0177908	0.409963
aten_s0085.g43.t1	-0.631507	8.84411	0.0178128	0.410045
aten_s0021.g64.t1	1.10088	1.95576	0.0178599	0.410633
aten_s0106.g19.t1	0.741986	4.46165	0.0178753	0.410633
aten_s0170.g45.t1	-0.590365	5.09434	0.0179557	0.410897
aten_s0166.g43.t1	-0.54103	8.09913	0.017971	0.410897
aten_s0040.g28.t1	-0.520849	7.81646	0.0179806	0.410897
aten_s1142.g1.t1	-1.61069	1.07004	0.0180031	0.410897
aten_s0039.g93.t1	-1.44687	1.1818	0.0180107	0.410897
aten_s0013.g6.t1	0.650809	3.96847	0.0180123	0.410897
aten_s0015.g159.t1	0.775178	3.76131	0.0180317	0.410897
aten_s0071.g11.t2	-0.935493	2.63646	0.0180436	0.410897
aten_s0042.g60.t1	0.925601	3.3954	0.0180723	0.410897
aten_s0016.g123.t1	-0.511584	7.07914	0.0181076	0.410897
aten_s0170.g11.t2	0.551458	5.25199	0.0181313	0.410897
aten_s0041.g34.t1	-0.644201	4.46983	0.018182	0.410897
aten_s0244.g28.t1	0.480728	6.33567	0.0182051	0.410897
aten_s0002.g48.t1	-0.467385	7.48613	0.0182102	0.410897
aten_s0260.g16.t1	0.702464	3.39998	0.0182162	0.410897
aten_s0018.g89.t1	0.769711	3.84014	0.0182165	0.410897
aten_s0092.g48.t3	-0.819469	3.04914	0.0182319	0.410897
aten_s0150.g18.t1	0.657772	3.9735	0.0182453	0.410897
aten_s0115.g3.t1	1.08172	2.73148	0.0182589	0.410897
aten_s0104.g25.t1	0.670494	3.8999	0.0182739	0.410897
aten_s0151.g19.t1	-0.500997	6.63683	0.0182767	0.410897
aten_s0029.g151.t1	-0.694429	4.2367	0.0182959	0.410897
aten_s0269.g10.t2	0.660061	4.3672	0.0183118	0.410897
aten_s0175.g56.t1	-2.13834	0.425168	0.0183592	0.411546
aten_s0010.g171.t1	0.818508	3.00257	0.0183933	0.411573
aten_s0063.g39.t1	0.754342	3.88818	0.0184034	0.411573
aten_s0047.g39.t1	-0.553887	5.1981	0.0184159	0.411573
aten_s0030.g101.t2	0.514281	5.1093	0.0184722	0.412416
aten_s0016.g28.t1	-1.16767	2.55968	0.018492	0.412443
aten_s0004.g106.t1	1.25476	1.71594	0.0185471	0.413048
aten_s0118.g49.t1	-0.523271	6.00482	0.0185563	0.413048
aten_s0042.g45.t1	0.644054	3.84299	0.018584	0.413252
aten_s0123.g26.t3	-0.534026	6.86694	0.018699	0.415057
aten_s0137.g37.t1	-0.466914	8.36373	0.0187025	0.415057
aten_s0156.g32.t1	0.493024	6.4622	0.0187693	0.416124
aten_s0011.g132.t1	-0.630947	5.65393	0.0188291	0.417035
aten_s0009.g9.t1	1.1957	2.07426	0.0189125	0.418131
aten_s0001.g144.t1	-0.562059	6.16237	0.0189507	0.418131
aten_s0031.g126.t1	1.80984	1.30709	0.0189553	0.418131
aten_s0273.g3.t1	0.944402	2.98121	0.0190268	0.418131
aten_s0005.g336.t1	-0.618099	4.3891	0.0190544	0.418131
aten_s0100.g45.t1	0.752588	4.47801	0.0191083	0.418131
aten_s0249.g10.t1	-0.508598	6.18308	0.0191131	0.418131
aten_s0062.g46.t1	-4.64678	-0.040222	0.0191169	0.418131
aten_s0251.g11.t1	0.702824	4.50496	0.0191236	0.418131
aten_s0113.g1.t1	-4.64678	-0.040222	0.0191281	0.418131
aten_s0005.g314.t1	-0.64759	7.63766	0.0191374	0.418131
aten_s0092.g14.t1	-0.487601	8.56025	0.0191384	0.418131
aten_s0028.g34.t1	1.21475	2.05062	0.0191636	0.418131
aten_s0154.g23.t1	-0.706858	4.25	0.0191679	0.418131
aten_s0142.g23.t1	1.58282	1.23529	0.0191681	0.418131
aten_s0230.g1.t1	-1.35818	1.42871	0.0191795	0.418131
aten_s0158.g27.t1	0.771046	3.60525	0.0191999	0.418167
aten_s0003.g200.t1	-0.576853	5.32428	0.0192386	0.4186
aten_s0240.g23.t1	0.69553	4.53566	0.0192997	0.419519
aten_s0002.g276.t1	-0.584099	5.22012	0.0193341	0.419855
aten_s0122.g19.t1	-0.567344	7.10918	0.01937	0.419878
aten_s0036.g118.t1	-0.495554	5.62032	0.0193729	0.419878
aten_s0240.g6.t1	0.634522	4.56355	0.019402	0.420099
aten_s0212.g35.t3	-1.01643	3.32513	0.0194948	0.421125
aten_s0021.g37.t1	-0.477655	6.35522	0.0195031	0.421125
aten_s0172.g21.t1	1.37437	3.19473	0.0195221	0.421125
aten_s0017.g125.t1	0.910838	3.85693	0.0195251	0.421125
aten_s0050.g15.t1	1.60699	1.03779	0.0196526	0.42322
aten_s0021.g27.t1	-0.793695	3.84199	0.0196909	0.42322
aten_s0007.g13.t1	1.21837	2.48976	0.0197118	0.42322
aten_s0059.g4.t1	0.586951	5.49591	0.0197201	0.42322
aten_s0035.g127.t1	-0.595811	6.31647	0.0197311	0.42322
aten_s0126.g7.t1	0.908212	3.23847	0.0197364	0.42322
aten_s0055.g15.t1	0.591402	4.71253	0.0199194	0.426589
aten_s0126.g3.t1	-4.65846	-0.038715	0.0199319	0.426589
aten_s0150.g34.t1	0.557565	7.18505	0.0199886	0.42683
aten_s0007.g203.t1	0.524639	6.24645	0.0200071	0.42683
aten_s0059.g43.t1	-0.610005	5.02415	0.0200107	0.42683
aten_s0127.g59.t1	0.582532	4.72964	0.0200263	0.42683
aten_s0397.g3.t1	1.01039	2.40661	0.0200742	0.42683
aten_s0004.g192.t1	-0.57852	4.6104	0.0200918	0.42683
aten_s0159.g20.t1	0.676398	3.61203	0.0201021	0.42683
aten_s0003.g183.t2	1.14525	2.5004	0.0201072	0.42683
aten_s0616.g1.t1	0.726068	3.80896	0.0201159	0.42683
aten_s0093.g79.t1	-0.563716	4.70895	0.0201518	0.427016
aten_s0074.g16.t1	-0.575953	6.26024	0.0201631	0.427016
aten_s0058.g145.t1	-0.722639	3.69644	0.0202152	0.427713
aten_s0001.g237.t1	-0.62363	5.4417	0.0202634	0.428325
aten_s0103.g11.t1	-0.675435	3.46474	0.0203137	0.428714
aten_s0377.g6.t1	0.957367	2.93512	0.0203339	0.428714
aten_s0010.g26.t1	0.686523	3.78825	0.0203397	0.428714
aten_s0012.g149.t2	0.67072	5.05038	0.020362	0.428778
aten_s0317.g15.t1	-0.843224	3.26714	0.0203844	0.428844
aten_s0134.g28.t1	-0.714246	3.60975	0.0204124	0.429026
aten_s0004.g61.t1	-0.53738	8.17403	0.0204327	0.429048
aten_s0044.g107.t1	-0.498556	6.20233	0.0205118	0.430252
aten_s0007.g165.t1	1.86833	0.7135	0.020536	0.430252
aten_s0032.g69.t1	-0.563325	9.62472	0.0205481	0.430252
aten_s0010.g18.t1	-0.876773	3.29309	0.020602	0.430974
aten_s0016.g131.t1	0.59014	6.33087	0.0206669	0.431709
aten_s0068.g28.t1	-0.679152	5.44327	0.0206944	0.431709
aten_s0001.g76.t1	-0.495277	6.35454	0.0206953	0.431709
aten_s0151.g4.t1	0.987049	2.21085	0.0207365	0.432163
aten_s0194.g36.t2	1.98272	1.34109	0.0207676	0.432406
aten_s0443.g6.t1	1.55127	1.25407	0.0208031	0.432454
aten_s0091.g37.t1	1.57582	1.0306	0.0208088	0.432454
aten_s0034.g62.t1	-0.547016	9.29479	0.0208673	0.433264
aten_s0005.g186.t1	-0.782855	4.46899	0.0209268	0.434094
aten_s0040.g94.t2	0.504357	7.00897	0.0209905	0.434573
aten_s0013.g187.t1	0.759651	5.01561	0.0210034	0.434573
aten_s0458.g7.t1	3.13483	0.184734	0.0210214	0.434573
aten_s0067.g156.t1	0.80158	3.2675	0.021028	0.434573
aten_s0023.g15.t1	-0.625114	4.28916	0.0210775	0.434698
aten_s0067.g139.t1	-0.620155	5.4512	0.0210823	0.434698
aten_s0022.g96.t1	-1.02645	2.48786	0.0210927	0.434698
aten_s0055.g90.t1	0.59298	4.46804	0.0211868	0.436168
aten_s0160.g8.t1	0.495461	5.50476	0.0212052	0.436168
aten_s0072.g23.t1	1.14646	1.81443	0.021232	0.436168
aten_s0043.g92.t1	0.925425	2.73413	0.0212565	0.436168
aten_s0305.g16.t1	-0.565256	6.4116	0.0212621	0.436168
aten_s0009.g194.t1	2.70447	0.433918	0.0212838	0.43621
aten_s0079.g3.t1	-0.604949	5.2246	0.0213227	0.436287
aten_s0026.g129.t2	0.545054	5.68311	0.0213268	0.436287
aten_s0016.g118.t1	-0.498653	7.44589	0.0213525	0.436411
aten_s0368.g1.t1	1.17805	1.76703	0.0213759	0.436488
aten_s0050.g35.t1	-0.561148	7.05177	0.0215422	0.438449
aten_s0031.g72.t1	0.498493	6.89699	0.0215666	0.438449
aten_s0034.g152.t1	0.609818	6.54335	0.0215723	0.438449
aten_s0377.g7.t1	-0.588214	6.23888	0.0215773	0.438449
aten_s0021.g68.t1	-0.796763	3.15485	0.0215897	0.438449
aten_s0106.g47.t1	0.502941	4.86093	0.021619	0.438449
aten_s0044.g19.t1	-0.627946	5.50232	0.0216254	0.438449
aten_s0325.g2.t1	0.583076	5.51455	0.0216297	0.438449
aten_s0458.g5.t1	0.794273	2.95958	0.021693	0.439093
aten_s0093.g49.t1	-0.517234	4.90579	0.0217009	0.439093
aten_s0194.g13.t1	1.73186	0.956273	0.0217276	0.439233
aten_s0084.g111.t1	0.621348	3.77551	0.0217487	0.43926
aten_s0011.g153.t1	-0.489853	7.28628	0.0217695	0.439281
aten_s0343.g10.t1	-1.91248	0.572262	0.0218196	0.439598
aten_s0327.g6.t1	-0.614308	5.29052	0.0218247	0.439598
aten_s0042.g76.t1	-0.487417	7.10752	0.0218686	0.440083
aten_s0210.g28.t1	0.490944	7.88367	0.0220308	0.442946
aten_s0255.g12.t1	0.772247	6.11748	0.0220986	0.443908
aten_s0067.g81.t1	0.882845	2.86172	0.0221523	0.444585
aten_s0057.g57.t1	0.493803	5.14152	0.0222231	0.445205
aten_s0043.g82.t1	0.854802	4.62345	0.0222232	0.445205
aten_s0206.g23.t1	2.92305	0.513978	0.0222674	0.445688
aten_s0028.g90.t1	0.43822	6.55911	0.0223456	0.446851
aten_s0435.g3.t3	-1.0858	1.49426	0.0223862	0.447261
aten_s0028.g65.t1	-0.601256	6.27172	0.0224603	0.448338
aten_s0038.g104.t1	0.786189	5.00259	0.0225501	0.449434
aten_s0007.g216.t1	1.96209	1.14245	0.0225556	0.449434
aten_s0031.g19.t2	0.664485	4.03342	0.0225976	0.449869
aten_s0067.g140.t1	-0.732803	4.71124	0.0226861	0.450861
aten_s0003.g10.t1	0.620572	5.86295	0.0226959	0.450861
aten_s0189.g9.t1	0.562154	5.98435	0.0227083	0.450861
aten_s0041.g42.t1	0.518221	7.7559	0.0227617	0.451142
aten_s0061.g7.t1	-0.472838	5.75643	0.0228003	0.451142
aten_s0308.g1.t1	1.75807	1.79006	0.0228252	0.451142
aten_s0181.g6.t2	0.484353	6.33274	0.0228349	0.451142
aten_s0009.g45.t1	-0.540702	6.97252	0.0228524	0.451142
aten_s0013.g94.t1	-0.760401	3.29457	0.0228804	0.451142
aten_s0027.g72.t1	0.62743	4.2557	0.0228954	0.451142
aten_s0071.g12.t1	0.445394	6.66624	0.022913	0.451142
aten_s0026.g99.t1	1.66622	1.11134	0.0229223	0.451142
aten_s0155.g8.t1	4.87437	0.071116	0.022945	0.451142
aten_s0045.g24.t1	-1.74063	1.30171	0.0229456	0.451142
aten_s0056.g61.t1	-0.579391	4.10357	0.0229701	0.451224
aten_s0006.g23.t1	-0.97981	2.61969	0.0230273	0.451644
aten_s0363.g3.t1	0.571443	5.36589	0.0230321	0.451644
aten_s0034.g102.t3	-0.479269	5.48965	0.0231386	0.452748
aten_s0096.g75.t1	-0.834577	2.8298	0.0231562	0.452748
aten_s0042.g119.t1	-0.606872	5.47323	0.0231826	0.452748
aten_s0011.g151.t1	-0.503102	5.31228	0.0231885	0.452748
aten_s0221.g35.t1	-1.68388	0.883215	0.0231902	0.452748
aten_s0039.g62.t1	-0.51146	8.84092	0.0232336	0.452946
aten_s0330.g24.t1	1.06757	2.50811	0.0232411	0.452946
aten_s0311.g11.t2	0.498836	5.59093	0.0232669	0.453052
aten_s0480.g3.t1	0.583964	4.79438	0.0233277	0.453328
aten_s0036.g94.t1	1.13041	2.86707	0.0233461	0.453328
aten_s0099.g69.t1	-0.50458	8.60949	0.0233476	0.453328
aten_s0085.g18.t1	1.39841	1.58809	0.0233763	0.453328
aten_s0369.g13.t1	0.939588	3.48952	0.0234023	0.453328
aten_s0089.g88.t1	-0.457302	5.79178	0.0234033	0.453328
aten_s0093.g8.t1	0.647513	4.00463	0.0234789	0.454135
aten_s0280.g20.t2	0.908932	2.57119	0.0234858	0.454135
aten_s0013.g67.t1	-2.28334	0.20995	0.0235125	0.454254
aten_s0016.g124.t2	-0.564127	5.9361	0.0235564	0.454708
aten_s0002.g203.t2	-0.476778	5.65049	0.0235942	0.455043
aten_s0078.g86.t1	-0.639431	3.71126	0.0236556	0.455345
aten_s0048.g26.t1	-0.507015	6.98612	0.023668	0.455345
aten_s0044.g37.t1	-0.759769	3.00057	0.0236713	0.455345
aten_s0039.g100.t1	0.750973	3.42716	0.0236936	0.455379
aten_s0011.g28.t1	-0.564976	5.61923	0.0237751	0.455837
aten_s0001.g275.t1	0.54376	4.92537	0.0237773	0.455837
aten_s0049.g133.t2	0.457208	6.96189	0.0237896	0.455837
aten_s0001.g233.t1	0.607905	5.30609	0.0238008	0.455837
aten_s0053.g81.t1	-0.46264	6.34073	0.0238319	0.455837
aten_s0159.g27.t1	0.611711	4.52968	0.0238541	0.455837
aten_s0410.g11.t1	4.72706	0.00240182	0.0239136	0.455837
aten_s0047.g51.t1	0.723074	3.9318	0.0239169	0.455837
aten_s0068.g14.t1	0.678816	3.71824	0.0239191	0.455837
aten_s0022.g94.t1	1.04049	3.21003	0.0239263	0.455837
aten_s0021.g141.t1	-0.452924	6.65586	0.0239429	0.455837
aten_s0031.g16.t1	0.638997	3.83315	0.0239943	0.456425
aten_s0033.g71.t1	0.866834	2.67453	0.0240162	0.456451
aten_s0040.g29.t1	-0.544851	4.70542	0.024062	0.456678
aten_s0119.g34.t1	4.30061	-0.202475	0.0240761	0.456678
aten_s0202.g16.t1	0.47181	5.89654	0.0240897	0.456678
aten_s0029.g169.t3	0.479293	6.2322	0.0241108	0.456688
aten_s0136.g12.t1	-0.597251	5.13741	0.0241701	0.457138
aten_s0117.g72.t1	-0.444156	9.29459	0.0241756	0.457138
aten_s0006.g18.t1	1.3524	1.66404	0.0242053	0.457309
aten_s0084.g54.t1	0.892517	2.67277	0.0242423	0.45762
aten_s0295.g27.t1	0.741607	4.37129	0.0243113	0.457786
aten_s0038.g89.t1	-0.63306	3.95647	0.0243122	0.457786
aten_s0107.g7.t1	-0.54628	7.21808	0.0243271	0.457786
aten_s0353.g4.t1	-0.845939	3.32348	0.0243582	0.457786
aten_s0064.g14.t1	0.516037	7.70374	0.0243689	0.457786
aten_s0184.g10.t1	-0.54344	4.90916	0.0243746	0.457786
aten_s0021.g119.t1	-0.92021	2.4553	0.0244334	0.458502
aten_s0062.g28.t1	-0.522499	8.7321	0.0244839	0.458855
aten_s0047.g117.t2	-0.810866	3.07786	0.0245258	0.458855
aten_s0260.g15.t1	-0.547786	6.70638	0.024526	0.458855
aten_s0005.g280.t1	4.46872	-0.132374	0.0245347	0.458855
aten_s0040.g44.t1	0.970364	2.90714	0.0246515	0.460639
aten_s0030.g37.t1	0.617866	12.6582	0.0246716	0.460639
aten_s0004.g20.t1	-0.567144	5.98962	0.024713	0.461027
aten_s0082.g31.t1	-0.617903	4.38217	0.0247447	0.461231
aten_s0452.g9.t1	0.877316	3.95027	0.0248181	0.462113
aten_s0063.g30.t1	-0.556766	8.70708	0.0248711	0.462113
aten_s0005.g316.t1	-0.498464	10.7849	0.0248744	0.462113
aten_s0058.g112.t1	-2.46947	0.2647	0.0248752	0.462113
aten_s0005.g241.t1	-0.478877	8.38757	0.0249022	0.462229
aten_s0156.g29.t1	-0.556484	4.30351	0.0249943	0.463552
aten_s0476.g5.t1	1.64729	0.785957	0.0250405	0.463921
aten_s0003.g70.t1	-0.485946	5.48112	0.0250735	0.463921
aten_s0076.g33.t1	-0.462558	6.25055	0.0250768	0.463921
aten_s0187.g4.t1	0.845507	2.66166	0.0251129	0.464202
aten_s0227.g27.t1	1.07478	2.80788	0.0251541	0.464211
aten_s0124.g44.t1	2.0928	0.625751	0.0251599	0.464211
aten_s0308.g10.t2	1.33527	1.66324	0.025176	0.464211
aten_s0023.g12.t1	0.871983	3.07287	0.0252864	0.465507
aten_s0164.g9.t1	-0.592529	4.44183	0.0252942	0.465507
aten_s0137.g34.t1	-0.450792	5.74965	0.0253239	0.465507
aten_s0020.g15.t1	0.478791	5.83815	0.0253361	0.465507
aten_s0127.g30.t1	1.3648	1.42337	0.0253565	0.465507
aten_s0036.g32.t1	0.484912	6.7964	0.0253719	0.465507
aten_s0081.g31.t1	-0.494389	7.82236	0.0254453	0.46633
aten_s0293.g2.t1	0.711543	3.75559	0.0254587	0.46633
aten_s0612.g2.t1	1.28273	2.1837	0.0254866	0.466457
aten_s0391.g16.t1	-0.489763	6.57354	0.0255911	0.467855
aten_s0222.g42.t2	0.994076	2.14081	0.0256051	0.467855
aten_s0164.g15.t1	-1.27829	1.08945	0.0256723	0.468663
aten_s0615.g3.t1	1.07384	2.08269	0.0256914	0.468663
aten_s0040.g59.t1	-0.965895	2.98159	0.0257729	0.469698
aten_s0001.g203.t1	-0.541476	4.40969	0.0257904	0.469698
aten_s0004.g163.t1	-0.45253	5.61148	0.0258501	0.4704
aten_s0067.g96.t1	3.37827	0.341218	0.0259015	0.47095
aten_s0093.g98.t1	-0.531344	7.52229	0.0259443	0.471342
aten_s0089.g90.t1	-0.448878	5.92003	0.0259973	0.471776
aten_s0004.g37.t1	-0.546991	6.30259	0.0260106	0.471776
aten_s0054.g37.t1	-1.06176	1.98126	0.026148	0.473529
aten_s0176.g21.t1	0.60945	5.16967	0.0261767	0.473529
aten_s0006.g115.t1	-0.420318	8.39055	0.0261798	0.473529
aten_s0062.g27.t1	0.463455	5.73473	0.0261924	0.473529
aten_s0141.g17.t1	0.586637	4.92632	0.026242	0.474039
aten_s0042.g67.t1	0.508063	6.4366	0.0262809	0.474169
aten_s0045.g10.t1	0.64546	4.33963	0.0262918	0.474169
aten_s0046.g87.t1	-0.530322	5.51675	0.0263356	0.474247
aten_s0038.g78.t1	-0.497732	4.88985	0.0263388	0.474247
aten_s0122.g34.t1	1.15163	1.67474	0.0264101	0.475146
aten_s0005.g175.t1	-1.01397	3.35608	0.0264601	0.475563
aten_s0003.g92.t1	-0.507502	5.64981	0.0264915	0.475563
aten_s0085.g101.t1	-0.447677	6.92352	0.0264974	0.475563
aten_s0067.g32.t1	0.7524	3.77418	0.0265255	0.475661
aten_s0004.g114.t1	0.925432	2.80415	0.0265457	0.475661
aten_s0081.g18.t1	-0.571552	7.43374	0.0265902	0.476076
aten_s0043.g86.t1	-0.622727	4.55952	0.0266766	0.476946
aten_s0025.g54.t1	0.770773	3.1446	0.0266817	0.476946
aten_s0133.g12.t1	-0.628024	3.80322	0.0267586	0.477877
aten_s0222.g9.t1	-0.517067	7.50961	0.0267878	0.477877
aten_s0143.g22.t1	1.28328	3.42288	0.0267983	0.477877
aten_s0005.g239.t1	-0.917417	2.88098	0.0268265	0.477998
aten_s0194.g25.t1	0.7099	5.74449	0.0268839	0.478446
aten_s0042.g97.t1	0.612429	4.21008	0.0268947	0.478446
aten_s0094.g8.t1	-0.699199	3.38624	0.0269219	0.478504
aten_s0070.g16.t1	-0.59074	5.4003	0.0269507	0.478504
aten_s0062.g104.t1	-0.521409	6.31241	0.0269726	0.478504
aten_s0111.g26.t1	-0.486252	5.56884	0.0269884	0.478504
aten_s0004.g40.t1	0.662425	3.81838	0.0270056	0.478504
aten_s0681.g1.t1	-0.996308	1.78043	0.0270528	0.478887
aten_s0092.g28.t1	0.621416	3.86039	0.0270703	0.478887
aten_s0408.g4.t1	0.488607	5.39479	0.0270934	0.478915
aten_s0073.g6.t1	0.846147	3.19938	0.0271481	0.479254
aten_s0065.g52.t1	-3.16264	0.2155	0.0271633	0.479254
aten_s0005.g59.t1	0.516081	5.40233	0.0271772	0.479254
aten_s0029.g144.t2	0.595613	7.42439	0.0272498	0.479895
aten_s0159.g14.t1	1.52133	1.22135	0.0272567	0.479895
aten_s0387.g5.t1	-0.563356	5.58633	0.0273006	0.480287
aten_s0082.g55.t3	0.540827	4.29089	0.0273256	0.480347
aten_s0098.g26.t1	-0.900175	2.61928	0.0273686	0.480723
aten_s0094.g60.t1	0.55702	12.0876	0.0274316	0.480778
aten_s0373.g7.t1	-0.502641	5.18026	0.0274639	0.480778
aten_s0180.g33.t1	-1.14097	1.76986	0.0274772	0.480778
aten_s0389.g2.t1	-1.78972	1.34646	0.0274929	0.480778
aten_s0031.g67.t1	-0.488995	5.36434	0.0275171	0.480778
aten_s0042.g9.t1	-0.484671	8.69957	0.0275331	0.480778
aten_s0273.g5.t1	-0.607388	4.56267	0.0275916	0.480778
aten_s0015.g195.t1	-0.799603	2.67012	0.0276024	0.480778
aten_s0058.g67.t1	-0.551946	5.19918	0.0276237	0.480778
aten_s0024.g10.t1	0.601742	8.27898	0.027624	0.480778
aten_s0055.g60.t4	0.470466	5.53988	0.0276248	0.480778
aten_s0017.g161.t1	-0.485832	9.01603	0.0276312	0.480778
aten_s0029.g194.t1	-0.607529	4.16078	0.0276782	0.48122
aten_s0007.g5.t1	0.805094	2.88017	0.0277449	0.481645
aten_s0034.g75.t1	0.834771	3.10506	0.0277485	0.481645
aten_s0052.g135.t1	1.12528	1.67115	0.0277676	0.481645
aten_s0009.g171.t1	2.94795	0.331973	0.0277913	0.48168
aten_s0060.g5.t1	-2.00784	0.377434	0.0278445	0.481852
aten_s0007.g212.t1	-0.585932	3.9583	0.0278446	0.481852
aten_s0134.g52.t1	0.540535	6.69627	0.0280017	0.484194
aten_s0082.g28.t3	0.75658	4.05838	0.0280613	0.484756
aten_s0062.g85.t1	-0.50975	4.42748	0.0280778	0.484756
aten_s0027.g51.t1	1.72533	0.746681	0.0281232	0.485164
aten_s0001.g298.t1	-0.544318	7.52068	0.0281538	0.485315
aten_s0352.g3.t1	1.03928	2.46665	0.0281875	0.48537
aten_s0111.g57.t1	-0.800781	4.01984	0.0282006	0.48537
aten_s0077.g43.t1	-0.408796	8.90075	0.0282311	0.485519
aten_s0012.g116.t1	-0.511504	4.60524	0.0282999	0.485827
aten_s0274.g21.t1	-0.442519	6.96495	0.0283076	0.485827
aten_s0208.g14.t1	-0.497383	9.54494	0.0283146	0.485827
aten_s0013.g12.t1	-3.44014	0.379152	0.0283806	0.486363
aten_s0189.g22.t1	-0.440356	7.3472	0.0283896	0.486363
aten_s0221.g6.t1	0.486687	5.57807	0.0284143	0.486411
aten_s0012.g127.t1	-0.529665	4.91221	0.0284828	0.48721
aten_s0014.g75.t1	-0.495001	5.21001	0.0285678	0.488287
aten_s0060.g82.t1	-0.853579	2.51635	0.0286118	0.488418
aten_s0295.g17.t1	-0.734182	3.28644	0.0286212	0.488418
aten_s0110.g22.t1	-0.647342	3.59515	0.0286859	0.488418
aten_s0017.g41.t1	0.61555	4.90429	0.0286923	0.488418
aten_s0577.g2.t1	1.91567	0.75789	0.0287256	0.488418
aten_s0500.g1.t1	0.727909	3.34598	0.0287359	0.488418
aten_s0082.g69.t1	-0.550084	4.50753	0.0287438	0.488418
aten_s0037.g64.t2	0.603012	5.51996	0.0287678	0.488418
aten_s0055.g119.t1	0.840652	2.90223	0.028779	0.488418
aten_s0010.g61.t1	0.445136	6.94392	0.0288124	0.488418
aten_s0013.g27.t1	-0.458764	9.35453	0.0288171	0.488418
aten_s0044.g39.t1	-0.613838	3.98279	0.0289183	0.489762
aten_s0046.g79.t1	0.444845	8.99764	0.0289623	0.490134
aten_s0009.g127.t2	0.502309	7.81104	0.0291386	0.492742
aten_s0535.g2.t2	4.37138	-0.193732	0.0292677	0.494201
aten_s0534.g1.t1	4.37139	-0.193732	0.0292694	0.494201
aten_s0102.g21.t1	0.590036	6.10636	0.0292962	0.494279
aten_s0023.g74.t1	1.40357	1.6777	0.0293565	0.49472
aten_s0047.g80.t1	3.08686	0.175961	0.0293825	0.49472
aten_s0060.g62.t1	-0.543881	6.17173	0.0293891	0.49472
aten_s0038.g43.t1	-0.430326	7.40847	0.0294708	0.494828
aten_s0089.g71.t1	-0.505375	5.35049	0.0294851	0.494828
aten_s0110.g26.t1	-0.589402	3.92908	0.0294907	0.494828
aten_s0076.g29.t1	-0.542226	6.46597	0.0295012	0.494828
aten_s0146.g19.t1	-4.4921	-0.110761	0.0295068	0.494828
aten_s0018.g57.t1	0.952867	3.58204	0.0295334	0.494902
aten_s0093.g77.t1	0.573341	5.1865	0.0295885	0.495451
aten_s0041.g45.t1	2.05213	0.653685	0.0296431	0.495993
aten_s0072.g25.t1	0.473386	6.51137	0.0296876	0.496364
aten_s0043.g1.t1	-0.497149	8.4619	0.0297253	0.496621
aten_s0143.g12.t1	-0.510612	9.78969	0.0297814	0.496662
aten_s0114.g14.t1	-0.468342	5.44804	0.0297842	0.496662
aten_s0139.g2.t1	0.443941	5.62677	0.0297948	0.496662
aten_s0013.g156.t1	1.54177	1.62516	0.0298776	0.497125
aten_s0044.g125.t1	0.470972	5.82676	0.0298815	0.497125
aten_s0011.g85.t1	-1.27787	1.37241	0.0299037	0.497125
aten_s0120.g22.t1	0.775917	2.75753	0.0299461	0.497125
aten_s0055.g3.t1	-2.07598	1.08109	0.0299512	0.497125
aten_s0043.g15.t2	-0.658581	3.54545	0.0299688	0.497125
aten_s0078.g2.t1	1.8143	0.684686	0.0299791	0.497125
aten_s0441.g12.t1	1.74067	1.24958	0.0300339	0.497662
aten_s0151.g39.t1	-1.49063	0.696498	0.0302201	0.500375
aten_s0301.g4.t1	-0.420866	7.05284	0.0302887	0.501139
aten_s0312.g3.t1	1.65105	0.937494	0.0303293	0.501164
aten_s0285.g17.t2	-0.766798	2.7133	0.0303515	0.501164
aten_s0022.g35.t1	1.79363	1.15402	0.0303619	0.501164
aten_s0244.g19.t1	-1.71089	0.884752	0.0304187	0.501164
aten_s0082.g37.t1	1.19436	1.48638	0.0304505	0.501164
aten_s0079.g50.t1	-0.767732	3.34544	0.0304529	0.501164
aten_s0035.g66.t1	-0.452843	6.00118	0.0305133	0.501164
aten_s0222.g1.t1	2.175	0.451558	0.0305746	0.501164
aten_s0157.g19.t1	-0.682187	5.20737	0.0306159	0.501164
aten_s0007.g78.t1	-0.484377	6.47448	0.030617	0.501164
aten_s0168.g48.t1	1.61176	1.3174	0.0306462	0.501164
aten_s0136.g2.t1	-0.881281	3.29049	0.0306579	0.501164
aten_s0051.g6.t1	-0.55553	4.13824	0.0306791	0.501164
aten_s0009.g239.t1	0.468235	5.69628	0.0306852	0.501164
aten_s0049.g146.t2	0.494058	6.59556	0.0307388	0.501164
aten_s0012.g59.t1	-0.556212	6.0891	0.0307678	0.501164
aten_s0109.g15.t1	0.671584	4.02747	0.0307951	0.501164
aten_s0027.g14.t2	0.469245	7.68236	0.0308335	0.501164
aten_s0049.g52.t1	-0.429595	6.2626	0.0308341	0.501164
aten_s0117.g56.t1	-0.886476	3.15488	0.030839	0.501164
aten_s0076.g28.t1	-0.429762	6.07214	0.0308574	0.501164
aten_s0002.g35.t2	-0.564807	4.97444	0.0308755	0.501164
aten_s0111.g25.t1	0.750621	3.89328	0.0308769	0.501164
aten_s0268.g20.t1	0.487053	5.52316	0.0308829	0.501164
aten_s0123.g58.t1	-0.759036	3.43672	0.0308896	0.501164
aten_s0257.g10.t1	1.33306	1.52965	0.030898	0.501164
aten_s0001.g248.t1	-0.546855	4.68049	0.0308988	0.501164
aten_s0304.g12.t1	1.79799	0.703304	0.0309326	0.501347
aten_s0285.g11.t1	1.22821	1.90827	0.0310382	0.502513
aten_s0034.g114.t1	0.546166	4.91649	0.0310497	0.502513
aten_s0002.g53.t1	-0.420984	9.84746	0.0311171	0.502627
aten_s0050.g5.t1	-0.676045	3.57726	0.031124	0.502627
aten_s0099.g32.t1	1.82824	0.714496	0.0311335	0.502627
aten_s0015.g20.t1	-0.592489	5.31632	0.0311623	0.502627
aten_s0047.g132.t1	-0.697385	3.13409	0.0311698	0.502627
aten_s0162.g27.t1	1.21062	2.097	0.0312513	0.503188
aten_s0047.g8.t1	-0.622282	4.31261	0.031271	0.503188
aten_s0076.g26.t1	-1.86745	0.516578	0.0312725	0.503188
aten_s0002.g280.t2	0.80276	4.47615	0.0313043	0.503336
aten_s0003.g12.t1	-0.502256	6.13125	0.031373	0.503439
aten_s0112.g47.t1	-0.513944	5.07818	0.0313759	0.503439
aten_s0139.g77.t1	0.579354	6.52291	0.0314	0.503439
aten_s0001.g124.t1	-1.12573	1.93854	0.0314012	0.503439
aten_s0092.g51.t1	-0.491119	6.04134	0.0314586	0.503501
aten_s0135.g61.t3	1.33805	1.61207	0.0314643	0.503501
aten_s0084.g129.t1	0.571329	4.17436	0.031473	0.503501
aten_s0162.g22.t1	0.904144	3.30629	0.031514	0.503793
aten_s0031.g34.t1	4.52929	-0.0736332	0.0315496	0.504
aten_s0027.g111.t1	-0.443037	6.60774	0.0316725	0.505601
aten_s0089.g68.t1	0.602257	4.77478	0.0317573	0.505997
aten_s0065.g89.t1	-2.03678	0.372826	0.0318348	0.505997
aten_s0132.g35.t1	-0.59404	4.18924	0.0318376	0.505997
aten_s0137.g57.t1	0.820027	3.53267	0.0318384	0.505997
aten_s0086.g83.t2	-0.515353	4.98794	0.0318544	0.505997
aten_s0419.g2.t1	1.41513	2.47163	0.0318566	0.505997
aten_s0094.g29.t1	0.561741	4.20123	0.03187	0.505997
aten_s1122.g1.t1	-0.728374	4.0597	0.0318794	0.505997
aten_s0049.g69.t1	0.584487	4.34403	0.031921	0.506264
aten_s0035.g111.t1	0.515536	7.82979	0.0319629	0.506264
aten_s0189.g23.t1	-0.464621	7.67343	0.0319645	0.506264
aten_s0521.g1.t1	1.17869	2.56927	0.0320111	0.506642
aten_s0106.g42.t1	-0.472924	5.78731	0.0320892	0.507432
aten_s0257.g14.t1	1.06334	2.08152	0.0321181	0.507432
aten_s0145.g10.t2	0.828837	4.10523	0.0321676	0.507432
aten_s0035.g1.t1	0.886177	3.2784	0.0321688	0.507432
aten_s0137.g28.t1	-0.885183	2.77575	0.0321752	0.507432
aten_s0225.g12.t2	0.65226	3.77258	0.0322207	0.507456
aten_s0312.g10.t1	0.639296	3.55863	0.0322223	0.507456
aten_s0007.g132.t1	-0.509763	6.15464	0.0323004	0.508326
aten_s0025.g74.t1	-1.28948	1.29515	0.0323557	0.508631
aten_s0003.g180.t1	-0.716036	3.35388	0.0323655	0.508631
aten_s0112.g80.t1	-0.845693	3.26262	0.0324122	0.508802
aten_s0021.g10.t1	-0.571792	4.71226	0.0324222	0.508802
aten_s0040.g119.t1	-0.606157	4.00272	0.0324584	0.508814
aten_s0052.g36.t1	4.71062	-0.00182537	0.0324744	0.508814
aten_s0033.g19.t1	-0.457157	6.67833	0.032498	0.508814
aten_s0116.g28.t1	4.65387	-0.010257	0.0325187	0.508814
aten_s0199.g31.t1	-0.576552	4.3841	0.0325374	0.508814
aten_s0207.g35.t1	0.48435	7.12264	0.0325851	0.509202
aten_s0306.g30.t1	-0.715021	3.10884	0.0326993	0.510628
aten_s0077.g31.t1	-0.938195	3.25611	0.0327663	0.511315
aten_s0362.g8.t1	-0.612739	4.15213	0.0328318	0.511978
aten_s0017.g127.t1	0.446278	5.60729	0.0329273	0.512927
aten_s0003.g164.t1	-0.599441	3.95336	0.0329535	0.512927
aten_s0357.g6.t1	0.674004	5.53449	0.0329619	0.512927
aten_s0088.g29.t1	-0.674193	4.37353	0.0330134	0.513369
aten_s0208.g45.t2	-0.887085	3.24117	0.0331059	0.514449
aten_s0161.g28.t1	0.970062	2.10251	0.0331611	0.514947
aten_s0154.g33.t1	1.87495	0.515304	0.0332286	0.515635
aten_s0059.g85.t1	-0.621549	3.99199	0.0332905	0.515771
aten_s0139.g75.t1	-0.749584	3.37294	0.0332991	0.515771
aten_s0078.g41.t1	0.664472	4.66098	0.033307	0.515771
aten_s0106.g55.t2	1.06838	1.84896	0.0334041	0.516916
aten_s0001.g150.t2	0.647955	4.89499	0.033439	0.517095
aten_s0024.g77.t1	-0.865263	2.15498	0.0335177	0.51747
aten_s0149.g6.t1	-1.57969	0.892864	0.0335343	0.51747
aten_s0187.g19.t1	0.748555	3.40589	0.0335407	0.51747
aten_s0003.g245.t1	0.843187	3.96152	0.0336021	0.51747
aten_s0102.g39.t1	-0.534659	4.08227	0.033619	0.51747
aten_s0111.g37.t1	-0.551332	3.98535	0.0336262	0.51747
aten_s0235.g1.t1	-0.411782	6.19837	0.0336272	0.51747
aten_s0390.g9.t1	-0.747014	4.5943	0.0336529	0.51747
aten_s0006.g216.t1	-4.48069	-0.112083	0.0336933	0.51747
aten_s0124.g19.t1	-4.48069	-0.112083	0.033696	0.51747
aten_s0165.g12.t1	-1.07878	1.72718	0.0337273	0.517595
aten_s0055.g121.t1	0.487545	5.11349	0.0338261	0.51854
aten_s0289.g9.t1	-1.22154	3.54549	0.0338585	0.51854
aten_s0029.g72.t1	-0.65624	4.30575	0.0339159	0.51854
aten_s0099.g58.t1	0.558394	4.2183	0.0339236	0.51854
aten_s0018.g87.t2	0.489777	6.91446	0.033927	0.51854
aten_s0146.g2.t1	1.22251	2.09374	0.0339506	0.51854
aten_s0895.g1.t1	-0.752182	2.91715	0.0340085	0.51854
aten_s0008.g34.t1	0.606543	4.16485	0.034016	0.51854
aten_s0014.g27.t1	-0.450258	9.07586	0.0340578	0.51854
aten_s0115.g5.t1	0.513546	5.89518	0.0340585	0.51854
aten_s0026.g95.t1	-0.514263	6.3438	0.0341068	0.51854
aten_s0016.g122.t1	1.0537	2.17484	0.0341361	0.51854
aten_s0062.g15.t1	-0.618676	7.72421	0.0341404	0.51854
aten_s0306.g14.t1	0.425254	7.07182	0.03421	0.51854
aten_s0117.g47.t1	0.385095	8.71277	0.0342143	0.51854
aten_s0386.g3.t1	0.839394	4.15552	0.0342194	0.51854
aten_s0038.g27.t1	-0.456321	5.83514	0.0342451	0.51854
aten_s0195.g10.t2	0.48329	6.16613	0.0342591	0.51854
aten_s0127.g19.t1	-0.465511	5.66215	0.0342792	0.51854
aten_s0139.g39.t1	1.40729	1.45677	0.0342871	0.51854
aten_s0233.g29.t2	-0.456601	6.28034	0.0342908	0.51854
aten_s0001.g148.t1	-1.64047	0.982019	0.0343238	0.51854
aten_s0006.g165.t1	1.7544	0.613697	0.0343253	0.51854
aten_s0059.g23.t1	0.853011	5.01056	0.0344106	0.519477
aten_s0079.g119.t1	0.444949	6.17619	0.0344608	0.519726
aten_s0008.g46.t1	-0.832598	3.37326	0.0344739	0.519726
aten_s0157.g27.t1	0.424681	8.26475	0.0345127	0.519916
aten_s0342.g13.t3	0.867467	2.23501	0.0345653	0.519916
aten_s0016.g22.t1	1.308	1.31281	0.0345703	0.519916
aten_s0149.g11.t1	1.86377	0.510824	0.03458	0.519916
aten_s0079.g42.t1	1.33034	1.32616	0.0347608	0.521279
aten_s0015.g121.t1	-0.684521	5.55366	0.0347643	0.521279
aten_s0118.g40.t1	-0.589297	4.03893	0.0347894	0.521279
aten_s0060.g30.t1	-0.504658	5.24068	0.0348245	0.521279
aten_s0038.g53.t1	-0.719174	3.34701	0.0348363	0.521279
aten_s0003.g57.t1	1.38711	1.02426	0.0348511	0.521279
aten_s0137.g33.t1	0.744465	2.98898	0.0348842	0.521279
aten_s0025.g10.t1	-0.559992	5.07024	0.0348937	0.521279
aten_s0004.g8.t1	0.92022	2.58358	0.0349227	0.521279
aten_s0080.g43.t1	1.02005	2.40019	0.0349302	0.521279
aten_s0080.g1.t1	2.90838	0.0713843	0.0349417	0.521279
aten_s0104.g33.t1	-0.464572	6.61383	0.034952	0.521279
aten_s0015.g14.t1	-0.726113	4.06474	0.0350342	0.521935
aten_s0001.g184.t1	-0.522938	5.29162	0.0350972	0.521935
aten_s0167.g41.t1	-0.452602	5.95342	0.0351593	0.521935
aten_s0142.g1.t1	1.57128	1.04488	0.035165	0.521935
aten_s0155.g14.t1	-0.498533	6.89533	0.035166	0.521935
aten_s0052.g56.t1	-0.703599	3.26236	0.0351716	0.521935
aten_s0205.g38.t1	0.411639	7.65524	0.0351802	0.521935
aten_s0063.g35.t1	1.21283	1.43871	0.0351852	0.521935
aten_s0006.g6.t1	-0.679773	3.25098	0.035208	0.521935
aten_s0138.g35.t1	1.31886	1.28353	0.0352307	0.521935
aten_s0301.g7.t1	-0.520212	4.87949	0.0353024	0.52265
aten_s0013.g104.t1	-0.690414	3.83755	0.0353764	0.523397
aten_s0011.g11.t1	1.69762	0.94763	0.0354655	0.523702
aten_s0146.g30.t1	0.646214	4.77783	0.0354772	0.523702
aten_s0027.g7.t1	0.568304	6.01997	0.0354883	0.523702
aten_s0060.g65.t2	-0.407997	8.82347	0.0354912	0.523702
aten_s0253.g14.t1	0.689948	3.59955	0.0356269	0.525185
aten_s0079.g27.t1	-0.595038	5.00166	0.035639	0.525185
aten_s0028.g70.t1	-0.844338	3.25026	0.0356814	0.525462
aten_s0010.g76.t1	0.584022	4.32999	0.0357086	0.525514
aten_s0078.g76.t1	0.471988	5.16973	0.0357758	0.5259
aten_s0095.g24.t1	-0.675717	3.1771	0.0358554	0.5259
aten_s0010.g56.t1	-0.593305	4.28074	0.0358557	0.5259
aten_s0113.g32.t1	4.29315	-0.264124	0.0358608	0.5259
aten_s0068.g74.t1	-1.85798	0.808667	0.0358889	0.5259
aten_s0441.g4.t1	0.417602	7.32963	0.0358913	0.5259
aten_s0232.g18.t1	-2.66853	0.438245	0.0359003	0.5259
aten_s0049.g182.t1	-0.539944	6.93001	0.0359618	0.526169
aten_s1295.g1.t1	-0.870514	2.26944	0.035984	0.526169
aten_s0034.g110.t1	0.753039	3.75028	0.0359983	0.526169
aten_s0085.g50.t1	-3.09234	0.150298	0.0360153	0.526169
aten_s0314.g14.t1	0.389943	8.73359	0.0360371	0.526169
aten_s0146.g11.t1	-1.13742	1.94394	0.0361414	0.527347
aten_s0010.g184.t1	0.496899	5.48494	0.0362689	0.52886
aten_s0058.g1.t1	0.841318	3.47934	0.0363034	0.529017
aten_s0006.g108.t1	0.47847	6.23288	0.036374	0.529387
aten_s0013.g180.t1	0.676629	3.47987	0.0363765	0.529387
aten_s0029.g92.t1	0.713234	3.20557	0.0364124	0.529564
aten_s0098.g31.t1	-0.494891	4.58689	0.0364583	0.529621
aten_s0180.g67.t1	-0.621212	3.25718	0.0364819	0.529621
aten_s0077.g22.t1	1.11834	1.72948	0.0365213	0.529621
aten_s0381.g9.t1	-0.793842	2.95713	0.0365521	0.529621
aten_s0033.g89.t1	0.584703	4.67777	0.0365571	0.529621
aten_s0154.g18.t1	-0.709408	3.19085	0.0365593	0.529621
aten_s0038.g77.t1	-0.688611	10.6627	0.0366076	0.529797
aten_s0062.g9.t2	0.615523	6.98078	0.0366191	0.529797
aten_s0117.g66.t1	0.556811	3.97741	0.0366659	0.530085
aten_s0104.g42.t1	1.60236	1.05498	0.0367171	0.530085
aten_s0306.g25.t1	-0.910546	2.65581	0.036745	0.530085
aten_s0030.g88.t1	-1.0102	1.77049	0.0367479	0.530085
aten_s0244.g32.t1	1.54627	1.00866	0.0367581	0.530085
aten_s0011.g157.t1	-0.428893	9.65794	0.0367874	0.530163
aten_s0009.g184.t1	0.544384	5.17967	0.0368145	0.53021
aten_s0005.g285.t1	-0.543654	6.15622	0.0368574	0.530485
aten_s0007.g1.t1	0.709074	3.66826	0.0369403	0.531334
aten_s0189.g37.t1	0.702768	4.16361	0.0370052	0.531644
aten_s0061.g25.t1	-0.440721	7.39716	0.0370097	0.531644
aten_s0306.g31.t1	0.74058	2.98012	0.0370345	0.531656
aten_s0429.g8.t1	0.603515	3.66798	0.0370983	0.532229
aten_s0266.g4.t1	1.56235	0.939252	0.0372211	0.533646
aten_s0478.g1.t1	0.90612	2.66093	0.0372821	0.534176
aten_s0270.g7.t3	0.929713	2.81634	0.0373413	0.53468
aten_s0024.g126.t2	0.7825	2.96325	0.0374247	0.534974
aten_s0030.g131.t1	-0.390663	8.1792	0.0374316	0.534974
aten_s0151.g3.t1	0.666348	3.18163	0.0374586	0.534974
aten_s0002.g154.t1	-0.451256	7.05857	0.0374913	0.534974
aten_s0032.g29.t1	-0.529581	9.11001	0.0374936	0.534974
aten_s0163.g27.t1	-0.781035	2.62408	0.0375153	0.534974
aten_s0161.g22.t1	-0.440205	8.58962	0.0375302	0.534974
aten_s0053.g7.t2	0.643797	3.62266	0.0376006	0.535634
aten_s0009.g121.t1	-0.539784	4.85748	0.0378044	0.537975
aten_s0002.g124.t1	3.32986	0.191524	0.0378134	0.537975
aten_s0405.g1.t2	2.46441	0.297434	0.037862	0.538322
aten_s0003.g36.t1	-0.473343	5.34418	0.0379286	0.538925
aten_s0134.g13.t1	-0.493632	5.66117	0.03802	0.539879
aten_s0360.g9.t1	-0.941691	2.1127	0.038052	0.539989
aten_s0092.g55.t2	0.832938	3.88981	0.0381055	0.540327
aten_s0285.g7.t2	-0.437405	7.08316	0.0381244	0.540327
aten_s0005.g228.t1	-0.491248	6.28626	0.0381682	0.54037
aten_s0125.g23.t1	-2.00042	0.516913	0.0381851	0.54037
aten_s0163.g19.t2	-1.20368	2.56083	0.0382038	0.54037
aten_s0028.g4.t1	-0.463161	5.57088	0.0382285	0.54037
aten_s0058.g140.t1	-0.485957	5.60575	0.0382489	0.54037
aten_s0088.g37.t2	0.457539	4.8982	0.0383122	0.54092
aten_s0041.g47.t1	-1.37527	1.24806	0.0383738	0.541319
aten_s0007.g98.t1	-0.448715	5.69484	0.0383892	0.541319
aten_s0065.g97.t3	0.586606	4.08053	0.0384216	0.541433
aten_s0248.g11.t2	5.01204	-0.243582	0.0384787	0.541708
aten_s0122.g17.t1	-0.482508	5.44013	0.0385064	0.541708
aten_s0096.g104.t1	-0.693611	3.21424	0.0385142	0.541708
aten_s0011.g93.t1	0.592106	4.98431	0.0386431	0.542421
aten_s0223.g13.t1	0.577539	4.28521	0.0386477	0.542421
aten_s0038.g49.t1	0.522105	7.71787	0.0386498	0.542421
aten_s0142.g35.t1	0.751732	3.91435	0.0386861	0.542421
aten_s0074.g64.t1	-1.39542	1.06444	0.0386869	0.542421
aten_s0092.g57.t1	-0.521012	4.91329	0.0388289	0.543368
aten_s0117.g30.t1	-0.464142	5.69913	0.0388597	0.543368
aten_s0083.g6.t1	1.00852	2.54347	0.0388646	0.543368
aten_s0094.g62.t1	1.30783	1.20125	0.0388746	0.543368
aten_s0096.g10.t4	0.440003	7.94928	0.0388766	0.543368
aten_s0057.g18.t1	-0.418138	11.1344	0.0389015	0.543374
aten_s0289.g27.t1	-1.48191	0.69492	0.0389512	0.543695
aten_s0028.g12.t1	0.469601	5.82739	0.0389882	0.543695
aten_s0012.g158.t2	0.464571	5.89768	0.0389978	0.543695
aten_s0029.g65.t1	1.76554	0.649931	0.0390894	0.543926
aten_s0297.g9.t1	0.387248	8.26219	0.0390922	0.543926
aten_s0046.g49.t2	0.669278	3.97375	0.039115	0.543926
aten_s0021.g71.t1	0.516829	4.19887	0.039157	0.543926
aten_s0264.g22.t1	0.451969	5.11827	0.0391799	0.543926
aten_s0004.g150.t1	0.650119	3.38854	0.0391938	0.543926
aten_s0008.g28.t1	1.8903	0.471917	0.039208	0.543926
aten_s0157.g17.t2	-0.422583	6.27335	0.03921	0.543926
aten_s0035.g3.t1	0.436319	5.56236	0.0392838	0.544093
aten_s0118.g38.t1	-0.449014	6.78241	0.0392925	0.544093
aten_s0093.g16.t1	-0.549045	3.84969	0.0392955	0.544093
aten_s0021.g86.t1	1.05172	1.86027	0.0393378	0.54434
aten_s0004.g193.t1	-0.430817	5.85791	0.0393659	0.54439
aten_s0055.g51.t3	-0.390713	6.56723	0.0394068	0.54456
aten_s0015.g9.t1	-0.467491	6.00886	0.0394506	0.54456
aten_s0032.g21.t1	-1.96511	0.562651	0.0394517	0.54456
aten_s0242.g6.t1	1.56088	0.726853	0.0395287	0.545285
aten_s0001.g98.t1	-0.517986	4.22152	0.0396034	0.545977
aten_s0015.g62.t1	1.71992	1.05817	0.0396782	0.546669
aten_s0039.g3.t1	0.975591	3.87496	0.0397994	0.548
aten_s0107.g5.t1	-0.472492	7.95242	0.0399066	0.548722
aten_s0189.g25.t3	0.553998	4.30529	0.0399465	0.548722
aten_s0009.g70.t1	0.46727	5.68567	0.0399617	0.548722
aten_s0094.g24.t1	1.09221	2.33508	0.0399626	0.548722
aten_s0058.g25.t2	1.9327	0.55139	0.0399752	0.548722
aten_s0054.g42.t1	0.651946	3.58902	0.040036	0.549216
aten_s0177.g4.t1	-0.564099	5.01125	0.0400957	0.549695
aten_s0001.g123.t1	-3.09162	0.149746	0.0401203	0.549695
aten_s0071.g37.t1	1.52118	1.08776	0.0401908	0.550322
aten_s0262.g17.t1	1.70771	0.662685	0.0402243	0.550441
aten_s0709.g3.t1	-1.7161	0.656828	0.0402959	0.551082
aten_s0312.g23.t1	-0.715298	3.35782	0.0403846	0.551956
aten_s0043.g7.t1	0.423237	5.39196	0.0405002	0.552487
aten_s0038.g107.t1	-0.521851	5.46608	0.0405158	0.552487
aten_s0127.g52.t1	-0.433997	6.04581	0.0405446	0.552487
aten_s0111.g58.t1	-0.813283	2.30804	0.0405767	0.552487
aten_s0092.g79.t1	0.630429	3.7435	0.0405796	0.552487
aten_s0039.g51.t1	-0.66123	3.43532	0.0405866	0.552487
aten_s0230.g33.t1	-0.54584	5.21562	0.040637	0.552487
aten_s0128.g24.t2	0.601738	3.60812	0.0406404	0.552487
aten_s0158.g24.t2	0.661889	4.50856	0.0406647	0.552487
aten_s0011.g49.t1	0.518404	6.47655	0.0406719	0.552487
aten_s0321.g19.t1	-2.18966	0.146185	0.0407643	0.553255
aten_s0165.g9.t1	-0.502347	6.98451	0.0407782	0.553255
aten_s0446.g1.t1	0.943591	2.81697	0.0408159	0.553258
aten_s0135.g57.t1	0.400348	8.33301	0.0408282	0.553258
aten_s0027.g9.t1	0.468663	6.05812	0.0408696	0.553482
aten_s0189.g42.t1	0.467386	5.94138	0.0409822	0.554669
aten_s0013.g158.t1	1.09432	2.3737	0.0410245	0.554712
aten_s0069.g76.t1	0.470135	7.12489	0.0410353	0.554712
aten_s0115.g17.t1	-0.546561	4.26756	0.0410783	0.554956
aten_s0063.g89.t1	-1.89674	0.519615	0.0411389	0.555438
aten_s0029.g129.t1	-0.5116	5.81386	0.0411826	0.55569
aten_s0137.g19.t1	-0.421124	6.61822	0.0413857	0.5576
aten_s0240.g27.t1	0.782614	2.53544	0.0414208	0.5576
aten_s0085.g86.t1	0.464488	4.68772	0.041441	0.5576
aten_s0204.g34.t1	-0.423519	5.89084	0.0414424	0.5576
aten_s0106.g23.t1	0.401902	10.5433	0.041467	0.5576
aten_s0026.g68.t1	-0.764376	3.07251	0.0415197	0.5576
aten_s0003.g107.t1	0.778931	3.33737	0.0415435	0.5576
aten_s0005.g288.t1	-0.719765	2.62641	0.0415687	0.5576
aten_s0092.g39.t1	0.432289	6.0783	0.0415757	0.5576
aten_s0128.g21.t1	-0.550087	4.22013	0.0416477	0.5576
aten_s0049.g3.t1	0.788927	5.56904	0.0416529	0.5576
aten_s0003.g24.t1	-0.454446	5.62184	0.041659	0.5576
aten_s0046.g118.t1	1.76283	0.695707	0.0416598	0.5576
aten_s0022.g43.t1	-0.46705	4.72561	0.0416752	0.5576
aten_s0002.g229.t1	0.490944	4.23582	0.0417368	0.558089
aten_s0038.g50.t1	0.527686	4.6735	0.0417677	0.558166
aten_s0034.g159.t1	-0.470789	6.90126	0.0417982	0.558238
aten_s0050.g63.t1	0.674478	3.4262	0.0418273	0.558292
aten_s0271.g12.t2	0.449148	5.16173	0.0419103	0.558525
aten_s0021.g113.t1	1.76441	0.614767	0.0419177	0.558525
aten_s0165.g32.t1	-0.704972	3.808	0.0419424	0.558525
aten_s0221.g1.t2	0.780247	3.56419	0.0419565	0.558525
aten_s0162.g28.t1	0.590735	4.05292	0.0419704	0.558525
aten_s0407.g6.t1	1.01772	2.41265	0.0420812	0.559665
aten_s0093.g70.t1	-0.482519	4.7617	0.0421545	0.559803
aten_s0048.g64.t1	-0.536382	5.80767	0.0421858	0.559803
aten_s0133.g40.t1	-0.501076	4.38513	0.042265	0.559803
aten_s0058.g11.t1	2.84505	0.0195358	0.0422733	0.559803
aten_s0039.g26.t1	0.463296	5.19658	0.0422945	0.559803
aten_s0101.g40.t1	4.59722	-0.0608409	0.0422999	0.559803
aten_s0048.g27.t1	-0.687356	3.20475	0.0423038	0.559803
aten_s0212.g29.t1	0.466929	4.80937	0.0423163	0.559803
aten_s0034.g133.t1	1.84136	1.65562	0.0423245	0.559803
aten_s0034.g48.t1	-0.641905	3.32013	0.0423544	0.559803
aten_s0060.g22.t1	0.515711	4.57117	0.042377	0.559803
aten_s0111.g38.t1	-0.411986	7.62668	0.0424289	0.559803
aten_s0048.g95.t1	-1.21559	1.39352	0.0424498	0.559803
aten_s0508.g7.t1	-3.04418	0.156183	0.0424731	0.559803
aten_s0093.g38.t1	-0.549305	4.22723	0.0424865	0.559803
aten_s0132.g54.t1	-0.458177	7.72587	0.0425625	0.559803
aten_s0092.g19.t1	-0.539542	4.86181	0.0426391	0.559803
aten_s0026.g52.t2	-0.650419	4.47311	0.0426416	0.559803
aten_s0389.g14.t1	-0.959826	2.17754	0.042648	0.559803
aten_s0250.g14.t1	-0.481284	5.0908	0.0426644	0.559803
aten_s0037.g74.t2	0.550438	4.79836	0.0426809	0.559803
aten_s0052.g75.t1	-0.518341	4.49864	0.0426943	0.559803
aten_s0012.g58.t1	-0.46658	5.82226	0.0426987	0.559803
aten_s0119.g20.t2	-0.417915	7.16277	0.0427197	0.559803
aten_s0106.g24.t1	-1.02138	1.3661	0.0427266	0.559803
aten_s0446.g4.t1	-0.789699	2.57052	0.0427555	0.559803
aten_s0042.g51.t1	0.650953	3.15662	0.0427789	0.559803
aten_s0084.g128.t1	-1.49636	1.09485	0.0427965	0.559803
aten_s0017.g43.t1	0.456615	5.57179	0.0428722	0.560188
aten_s0220.g5.t1	-1.41575	1.19213	0.0428763	0.560188
aten_s0017.g141.t1	1.03355	2.19948	0.0429622	0.560692
aten_s0100.g65.t1	-0.68361	3.38955	0.0429653	0.560692
aten_s0030.g74.t1	-4.3081	-0.186047	0.0430576	0.561567
aten_s0039.g13.t1	0.473101	4.87211	0.0432484	0.563725
aten_s0053.g37.t1	1.25045	1.82854	0.0432882	0.563914
aten_s0247.g27.t1	4.38822	-0.25968	0.0433998	0.564624
aten_s0096.g106.t1	-0.723585	3.11888	0.0434121	0.564624
aten_s1566.g1.t1	-1.63167	0.61285	0.0434189	0.564624
aten_s0012.g16.t1	-0.449344	5.85146	0.0434483	0.564675
aten_s0111.g3.t2	1.19551	1.73428	0.0435145	0.565205
aten_s0471.g1.t1	0.79954	2.68983	0.0435706	0.565604
aten_s0078.g8.t1	-0.414207	6.53415	0.0436509	0.56613
aten_s0067.g172.t1	-4.3115	-0.185479	0.043662	0.56613
aten_s0023.g51.t1	-4.32925	-0.184151	0.0437609	0.567082
aten_s0022.g63.t1	0.852752	2.57943	0.0438022	0.567286
aten_s0255.g9.t1	1.42276	0.941392	0.0438753	0.56769
aten_s0096.g26.t1	0.828499	2.25207	0.0438844	0.56769
aten_s0013.g48.t1	0.570076	5.71534	0.0439483	0.568185
aten_s0131.g2.t1	0.61059	3.81796	0.044071	0.569441
aten_s0002.g283.t1	0.756871	2.60053	0.0442548	0.570881
aten_s0161.g17.t1	-0.440844	6.51402	0.0442705	0.570881
aten_s0046.g74.t1	0.469101	6.38492	0.0442736	0.570881
aten_s0049.g54.t1	-0.420518	6.7927	0.0442851	0.570881
aten_s0137.g50.t3	0.544571	4.03019	0.0443437	0.571304
aten_s0099.g24.t1	-1.77546	0.469527	0.0443989	0.571684
aten_s0022.g14.t1	-0.422407	6.08843	0.0444304	0.571751
aten_s0063.g26.t1	-0.511489	6.21018	0.0444799	0.571751
aten_s0060.g29.t1	-0.44617	5.7821	0.0444812	0.571751
aten_s0013.g76.t1	0.379904	6.75697	0.0445578	0.572127
aten_s0051.g61.t1	0.625574	5.53247	0.0445619	0.572127
aten_s0172.g23.t2	-0.89845	2.94549	0.0446443	0.572531
aten_s0059.g64.t1	0.792127	3.84307	0.0446709	0.572531
aten_s0023.g45.t1	1.17083	1.23814	0.0446998	0.572531
aten_s0851.g2.t1	-0.867738	2.07006	0.0447205	0.572531
aten_s0027.g80.t1	-0.559045	5.85005	0.0447385	0.572531
aten_s0350.g16.t1	-0.516957	5.1711	0.0448503	0.572531
aten_s0002.g136.t1	0.70168	3.20709	0.0448622	0.572531
aten_s0032.g5.t1	0.495995	6.31806	0.0448759	0.572531
aten_s0078.g5.t1	-0.602548	4.12245	0.0448878	0.572531
aten_s0247.g16.t1	-0.750267	2.58887	0.0449053	0.572531
aten_s0108.g76.t2	0.574871	4.41454	0.04491	0.572531
aten_s0012.g57.t1	0.412233	6.91304	0.0449214	0.572531
aten_s0516.g2.t1	-0.456959	5.29732	0.0449328	0.572531
aten_s0225.g1.t1	1.65956	1.15328	0.0449593	0.572531
aten_s0085.g80.t1	-0.46286	9.00498	0.0449944	0.572531
aten_s0005.g256.t1	-0.513454	4.36939	0.045027	0.572531
aten_s0008.g157.t1	3.55881	0.0426767	0.0450311	0.572531
aten_s0040.g75.t2	-0.449313	5.47891	0.0451473	0.573681
aten_s0106.g66.t1	0.508723	4.65078	0.0452259	0.574001
aten_s0013.g54.t1	0.676717	4.72079	0.0452304	0.574001
aten_s0113.g40.t1	-0.382115	6.71824	0.0452832	0.574001
aten_s0933.g1.t1	-0.549969	3.86374	0.0452925	0.574001
aten_s0008.g80.t1	-0.934354	2.01979	0.0453016	0.574001
aten_s0225.g6.t1	0.762013	4.98667	0.0453353	0.5741
aten_s0070.g29.t1	-1.45039	0.812766	0.0453865	0.574257
aten_s0083.g40.t1	-0.579643	3.85129	0.0454011	0.574257
aten_s0003.g11.t1	-0.413481	5.3576	0.0454251	0.574257
aten_s0013.g193.t1	-0.465617	5.60379	0.0454808	0.574634
aten_s0072.g28.t1	0.53717	4.24245	0.0455241	0.574855
aten_s0050.g10.t1	1.89249	0.546967	0.0456147	0.575505
aten_s0065.g16.t1	-0.775327	3.18228	0.0456274	0.575505
aten_s0105.g17.t1	-0.430214	7.82003	0.04576	0.576362
aten_s0002.g50.t1	-0.504818	5.11932	0.0457835	0.576362
aten_s0695.g1.t2	-1.53959	1.23165	0.0457966	0.576362
aten_s0031.g82.t2	-0.590047	4.70845	0.045799	0.576362
aten_s0075.g19.t1	2.88411	0.023809	0.0458648	0.576864
aten_s0011.g2.t3	-0.900023	1.92298	0.0458955	0.576924
aten_s0197.g26.t1	-0.565979	4.74753	0.04598	0.577618
aten_s0221.g29.t1	-1.6144	1.37796	0.0460027	0.577618
aten_s0180.g30.t1	0.665278	4.68153	0.0461196	0.578759
aten_s0624.g2.t1	0.461689	5.2124	0.0461556	0.578885
aten_s0028.g165.t1	-0.841982	2.25581	0.0462668	0.579463
aten_s0115.g51.t1	1.92608	0.807931	0.0463468	0.579463
aten_s0012.g196.t1	-1.04979	2.2197	0.0463587	0.579463
aten_s0096.g92.t2	-0.840431	2.27773	0.0463685	0.579463
aten_s0006.g60.t1	0.484042	8.78059	0.0463955	0.579463
aten_s0069.g40.t1	0.55583	4.54161	0.0464035	0.579463
aten_s0024.g131.t1	0.605839	9.39136	0.046421	0.579463
aten_s0006.g87.t1	0.881532	2.16121	0.0464447	0.579463
aten_s0053.g118.t1	0.564241	4.0681	0.0464995	0.579463
aten_s0234.g7.t1	-0.477398	4.99141	0.0464996	0.579463
aten_s0030.g60.t1	-1.14056	2.13955	0.0465502	0.579463
aten_s0053.g6.t1	-1.0759	1.73431	0.0465706	0.579463
aten_s0004.g151.t1	-1.59529	0.363551	0.0465776	0.579463
aten_s0065.g72.t1	0.427224	5.10495	0.0465981	0.579463
aten_s0300.g1.t1	0.685165	4.44463	0.0466129	0.579463
aten_s0011.g177.t1	0.472894	6.36736	0.0466187	0.579463
aten_s0297.g22.t1	0.43632	6.98197	0.0466712	0.579485
aten_s0324.g24.t1	0.473237	7.76972	0.0466978	0.579485
aten_s0017.g40.t1	0.384835	9.36691	0.0466986	0.579485
aten_s0169.g24.t1	-0.433711	5.06116	0.0467612	0.579844
aten_s0076.g8.t2	-0.411807	5.83355	0.0467797	0.579844
aten_s0014.g110.t1	-0.614132	2.96174	0.0468727	0.580076
aten_s0644.g6.t1	-0.433557	7.50362	0.046886	0.580076
aten_s0005.g233.t1	-0.453655	6.36369	0.0469137	0.580076
aten_s0174.g24.t1	-0.561242	4.0397	0.0469266	0.580076
aten_s0140.g37.t1	-0.70174	2.93438	0.0469288	0.580076
aten_s0139.g73.t1	-0.621823	3.76088	0.0470119	0.580283
aten_s0026.g111.t1	-0.44272	4.97374	0.0470205	0.580283
aten_s0212.g32.t2	0.60998	3.83152	0.0470238	0.580283
aten_s0131.g13.t1	0.619214	3.88619	0.0471521	0.581543
aten_s0010.g130.t1	-0.786167	3.10993	0.0471929	0.581724
aten_s0096.g60.t1	-0.525721	5.19909	0.0472675	0.581875
aten_s0010.g127.t1	1.72727	0.454909	0.0472702	0.581875
aten_s0005.g159.t1	-0.685972	2.89454	0.0472837	0.581875
aten_s0111.g47.t1	2.03807	0.66082	0.0473417	0.581882
aten_s0195.g27.t1	2.22654	0.421155	0.0473663	0.581882
aten_s0181.g41.t1	0.722756	3.27109	0.0473776	0.581882
aten_s0058.g141.t1	-0.408836	5.82988	0.0473889	0.581882
aten_s0018.g27.t1	0.733496	3.71721	0.0474554	0.582376
aten_s0301.g27.t1	-0.521736	6.86712	0.0474934	0.582521
aten_s0128.g47.t1	0.403774	6.243	0.0475359	0.582553
aten_s0183.g50.t1	-0.403359	6.95566	0.0475484	0.582553
aten_s0077.g10.t1	0.590612	3.68676	0.0476176	0.582622
aten_s0150.g17.t1	-0.725706	2.80724	0.0476426	0.582622
aten_s0017.g114.t1	0.774011	2.75485	0.0477125	0.582622
aten_s0161.g41.t1	-0.506696	4.95314	0.0477203	0.582622
aten_s0005.g93.t1	0.475122	5.01779	0.0477429	0.582622
aten_s0070.g42.t1	0.847641	3.56036	0.0477462	0.582622
aten_s0080.g37.t1	1.04537	2.40555	0.0478185	0.582622
aten_s0128.g38.t1	-0.435419	6.7147	0.0478351	0.582622
aten_s0048.g66.t1	-0.749707	3.26234	0.0478502	0.582622
aten_s0001.g204.t1	-0.514064	4.51573	0.0478667	0.582622
aten_s0320.g8.t1	0.54337	3.78184	0.0479025	0.582622
aten_s0015.g11.t1	-0.470174	4.90284	0.047908	0.582622
aten_s0090.g4.t1	0.874712	3.67058	0.0479182	0.582622
aten_s0097.g34.t2	0.465742	6.09124	0.0479382	0.582622
aten_s0021.g29.t1	-1.77987	0.853987	0.047947	0.582622
aten_s0006.g55.t1	2.4559	0.214263	0.0480525	0.583585
aten_s0050.g4.t1	2.08636	0.693646	0.0481543	0.583591
aten_s0110.g60.t2	-0.556597	3.91101	0.0481657	0.583591
aten_s0147.g2.t2	1.58167	1.80886	0.0481735	0.583591
aten_s0061.g63.t1	-4.5071	-0.109439	0.0481865	0.583591
aten_s0233.g32.t1	0.66607	5.37028	0.0482025	0.583591
aten_s0403.g8.t1	-0.399607	5.54423	0.0482737	0.583591
aten_s0118.g37.t1	-0.830411	3.02382	0.0482825	0.583591
aten_s0053.g123.t1	-0.976641	2.79559	0.0483566	0.583591
aten_s0015.g167.t1	0.81383	2.33929	0.0483915	0.583591
aten_s0121.g29.t1	0.884306	2.39531	0.0484183	0.583591
aten_s0029.g27.t1	-1.42555	1.10432	0.0484209	0.583591
aten_s0036.g22.t2	-0.465787	7.07607	0.0484274	0.583591
aten_s0048.g100.t1	0.444084	6.0345	0.0484347	0.583591
aten_s0005.g183.t1	4.08649	-0.280913	0.0484469	0.583591
aten_s0014.g121.t1	4.0865	-0.280913	0.0484629	0.583591
aten_s0052.g17.t1	-0.625096	3.43342	0.0485052	0.583591
aten_s0547.g2.t2	0.724631	5.40946	0.0485242	0.583591
aten_s0086.g22.t1	0.750652	2.92541	0.0485254	0.583591
aten_s0069.g45.t1	1.61474	0.904017	0.0485669	0.583774
aten_s0057.g44.t1	-0.420323	10.1812	0.0486462	0.584412
aten_s0135.g15.t1	-0.634507	3.91257	0.0488083	0.586042
aten_s0076.g40.t1	1.37008	1.27168	0.0490096	0.588142
aten_s0293.g12.t1	-1.73627	0.413623	0.0491217	0.589169
aten_s0078.g57.t1	0.462689	7.09899	0.0491605	0.589316
aten_s0127.g4.t1	-0.482683	5.62878	0.0492377	0.589432
aten_s0079.g90.t1	0.655092	3.1965	0.049249	0.589432
aten_s0199.g29.t2	0.390083	7.8862	0.0492497	0.589432
aten_s0049.g179.t1	1.64734	0.809075	0.0493224	0.589985
aten_s0008.g134.t1	-0.474999	5.41278	0.0493754	0.590234
aten_s0323.g11.t1	0.569048	4.29723	0.0493988	0.590234
aten_s0262.g4.t1	0.496863	6.16075	0.0494359	0.590234
aten_s0446.g12.t1	1.45279	1.13546	0.049452	0.590234
aten_s0153.g40.t1	-0.6477	3.19432	0.0495025	0.590234
aten_s0097.g1.t2	0.499192	6.37888	0.0495197	0.590234
aten_s0014.g10.t1	-0.50252	7.32195	0.0495509	0.590234
aten_s0067.g12.t1	-0.571957	3.98081	0.0495556	0.590234
aten_s0099.g39.t1	-0.852675	2.26928	0.049648	0.590548
aten_s0039.g74.t1	1.15881	2.67501	0.0496528	0.590548
aten_s0250.g9.t1	-0.373702	6.78562	0.0496615	0.590548
aten_s0091.g47.t1	1.0519	1.91196	0.0496948	0.590627
aten_s1216.g1.t1	-0.687214	2.67056	0.0497429	0.590721
aten_s0037.g50.t1	-0.779569	3.19526	0.0497559	0.590721
aten_s0012.g130.t1	-0.733348	3.02382	0.0498339	0.590819
aten_s0082.g52.t1	1.00109	2.18761	0.0498616	0.590819
aten_s0023.g39.t1	-2.31172	0.211964	0.0498727	0.590819
aten_s0018.g82.t1	-0.579489	4.23166	0.0500633	0.590819
aten_s0264.g1.t2	0.530331	4.5658	0.0500911	0.590819
aten_s0002.g179.t1	1.23052	2.11275	0.0501446	0.590819
aten_s0165.g14.t1	1.52207	0.719508	0.0501489	0.590819
aten_s0033.g68.t1	1.09992	1.28092	0.050168	0.590819
aten_s0010.g83.t1	0.909672	2.92798	0.0502696	0.590819
aten_s0116.g24.t1	0.509418	5.81215	0.0502847	0.590819
aten_s0008.g47.t2	-0.51329	4.99527	0.0502855	0.590819
aten_s0006.g243.t1	-0.459092	6.20548	0.0503197	0.590819
aten_s0207.g24.t1	-0.729854	2.83502	0.0503278	0.590819
aten_s0175.g18.t1	-0.617909	3.89753	0.0503699	0.590819
aten_s0081.g33.t1	0.773853	2.61258	0.0503781	0.590819
aten_s0048.g119.t1	-0.458376	6.99281	0.0503897	0.590819
aten_s0340.g11.t1	0.613327	4.36235	0.050399	0.590819
aten_s0221.g18.t1	-0.509891	5.94831	0.0504228	0.590819
aten_s0085.g22.t2	-0.8017	3.30756	0.0504295	0.590819
aten_s0133.g14.t1	0.42805	5.22047	0.0504311	0.590819
aten_s0141.g8.t1	-4.30042	-0.187001	0.0504317	0.590819
aten_s0069.g61.t1	-4.30042	-0.187001	0.0504394	0.590819
aten_s0230.g21.t2	-0.390843	7.71983	0.0504464	0.590819
aten_s0060.g60.t1	-0.631936	3.08009	0.0504503	0.590819
aten_s0301.g19.t1	-0.43438	5.48508	0.0504996	0.590819
aten_s0032.g36.t1	-0.93324	1.90983	0.0505472	0.590819
aten_s0046.g9.t1	-0.492512	4.41529	0.0505475	0.590819
aten_s0096.g89.t1	-0.837625	1.88887	0.0506052	0.590819
aten_s0015.g174.t1	-0.533671	6.42739	0.0506256	0.590819
aten_s0075.g68.t1	0.554037	5.96134	0.0506325	0.590819
aten_s0107.g43.t1	-0.758157	3.27162	0.0507028	0.590819
aten_s0140.g41.t1	-0.712688	2.98248	0.0507264	0.590819
aten_s0019.g64.t1	-0.518654	4.08594	0.050745	0.590819
aten_s0188.g7.t1	-2.15666	0.15019	0.0507838	0.590819
aten_s0008.g18.t1	-0.484003	5.85807	0.0508157	0.590819
aten_s0143.g21.t1	0.636782	4.35446	0.0508223	0.590819
aten_s0059.g98.t1	0.521893	5.41752	0.0508252	0.590819
aten_s0042.g32.t1	0.778681	2.73814	0.0508527	0.590819
aten_s0099.g73.t1	0.412401	7.20718	0.0508666	0.590819
aten_s0010.g187.t1	0.379482	7.49028	0.0508856	0.590819
aten_s0035.g121.t1	-2.21605	0.147488	0.0509216	0.590819
aten_s0582.g1.t1	1.38485	1.23039	0.0509603	0.590819
aten_s0268.g12.t1	0.636908	4.96462	0.0509891	0.590819
aten_s0117.g60.t2	-0.477718	11.51	0.0509985	0.590819
aten_s0274.g24.t1	0.587688	3.84024	0.0510228	0.590819
aten_s0019.g24.t1	1.0041	3.27937	0.0510417	0.590819
aten_s0279.g3.t1	0.479386	7.38865	0.0510839	0.590819
aten_s0341.g12.t1	0.441744	5.80572	0.051087	0.590819
aten_s0391.g20.t1	-0.401598	9.23916	0.0511823	0.590819
aten_s0009.g169.t1	-0.407394	6.68986	0.0512264	0.590819
aten_s0013.g107.t1	1.26338	1.2821	0.0512482	0.590819
aten_s0061.g43.t1	-1.7505	0.601396	0.0512507	0.590819
aten_s0126.g15.t2	0.680784	3.26722	0.0512816	0.590819
aten_s0004.g31.t1	1.07429	1.63731	0.051293	0.590819
aten_s0449.g5.t1	-0.499928	6.43787	0.0512959	0.590819
aten_s0154.g15.t2	-0.38309	6.40306	0.0512959	0.590819
aten_s0005.g325.t1	-0.916708	2.89644	0.0513019	0.590819
aten_s0007.g39.t1	0.384284	6.38431	0.0513051	0.590819
aten_s0043.g112.t1	-0.892389	2.7352	0.0513497	0.590979
aten_s0029.g44.t1	0.472257	4.33085	0.0513721	0.590979
aten_s0016.g112.t1	-0.36945	10.2946	0.0514618	0.591627
aten_s0363.g6.t1	1.26981	1.57911	0.0514817	0.591627
aten_s0100.g14.t1	-0.702017	3.24463	0.0515512	0.591941
aten_s0306.g32.t1	0.426974	5.69953	0.0515784	0.591941
aten_s0137.g1.t1	-0.404919	6.66458	0.0515889	0.591941
aten_s0185.g19.t1	0.686696	3.69856	0.0516894	0.592788
aten_s0029.g51.t1	-0.391661	6.66446	0.0517417	0.593073
aten_s0271.g13.t1	-4.30957	-0.185853	0.0517825	0.593073
aten_s0089.g58.t1	-0.67301	2.65891	0.0517988	0.593073
aten_s0078.g68.t1	-0.831864	2.54128	0.0518209	0.593073
aten_s0004.g146.t1	0.494754	5.86692	0.0518865	0.593154
aten_s0083.g35.t2	-0.404621	5.37881	0.0518867	0.593154
aten_s0471.g3.t1	0.804623	3.95096	0.051908	0.593154
aten_s0011.g176.t1	-0.481257	5.91507	0.0519975	0.593585
aten_s0163.g35.t1	-0.457344	5.58103	0.0520084	0.593585
aten_s0002.g121.t1	0.564632	4.77908	0.0520257	0.593585
aten_s0112.g20.t2	0.820463	2.44742	0.0520698	0.593782
aten_s0075.g29.t1	0.614768	5.68921	0.0521663	0.594481
aten_s0004.g126.t1	1.02116	1.61954	0.0521845	0.594481
aten_s0131.g28.t1	-0.918147	2.11972	0.0522451	0.594641
aten_s0033.g14.t1	-0.681512	2.86715	0.0522917	0.594641
aten_s0206.g28.t1	-0.445572	4.51314	0.0523008	0.594641
aten_s0541.g4.t1	0.586201	4.52721	0.0523273	0.594641
aten_s0067.g48.t1	-0.707861	3.37571	0.052337	0.594641
aten_s0024.g28.t1	0.449662	4.85072	0.052359	0.594641
aten_s0007.g157.t1	0.371413	7.44805	0.052426	0.595098
aten_s0072.g55.t1	-0.711006	3.02182	0.0524785	0.59539
aten_s0035.g134.t1	-0.491726	4.57719	0.0525094	0.595437
aten_s0120.g31.t1	-0.433517	9.50721	0.0526892	0.596914
aten_s0294.g18.t1	0.59658	4.01277	0.0526985	0.596914
aten_s0172.g33.t1	-0.437893	6.08468	0.0527462	0.596914
aten_s0042.g21.t1	-1.39641	1.04047	0.0527471	0.596914
aten_s0117.g54.t1	-0.441739	5.48612	0.0529142	0.598501
aten_s0189.g14.t1	0.42801	5.94734	0.0530631	0.59988
aten_s0088.g33.t1	-0.435678	9.99712	0.0531525	0.600131
aten_s0221.g25.t1	-0.447109	5.87716	0.053181	0.600131
aten_s0317.g13.t1	-0.381948	6.64202	0.0531892	0.600131
aten_s0035.g13.t1	0.937941	2.01427	0.0532384	0.600131
aten_s0014.g115.t1	-0.432518	6.26	0.0532705	0.600131
aten_s0067.g112.t1	0.635964	4.5144	0.0533008	0.600131
aten_s0003.g134.t1	-4.31951	-0.184718	0.053301	0.600131
aten_s0136.g30.t1	0.68076	3.1613	0.0533012	0.600131
aten_s0433.g8.t1	0.484333	4.52628	0.0533369	0.600175
aten_s0017.g96.t1	-0.417281	11.005	0.053359	0.600175
aten_s0127.g50.t1	-0.458031	4.94921	0.0534155	0.600506
aten_s0162.g37.t1	-0.740211	2.551	0.0534589	0.60069
aten_s0280.g24.t1	0.549187	6.08079	0.0535306	0.601142
aten_s0194.g7.t4	0.747454	6.5971	0.0535532	0.601142
aten_s0356.g13.t1	0.605756	3.20736	0.0536266	0.601561
aten_s0218.g27.t2	0.452254	5.30666	0.0536446	0.601561
aten_s0065.g26.t1	-0.988884	1.96671	0.0538062	0.603069
aten_s0006.g247.t1	-0.456668	5.0974	0.0538563	0.603327
aten_s0109.g26.t1	0.439165	5.63899	0.0539526	0.604101
aten_s0007.g208.t1	-1.19406	1.43315	0.0541036	0.605393
aten_s0230.g12.t1	0.375087	7.86201	0.0541225	0.605393
aten_s0077.g48.t1	-0.634745	3.41292	0.0543589	0.606193
aten_s0044.g93.t1	0.375711	9.88213	0.0543632	0.606193
aten_s0022.g59.t1	-0.459808	5.17107	0.0544432	0.606193
aten_s0093.g52.t1	-0.413443	5.52326	0.0544593	0.606193
aten_s0051.g21.t1	-0.785654	2.88609	0.0544597	0.606193
aten_s0127.g44.t1	0.567997	3.7928	0.0544701	0.606193
aten_s0044.g10.t1	2.01418	0.528039	0.0544765	0.606193
aten_s0054.g25.t1	0.555777	4.37876	0.0544825	0.606193
aten_s0012.g134.t1	2.19539	0.374354	0.0545137	0.606193
aten_s0166.g46.t1	0.416714	8.29587	0.0545288	0.606193
aten_s0001.g71.t1	-0.50856	4.80151	0.0545304	0.606193
[truncated: 20,238 more rows]
[truncated: 1 more columns]

## Sheet: Smic 3 hpi
geneID	logFC	logCPM	PValue	FDR
aten_s0049.g34.t1	4.29306	4.81512	1.46295e-06	0.030694
aten_s0043.g88.t1	1.73195	4.93434	2.76063e-06	0.030694
aten_s0055.g103.t1	-1.49569	4.9741	5.00895e-06	0.037128
aten_s0613.g2.t1	2.3061	2.79186	1.56823e-05	0.0871816
aten_s0009.g239.t1	1.51559	5.50923	2.17087e-05	0.0965474
aten_s0230.g6.t1	1.44891	4.34273	3.39568e-05	0.111251
aten_s0084.g123.t1	2.34905	3.97891	3.85231e-05	0.111251
aten_s0005.g314.t1	-1.13675	7.75953	4.00238e-05	0.111251
aten_s0109.g9.t1	2.34181	3.24759	6.38569e-05	0.157776
aten_s0275.g11.t1	1.26674	4.72992	8.24442e-05	0.180249
aten_s0292.g29.t1	1.72062	5.24785	9.61252e-05	0.180249
aten_s0156.g44.t2	-1.29331	6.00041	0.000101591	0.180249
aten_s0049.g23.t3	4.15607	1.79844	0.000109385	0.180249
aten_s0292.g32.t1	1.51735	4.14018	0.000123954	0.180249
aten_s0056.g58.t1	1.50011	3.77834	0.000129851	0.180249
aten_s0028.g152.t1	1.40665	4.73152	0.000135648	0.180249
aten_s0180.g30.t1	1.50294	4.91269	0.000141723	0.180249
aten_s0163.g39.t1	1.25394	4.5221	0.000153853	0.180249
aten_s0209.g11.t1	-1.11619	4.99231	0.00015401	0.180249
aten_s0180.g29.t1	1.4962	4.77467	0.000162815	0.180288
aten_s0007.g152.t1	-1.19111	8.08784	0.000176238	0.180288
aten_s0304.g10.t1	-1.43709	5.44591	0.000178367	0.180288
aten_s0111.g45.t1	1.63544	3.56488	0.000195874	0.185227
aten_s0068.g69.t1	6.13137	0.940348	0.000199912	0.185227
aten_s0118.g7.t1	-1.31288	4.02714	0.000282568	0.239342
aten_s1317.g2.t1	-1.04999	7.03834	0.000303406	0.239342
aten_s0017.g83.t1	-1.20081	4.86214	0.000321919	0.239342
aten_s0046.g105.t1	2.43849	5.33542	0.000327671	0.239342
aten_s0228.g20.t1	-2.07154	3.22163	0.000329186	0.239342
aten_s0052.g77.t1	-1.11496	6.73705	0.000338189	0.239342
aten_s0037.g57.t1	2.80702	3.29788	0.000341283	0.239342
aten_s0377.g7.t1	1.99779	5.11512	0.000344424	0.239342
aten_s0021.g153.t1	-1.33012	4.51382	0.000383208	0.25215
aten_s0067.g55.t1	-1.00017	6.08481	0.000386306	0.25215
aten_s0001.g159.t1	1.75955	2.9463	0.000406457	0.25215
aten_s0204.g3.t2	3.77963	1.54159	0.000414673	0.25215
aten_s0058.g127.t1	2.22638	2.9054	0.000419552	0.25215
aten_s0034.g173.t1	2.17135	2.39811	0.000483558	0.282971
aten_s0188.g19.t1	-4.65317	1.17086	0.000512775	0.292374
aten_s0058.g99.t2	2.02421	2.89534	0.000567656	0.301707
aten_s0328.g11.t1	3.08506	2.23041	0.000568079	0.301707
aten_s0114.g16.t1	1.43078	3.36984	0.000582293	0.301707
aten_s0016.g94.t1	-1.15138	4.66625	0.000583416	0.301707
aten_s0058.g135.t1	1.53876	3.44545	0.000597969	0.302205
aten_s0040.g15.t1	1.31032	3.82742	0.000616243	0.30452
aten_s0009.g88.t1	1.53244	3.56513	0.00064025	0.309505
aten_s0909.g1.t1	1.23907	4.58424	0.000695877	0.329239
aten_s0046.g81.t1	-2.30921	2.14916	0.000730016	0.338195
aten_s0016.g119.t1	1.41128	6.36414	0.000774349	0.351412
aten_s0027.g90.t3	1.17156	4.34404	0.000799174	0.352745
aten_s0012.g32.t1	-1.62532	3.05522	0.000809011	0.352745
aten_s0030.g126.t1	-1.0182	6.85464	0.000874942	0.364784
aten_s0014.g116.t1	1.14591	4.69334	0.000886176	0.364784
aten_s0001.g169.t1	1.55405	3.47007	0.000927032	0.364784
aten_s0056.g32.t1	5.68392	0.570831	0.000946767	0.364784
aten_s0107.g4.t1	1.63936	2.84352	0.000952075	0.364784
aten_s0172.g67.t1	1.36595	3.82499	0.000964792	0.364784
aten_s0188.g25.t1	-0.944323	9.3056	0.000967034	0.364784
aten_s0061.g22.t1	-0.99669	5.1643	0.000972339	0.364784
aten_s0288.g2.t1	3.15583	1.64035	0.000994843	0.364784
aten_s0095.g33.t1	-0.907563	8.17381	0.00100067	0.364784
aten_s0067.g35.t1	1.58726	3.21566	0.00103949	0.367244
aten_s0172.g70.t1	2.37729	2.4852	0.00104045	0.367244
aten_s0030.g33.t1	-1.03661	4.75367	0.00108916	0.378431
aten_s0163.g30.t1	-2.43907	1.64221	0.00112575	0.378464
aten_s0075.g57.t2	2.12753	2.37072	0.00113202	0.378464
aten_s0085.g39.t1	-1.11961	4.71906	0.00114793	0.378464
aten_s0648.g1.t2	1.31834	3.92463	0.00115733	0.378464
aten_s0002.g264.t1	1.6557	3.71179	0.00118384	0.378901
aten_s0190.g16.t1	4.58919	1.04269	0.00119519	0.378901
aten_s0254.g8.t1	1.13211	4.43619	0.00120978	0.378901
aten_s0142.g49.t2	3.96345	0.825319	0.0012714	0.392668
aten_s0025.g79.t1	-1.04075	6.47917	0.00129508	0.394502
aten_s0247.g30.t1	-0.876587	7.30626	0.00132872	0.399281
aten_s0106.g32.t2	1.25988	4.31986	0.00139693	0.41418
aten_s0042.g14.t1	1.60474	3.38988	0.00144679	0.415046
aten_s0055.g125.t1	-0.912215	5.36642	0.00147472	0.415046
aten_s0181.g4.t1	-1.92014	3.04244	0.00147983	0.415046
aten_s0268.g20.t1	-1.14893	6.09546	0.00151455	0.415046
aten_s0079.g85.t2	-0.875179	8.68537	0.00151497	0.415046
aten_s0211.g11.t1	1.00188	4.90141	0.0015345	0.415046
aten_s0168.g28.t1	-0.927672	7.98455	0.00154295	0.415046
aten_s0149.g13.t1	2.25015	2.39571	0.00158194	0.415046
aten_s0069.g13.t1	-0.943	9.75225	0.00159065	0.415046
aten_s0034.g21.t1	-1.1796	4.46294	0.00162099	0.415046
aten_s0364.g11.t1	2.03249	3.87134	0.00163003	0.415046
aten_s0122.g43.t3	3.92246	0.813256	0.00164701	0.415046
aten_s0134.g32.t1	-0.87284	5.87552	0.00165073	0.415046
aten_s0046.g173.t1	-0.852026	6.09332	0.00173979	0.415046
aten_s1222.g1.t2	-2.02979	2.20799	0.00178727	0.415046
aten_s0005.g341.t1	-0.864457	9.2921	0.00179491	0.415046
aten_s0099.g64.t1	-0.913353	6.73059	0.00186803	0.415046
aten_s0052.g130.t2	-0.907634	7.00622	0.00201332	0.415046
aten_s0362.g2.t1	1.48543	8.25448	0.00201618	0.415046
aten_s0093.g69.t1	1.41053	3.05077	0.00202574	0.415046
aten_s0636.g5.t1	-1.51263	4.74584	0.00203731	0.415046
aten_s0085.g36.t1	-1.05373	7.37705	0.00205729	0.415046
aten_s0149.g4.t1	2.13576	2.06736	0.00205733	0.415046
aten_s0030.g119.t1	-0.857547	6.12283	0.00205754	0.415046
aten_s0085.g18.t1	2.36658	1.54334	0.00205928	0.415046
aten_s0119.g18.t1	1.33159	3.81426	0.00208336	0.415046
aten_s0048.g124.t1	2.33525	1.6796	0.00211181	0.415046
aten_s0047.g92.t1	-1.06863	4.74295	0.00212667	0.415046
aten_s0023.g52.t1	-1.09893	4.12098	0.00215843	0.415046
aten_s1380.g1.t1	2.4299	2.0335	0.00216518	0.415046
aten_s0107.g34.t1	0.950229	5.01788	0.00217531	0.415046
aten_s0100.g53.t1	-2.25726	2.10491	0.00219324	0.415046
aten_s0705.g2.t1	-1.17315	4.00323	0.00221296	0.415046
aten_s0086.g62.t1	1.65026	2.85345	0.00221858	0.415046
aten_s0825.g3.t1	2.26861	1.8788	0.00223974	0.415046
aten_s0093.g50.t2	-1.00687	4.85384	0.00224781	0.415046
aten_s0015.g177.t1	-0.969099	6.46486	0.00225465	0.415046
aten_s0024.g26.t2	-0.776124	8.19845	0.00226199	0.415046
aten_s0039.g6.t1	-0.989917	4.83644	0.00227429	0.415046
aten_s0015.g25.t1	-5.78986	0.619999	0.00227642	0.415046
aten_s0289.g23.t1	1.15016	4.22538	0.00228503	0.415046
aten_s0317.g14.t1	-0.859415	7.92045	0.00230336	0.415046
aten_s0067.g191.t1	3.84844	0.755144	0.00230809	0.415046
aten_s0071.g11.t2	1.54662	2.76294	0.00230928	0.415046
aten_s0004.g108.t1	2.64629	2.25509	0.00231181	0.415046
aten_s0172.g10.t1	-1.07375	4.51014	0.00231898	0.415046
aten_s0286.g9.t1	-1.11979	4.71521	0.0023247	0.415046
aten_s0168.g5.t1	-0.81556	7.42877	0.00232963	0.415046
aten_s0036.g47.t1	-3.47601	0.895877	0.00233322	0.415046
aten_s0167.g16.t2	1.31454	7.26217	0.00235963	0.415046
aten_s0093.g63.t1	1.18174	7.03488	0.00241692	0.415046
aten_s0133.g29.t1	-1.25576	4.13997	0.0024428	0.415046
aten_s0299.g21.t2	-0.94972	4.53021	0.00246012	0.415046
aten_s0443.g3.t2	1.70107	2.91999	0.00247696	0.415046
aten_s0682.g3.t1	1.92344	2.79904	0.00247921	0.415046
aten_s0002.g184.t1	1.40099	3.65066	0.00248052	0.415046
aten_s0115.g18.t1	1.15973	6.16817	0.00248591	0.415046
aten_s0088.g29.t1	-0.906481	5.18916	0.00249224	0.415046
aten_s0160.g6.t1	3.97665	0.891977	0.00254165	0.415046
aten_s0026.g30.t1	1.28235	4.52334	0.0025999	0.415046
aten_s0012.g58.t1	1.15897	5.99276	0.00260223	0.415046
aten_s0028.g115.t1	-0.90067	8.13429	0.00263405	0.415046
aten_s0037.g77.t1	0.846292	5.60781	0.00268245	0.415046
aten_s0191.g23.t1	-0.94695	7.31611	0.00268766	0.415046
aten_s0420.g11.t1	-1.02949	4.77331	0.00273454	0.415046
aten_s0132.g16.t1	-1.17852	7.46312	0.00275655	0.415046
aten_s0206.g9.t1	-1.09808	6.08728	0.0027573	0.415046
aten_s0030.g78.t1	-0.901035	6.16754	0.00275877	0.415046
aten_s0048.g74.t1	1.30095	3.4086	0.00276055	0.415046
aten_s0023.g43.t1	1.29483	4.43273	0.00280829	0.415046
aten_s0003.g37.t1	-1.04124	4.11392	0.00281593	0.415046
aten_s0326.g11.t1	-3.13535	1.03827	0.00281806	0.415046
aten_s0351.g8.t1	-3.5963	0.851658	0.00283356	0.415046
aten_s0023.g103.t1	1.40918	3.54447	0.00284709	0.415046
aten_s0015.g125.t1	1.99444	2.55898	0.00284856	0.415046
aten_s0049.g62.t1	1.62421	3.09334	0.00287318	0.415046
aten_s0063.g85.t1	-0.872936	9.11763	0.00287721	0.415046
aten_s0194.g32.t1	2.5103	1.84505	0.00291675	0.415046
aten_s0206.g5.t1	0.996513	4.38762	0.00291882	0.415046
aten_s0309.g15.t1	-2.46579	1.6497	0.00292175	0.415046
aten_s0065.g11.t1	1.98364	2.36488	0.00292439	0.415046
aten_s0186.g8.t1	1.44679	3.32491	0.00293035	0.415046
aten_s0412.g16.t1	1.28297	4.01945	0.00299302	0.419248
aten_s0107.g59.t1	-1.28852	10.0235	0.00299773	0.419248
aten_s0002.g230.t1	2.16162	2.04556	0.00303725	0.421766
aten_s0197.g38.t1	0.888233	4.88197	0.00305367	0.421766
aten_s0312.g25.t1	2.60801	2.18377	0.00308018	0.422803
aten_s0147.g3.t1	2.26793	2.36981	0.00312869	0.426826
aten_s0180.g23.t1	2.51478	1.96337	0.00317263	0.428521
aten_s0074.g55.t1	2.92034	1.07236	0.00317966	0.428521
aten_s0204.g4.t1	-1.59902	2.93838	0.00320164	0.428885
aten_s0508.g1.t1	-1.12688	4.07155	0.00322177	0.428997
aten_s0458.g4.t1	-1.08139	4.13786	0.00324125	0.429022
aten_s0125.g22.t2	3.8124	1.09759	0.00327455	0.430203
aten_s0163.g16.t1	1.78906	3.07556	0.00328887	0.430203
aten_s0230.g4.t1	-2.96043	1.37886	0.00334837	0.433057
aten_s0328.g8.t1	-3.21531	1.02391	0.00334963	0.433057
aten_s0240.g28.t1	1.32568	3.09614	0.00338479	0.435073
aten_s0009.g160.t1	-0.8251	8.59487	0.00343326	0.436806
aten_s0033.g43.t1	5.34199	0.400148	0.00344184	0.436806
aten_s0431.g11.t1	1.18865	4.0968	0.00346144	0.436806
aten_s0001.g158.t1	1.75058	2.34389	0.00347685	0.436806
aten_s0189.g10.t3	0.808853	6.24188	0.00352807	0.438445
aten_s0036.g22.t2	1.11611	7.17517	0.00352933	0.438445
aten_s0009.g46.t1	-0.760853	7.43022	0.00362452	0.443615
aten_s0004.g50.t1	1.63247	2.55793	0.00363342	0.443615
aten_s0002.g200.t1	1.31074	3.64059	0.00370107	0.443615
aten_s0172.g15.t2	-1.7251	2.81802	0.00370512	0.443615
aten_s0058.g87.t1	-0.938925	5.29974	0.00372108	0.443615
aten_s0004.g137.t1	-0.995781	11.2571	0.00372241	0.443615
aten_s0008.g85.t1	1.03565	4.79889	0.0037619	0.443615
aten_s0001.g120.t1	0.918678	5.56239	0.00376272	0.443615
aten_s0029.g150.t1	-0.934033	5.60192	0.00376424	0.443615
aten_s0252.g13.t2	-0.882753	8.06009	0.00377449	0.443615
aten_s0259.g1.t1	-0.810204	8.20966	0.00380896	0.443615
aten_s0151.g22.t1	1.40114	4.80442	0.00381034	0.443615
aten_s0092.g77.t1	5.46502	0.399698	0.00386902	0.447259
aten_s0076.g63.t1	-0.815532	5.50772	0.00388186	0.447259
aten_s0034.g58.t1	1.03865	11.7208	0.00391293	0.447307
aten_s0017.g128.t1	1.28154	3.4937	0.00393921	0.447307
aten_s0020.g44.t1	-1.02348	4.30568	0.00394483	0.447307
aten_s0013.g38.t1	1.86743	2.00486	0.00398226	0.447307
aten_s0696.g2.t1	1.79228	7.07018	0.00400999	0.447307
aten_s0018.g102.t1	3.32098	0.877708	0.00401589	0.447307
aten_s0085.g87.t1	1.23895	4.41195	0.00402667	0.447307
aten_s0078.g72.t1	2.62042	1.66395	0.00406123	0.447307
aten_s0253.g15.t1	-0.968004	5.70423	0.00406332	0.447307
aten_s0181.g3.t1	1.38718	3.58525	0.00409846	0.448953
aten_s0003.g121.t1	3.44978	1.26303	0.00417884	0.452063
aten_s0023.g46.t1	1.86994	3.18374	0.00418593	0.452063
aten_s0026.g102.t1	-2.37488	1.49981	0.00418784	0.452063
aten_s0118.g53.t1	1.15781	5.25725	0.0042575	0.456351
aten_s0222.g35.t1	1.84965	2.71923	0.00427467	0.456351
aten_s0061.g42.t1	1.69939	2.7005	0.00433197	0.456351
aten_s0002.g142.t1	1.57719	2.49368	0.00436275	0.456351
aten_s0025.g27.t1	1.31647	3.09516	0.00437305	0.456351
aten_s0205.g3.t1	5.19989	0.308909	0.00437637	0.456351
aten_s0037.g44.t2	-0.846662	7.21058	0.0044089	0.456351
aten_s0241.g41.t1	-0.965319	4.61062	0.0044397	0.456351
aten_s0058.g62.t1	-0.879304	4.92303	0.00444389	0.456351
aten_s0246.g14.t1	0.976455	4.5673	0.00444474	0.456351
aten_s0033.g23.t1	-0.906202	5.13383	0.00447563	0.456351
aten_s0222.g23.t1	-1.49065	2.92207	0.00448435	0.456351
aten_s0185.g21.t1	-1.99506	1.87665	0.00450826	0.456351
aten_s0010.g81.t1	2.0023	1.59409	0.00451487	0.456351
aten_s0002.g239.t1	1.33997	3.86947	0.00457385	0.458874
aten_s0011.g50.t1	0.809311	6.90425	0.00461558	0.458874
aten_s0009.g47.t1	-0.72882	11.2896	0.00463457	0.458874
aten_s0261.g11.t1	-1.05973	4.00172	0.00466723	0.458874
aten_s0206.g43.t1	1.38644	3.28034	0.00469158	0.458874
aten_s1740.g1.t1	-1.8265	2.0923	0.00472401	0.458874
aten_s0016.g130.t1	-0.931157	4.6353	0.00472723	0.458874
aten_s0003.g191.t1	3.19722	0.902569	0.00478154	0.458874
aten_s0034.g31.t1	-1.2954	4.017	0.00482809	0.458874
aten_s0034.g57.t1	1.02289	6.53428	0.00483466	0.458874
aten_s0100.g15.t1	1.05288	5.01684	0.00484801	0.458874
aten_s0188.g11.t1	1.64778	2.35255	0.00485887	0.458874
aten_s0001.g204.t1	0.912391	4.67903	0.00489858	0.458874
aten_s0151.g24.t1	-1.26464	3.51856	0.00490045	0.458874
aten_s0053.g16.t1	2.15472	1.66301	0.00494869	0.458874
aten_s0028.g98.t1	1.20063	3.96092	0.00495768	0.458874
aten_s0144.g20.t1	-2.68574	1.29321	0.00496718	0.458874
aten_s0107.g60.t1	-0.92187	5.81023	0.00498039	0.458874
aten_s0082.g28.t3	-0.996038	4.46459	0.0049857	0.458874
aten_s0798.g1.t1	-0.943889	5.75138	0.00499957	0.458874
aten_s0077.g2.t1	-0.927439	6.14006	0.00503148	0.458874
aten_s0180.g37.t1	-1.1273	4.57547	0.00507324	0.458874
aten_s0031.g31.t2	-0.787005	6.61262	0.00509929	0.458874
aten_s0190.g36.t1	-2.43238	1.69874	0.00510258	0.458874
aten_s0007.g105.t1	1.19662	3.53975	0.00512449	0.458874
aten_s0002.g52.t1	2.67245	1.32338	0.00513406	0.458874
aten_s0048.g27.t1	1.1715	3.44313	0.00514299	0.458874
aten_s0043.g101.t1	-0.785238	6.51823	0.00515036	0.458874
aten_s0036.g66.t1	5.27142	0.383241	0.0051528	0.458874
aten_s0067.g152.t1	3.00412	1.25446	0.00517335	0.458874
aten_s0013.g72.t2	-1.3245	3.0434	0.00517954	0.458874
aten_s0316.g5.t1	-2.73862	1.14388	0.00529721	0.466831
aten_s0186.g4.t1	-2.07608	1.46286	0.00531134	0.466831
aten_s0032.g30.t1	1.12567	3.93947	0.00539046	0.470335
aten_s0040.g126.t1	-1.03975	6.04267	0.00539351	0.470335
aten_s0028.g111.t1	3.64761	0.608706	0.00543702	0.472278
aten_s0055.g84.t1	1.7555	2.3801	0.00549762	0.47532
aten_s0086.g25.t1	-0.891192	5.40061	0.00551479	0.47532
aten_s0047.g132.t1	1.37054	3.27464	0.00564077	0.48246
aten_s0007.g181.t1	1.02789	6.2383	0.00564103	0.48246
aten_s0077.g68.t1	-0.93621	4.27997	0.0057032	0.485722
aten_s0067.g140.t1	0.959909	4.55816	0.00573544	0.485722
aten_s0047.g120.t1	-1.46869	3.28749	0.00577722	0.485722
aten_s0162.g14.t1	3.01095	1.05307	0.0057807	0.485722
aten_s0339.g8.t1	5.74524	0.450025	0.00580683	0.485722
aten_s0261.g29.t1	5.18704	0.272084	0.00581023	0.485722
aten_s0133.g5.t1	-1.02451	5.11519	0.00590312	0.489721
aten_s0110.g30.t1	2.38249	1.37222	0.00594754	0.489721
aten_s0158.g5.t1	2.63345	1.3254	0.00600662	0.489721
aten_s0237.g36.t2	0.856427	4.77382	0.00600791	0.489721
aten_s0049.g38.t1	3.35981	0.883331	0.0060279	0.489721
aten_s1539.g1.t1	-0.957108	4.98612	0.00603492	0.489721
aten_s0002.g59.t1	0.990354	8.21462	0.0060585	0.489721
aten_s0117.g43.t1	1.29	3.31257	0.00609889	0.489721
aten_s0088.g17.t1	0.80027	5.29992	0.00611788	0.489721
aten_s0023.g42.t1	0.67407	11.0429	0.00611915	0.489721
aten_s0163.g46.t1	-0.771268	7.22594	0.00613458	0.489721
aten_s0325.g6.t1	2.46349	1.45652	0.00617008	0.489721
aten_s0049.g17.t1	1.04518	3.87434	0.00618442	0.489721
aten_s0010.g33.t1	-0.870185	4.64913	0.00619785	0.489721
aten_s0048.g97.t1	1.08505	4.96967	0.006203	0.489721
aten_s0237.g33.t1	3.91798	0.698504	0.00621042	0.489721
aten_s0207.g32.t1	-1.90935	2.14641	0.00625624	0.49159
aten_s0002.g58.t2	-1.19814	3.91689	0.00631735	0.494644
aten_s0198.g13.t1	-3.07553	1.35151	0.00640008	0.496461
aten_s0005.g253.t1	-0.901623	6.73082	0.00640034	0.496461
aten_s0058.g74.t1	-0.704615	8.38195	0.00646579	0.496461
aten_s0007.g94.t1	2.56172	1.96949	0.00646756	0.496461
aten_s0068.g37.t1	-0.720055	9.47634	0.00646967	0.496461
aten_s0142.g36.t1	-0.832996	5.82627	0.00649144	0.496461
aten_s0079.g121.t1	1.24937	3.48032	0.00649684	0.496461
aten_s0014.g33.t1	-0.928824	5.34757	0.00656709	0.500111
aten_s0061.g7.t1	0.84875	5.70032	0.00666332	0.505707
aten_s0074.g46.t1	1.10306	3.94438	0.00671335	0.507771
aten_s0067.g183.t1	0.773494	6.01682	0.00677432	0.509092
aten_s0031.g85.t1	-1.04522	4.59111	0.00679914	0.509092
aten_s0153.g41.t1	-0.861843	5.01264	0.00682812	0.509092
aten_s0035.g27.t1	-0.793168	7.12248	0.00686461	0.509092
aten_s0011.g143.t1	-0.787856	5.15413	0.00689512	0.509092
aten_s0084.g79.t1	2.09788	1.6633	0.00694698	0.509092
aten_s0075.g27.t1	2.47551	1.55126	0.00699548	0.509092
aten_s0008.g5.t1	-0.804522	5.87238	0.00699619	0.509092
aten_s0400.g6.t1	1.19768	3.08851	0.00702201	0.509092
aten_s0102.g1.t1	-1.46192	2.70671	0.00703059	0.509092
aten_s0034.g22.t1	1.07899	5.68361	0.00709456	0.509092
aten_s0096.g96.t1	-1.42462	2.53957	0.0071149	0.509092
aten_s0007.g75.t1	0.809913	5.97068	0.00712739	0.509092
aten_s0046.g123.t1	-0.763334	6.18524	0.0071313	0.509092
aten_s0267.g16.t1	1.30253	2.98599	0.00713707	0.509092
aten_s0040.g50.t1	1.5805	2.88396	0.00716847	0.509092
aten_s0006.g213.t1	-5.54037	0.467342	0.00717013	0.509092
aten_s0011.g112.t1	0.938896	4.24691	0.00718413	0.509092
aten_s0133.g32.t1	-1.47597	2.29121	0.00718759	0.509092
aten_s0391.g16.t1	-0.849124	7.33589	0.00718869	0.509092
aten_s0130.g26.t3	-0.771811	9.05375	0.00724731	0.510543
aten_s0024.g83.t1	-0.859567	5.546	0.00725769	0.510543
aten_s0008.g143.t1	1.26906	3.91605	0.00727806	0.510543
aten_s0095.g51.t1	-1.53584	3.05276	0.00737329	0.515597
aten_s0047.g81.t2	3.55903	0.553208	0.0073971	0.51564
aten_s0053.g121.t1	-0.678731	8.78805	0.00745853	0.517391
aten_s0034.g59.t1	0.929358	5.8334	0.00746875	0.517391
aten_s0449.g10.t1	-2.24649	1.26185	0.00753374	0.518877
aten_s0185.g36.t1	1.02859	5.51314	0.00753687	0.518877
aten_s0052.g89.t2	0.730359	6.54256	0.00760648	0.519196
aten_s0237.g39.t1	2.19143	1.41787	0.00763906	0.519196
aten_s1158.g2.t1	5.07445	0.282242	0.00765188	0.519196
aten_s0212.g2.t1	0.947936	5.97226	0.00768097	0.519196
aten_s0056.g39.t1	3.80927	0.652419	0.00769625	0.519196
aten_s0167.g20.t1	1.48047	2.50944	0.00769783	0.519196
aten_s0106.g36.t1	-0.70431	7.59734	0.00770494	0.519196
aten_s0180.g4.t2	1.62371	2.41398	0.00776805	0.520878
aten_s0004.g52.t1	1.08908	3.8308	0.00779234	0.520878
aten_s0008.g88.t1	1.08784	3.95194	0.00780017	0.520878
aten_s0089.g40.t1	-0.853762	10.1216	0.00784927	0.522006
aten_s0143.g59.t1	1.41753	3.25944	0.00790304	0.522006
aten_s0222.g40.t1	1.59211	2.61185	0.00791178	0.522006
aten_s0068.g7.t1	1.37454	3.02072	0.00791699	0.522006
aten_s0153.g9.t1	-0.825797	5.06991	0.00793505	0.522006
aten_s0022.g12.t1	-0.991135	6.31589	0.00795791	0.522006
aten_s0269.g1.t1	3.16152	0.788141	0.00802413	0.523279
aten_s0261.g18.t2	-0.77018	5.12934	0.00807668	0.523279
aten_s0027.g59.t1	0.836197	8.16083	0.00808284	0.523279
aten_s0001.g327.t1	5.2498	0.314397	0.00809973	0.523279
aten_s0037.g84.t1	1.01469	5.36664	0.00810929	0.523279
aten_s0009.g49.t1	0.972549	4.09644	0.00814007	0.523279
aten_s0012.g177.t1	3.15688	0.889337	0.00814204	0.523279
aten_s0084.g118.t1	0.988732	3.8569	0.00820754	0.525948
aten_s0069.g34.t1	1.16804	3.35976	0.00823087	0.525948
aten_s0009.g219.t1	-0.772904	5.11256	0.00838937	0.53454
aten_s0149.g8.t1	-1.9936	1.42608	0.00844074	0.535545
aten_s0156.g34.t1	2.78104	1.35214	0.00845331	0.535545
aten_s0082.g49.t1	5.35107	0.376843	0.00853833	0.537962
aten_s0092.g73.t1	2.72263	1.50997	0.00854621	0.537962
aten_s0269.g4.t2	2.44889	1.94324	0.00857669	0.537962
aten_s0289.g18.t1	-1.47184	2.90825	0.00861012	0.537962
aten_s0038.g33.t1	2.64789	1.4358	0.00861506	0.537962
aten_s0005.g324.t1	1.30945	4.6185	0.00863662	0.537962
aten_s0027.g29.t1	0.870547	5.24985	0.00867532	0.538187
aten_s0206.g45.t1	0.786544	4.92886	0.00868863	0.538187
aten_s0017.g54.t1	-1.32713	2.64133	0.00872157	0.538352
aten_s0285.g25.t1	1.42286	2.50506	0.00873971	0.538352
aten_s0031.g59.t1	1.29524	2.63705	0.0088146	0.539156
aten_s0157.g24.t1	-0.76334	5.524	0.00881813	0.539156
aten_s0034.g50.t1	2.38782	0.997667	0.00884102	0.539156
aten_s0055.g131.t1	2.31893	1.74362	0.00884975	0.539156
aten_s0065.g7.t1	-0.792501	6.12143	0.00893545	0.542666
aten_s0117.g30.t1	0.746117	5.23947	0.00895979	0.542666
aten_s0187.g21.t1	1.91163	1.67063	0.00898058	0.542666
aten_s0013.g151.t1	1.01809	4.00959	0.00904001	0.544513
aten_s0049.g54.t1	0.967705	6.45494	0.00908446	0.544513
aten_s0059.g49.t1	-0.841283	4.95114	0.00910019	0.544513
aten_s0044.g59.t1	1.5148	2.84915	0.0091091	0.544513
aten_s0011.g131.t1	-0.791321	5.21548	0.00919798	0.548274
aten_s0004.g37.t1	1.00981	6.59193	0.00924266	0.548274
aten_s0233.g22.t1	2.018	1.57186	0.00924597	0.548274
aten_s0047.g58.t1	2.69321	1.0982	0.00931781	0.551064
aten_s0087.g50.t1	1.26351	3.29577	0.00944984	0.55613
aten_s0021.g65.t1	0.966049	4.75716	0.00947043	0.55613
aten_s0389.g16.t1	-0.722346	5.22324	0.00947849	0.55613
aten_s0015.g50.t1	1.02136	4.24543	0.00966611	0.563719
aten_s0045.g30.t2	-0.731451	5.88714	0.00969221	0.563719
aten_s0668.g3.t1	-0.929605	4.91105	0.0097041	0.563719
aten_s0176.g5.t1	1.8659	1.50311	0.00972536	0.563719
aten_s0079.g51.t3	-0.764368	6.37517	0.0098086	0.563719
aten_s0026.g60.t1	-0.95315	4.44652	0.00981509	0.563719
aten_s0192.g8.t2	-0.740922	8.7013	0.00982905	0.563719
aten_s0019.g57.t1	0.788564	5.9299	0.00984505	0.563719
aten_s0110.g50.t3	1.14589	3.32452	0.00984893	0.563719
aten_s0035.g127.t1	-0.746974	6.50288	0.00986282	0.563719
aten_s0030.g56.t1	-1.73359	1.77604	0.00990292	0.563719
aten_s0350.g7.t1	1.84227	1.49756	0.00994991	0.563719
aten_s0026.g28.t1	-1.06663	3.72358	0.0100187	0.563719
aten_s1159.g1.t1	1.6022	2.71756	0.0100324	0.563719
aten_s0005.g190.t1	-0.778238	5.19021	0.0100442	0.563719
aten_s0034.g146.t1	-1.01435	4.89079	0.0100798	0.563719
aten_s0047.g121.t1	0.814294	6.48599	0.0100846	0.563719
aten_s0227.g16.t1	5.12566	0.223822	0.0101016	0.563719
aten_s0082.g74.t1	-3.27392	0.796228	0.0101206	0.563719
aten_s0003.g187.t3	-0.728982	7.28511	0.0101406	0.563719
aten_s0012.g89.t1	2.09947	2.60282	0.0101475	0.563719
aten_s0004.g85.t1	-1.26114	3.36432	0.0101655	0.563719
aten_s0049.g141.t1	-2.73563	1.33946	0.0103343	0.570851
aten_s0135.g19.t1	3.73674	0.592372	0.0103479	0.570851
aten_s0053.g50.t2	-0.679464	9.93588	0.0104076	0.570851
aten_s0139.g75.t1	1.34594	3.40233	0.010419	0.570851
aten_s0151.g10.t1	0.913955	5.0286	0.0104225	0.570851
aten_s0100.g17.t1	-0.816538	9.17106	0.0104647	0.571064
aten_s0009.g24.t1	-0.785183	8.08101	0.0104985	0.571064
aten_s0015.g153.t1	2.78917	1.15091	0.0105035	0.571064
aten_s0045.g31.t1	1.99577	1.68022	0.010575	0.573554
aten_s0038.g119.t1	-0.889296	5.63301	0.010627	0.574071
aten_s0044.g50.t2	-0.835778	5.01592	0.0106613	0.574071
aten_s0265.g9.t1	-1.12213	3.33624	0.0106773	0.574071
aten_s0088.g21.t1	1.00214	4.24976	0.0106878	0.574071
aten_s0040.g82.t1	2.6868	0.86744	0.0107837	0.575819
aten_s0051.g73.t1	-0.677136	6.23378	0.0107909	0.575819
aten_s0931.g1.t1	-1.21292	5.73694	0.0108053	0.575819
aten_s0477.g5.t1	5.0813	0.27975	0.0108519	0.575819
aten_s0208.g21.t1	1.79417	2.71805	0.0108712	0.575819
aten_s0036.g53.t1	-0.722236	7.74137	0.0109271	0.575819
aten_s0038.g28.t1	1.04413	7.07981	0.0109526	0.575819
aten_s0095.g41.t2	-0.88054	6.67042	0.0109594	0.575819
aten_s0006.g114.t2	1.16826	3.42411	0.0109818	0.575819
aten_s0211.g6.t1	-2.87773	0.772726	0.011013	0.575819
aten_s0078.g77.t1	1.06799	3.6619	0.0110239	0.575819
aten_s0221.g1.t2	-0.921145	3.83034	0.0110441	0.575819
aten_s0023.g38.t1	-1.37112	2.49996	0.0110799	0.575819
aten_s0099.g72.t1	0.970042	4.37733	0.0110829	0.575819
aten_s0003.g136.t1	-1.82372	1.87045	0.0112154	0.577703
aten_s0013.g86.t1	-0.938091	4.75769	0.011236	0.577703
aten_s0230.g39.t2	0.7849	5.44406	0.0112462	0.577703
aten_s0247.g33.t1	-1.47726	2.30088	0.0112729	0.577703
aten_s0096.g65.t1	4.98482	0.231558	0.0112874	0.577703
aten_s0036.g3.t1	0.880316	4.03852	0.0113305	0.577703
aten_s0244.g21.t1	0.779097	4.68674	0.0113751	0.577703
aten_s0011.g114.t1	2.51995	1.02209	0.0114184	0.577703
aten_s0039.g1.t1	-4.93431	0.118572	0.0114186	0.577703
aten_s0513.g1.t1	1.3996	2.46313	0.0114288	0.577703
aten_s0079.g50.t1	0.983552	4.01267	0.0114404	0.577703
aten_s0342.g10.t1	2.99058	0.786096	0.0115427	0.577703
aten_s0007.g206.t1	0.965172	4.62533	0.011561	0.577703
aten_s0175.g46.t1	0.753488	5.00911	0.0115975	0.577703
aten_s0037.g64.t2	-0.73795	5.52785	0.0116044	0.577703
aten_s0128.g38.t1	0.700962	6.55425	0.01169	0.577703
aten_s0326.g2.t2	0.87769	4.5285	0.0116954	0.577703
aten_s0058.g25.t2	1.89026	1.51583	0.0117297	0.577703
aten_s0063.g63.t1	1.25444	3.25908	0.0117501	0.577703
aten_s0082.g1.t1	-4.09799	0.670506	0.0117771	0.577703
aten_s0082.g45.t1	-0.88474	6.0517	0.0117904	0.577703
aten_s0174.g6.t1	2.12046	1.71755	0.0118031	0.577703
aten_s0005.g262.t1	1.09939	5.09913	0.0118297	0.577703
aten_s0166.g25.t2	1.9882	1.85585	0.0118403	0.577703
aten_s0265.g17.t1	0.694693	7.85204	0.0118576	0.577703
aten_s0273.g11.t1	-1.82305	2.25803	0.0118586	0.577703
aten_s0139.g69.t1	-0.944097	5.39155	0.0118759	0.577703
aten_s0267.g7.t1	0.664463	8.17927	0.011909	0.577703
aten_s0023.g40.t1	1.5957	2.29879	0.0119178	0.577703
aten_s0106.g65.t1	1.21675	3.29961	0.0119259	0.577703
aten_s0006.g67.t3	-0.685611	6.32117	0.0119275	0.577703
aten_s0330.g17.t1	0.903526	4.31935	0.012001	0.577703
aten_s0015.g48.t1	1.56048	5.99533	0.0120102	0.577703
aten_s0009.g92.t1	1.3034	2.64225	0.0120231	0.577703
aten_s0040.g110.t1	0.764446	4.85294	0.0120284	0.577703
aten_s0001.g105.t1	1.145	3.24737	0.0121165	0.580677
aten_s0019.g6.t1	-0.750457	4.67517	0.012177	0.582322
aten_s0145.g23.t1	-5.17779	0.246316	0.0122343	0.583806
aten_s0017.g12.t1	1.03496	4.27756	0.0123134	0.584553
aten_s0076.g53.t1	-0.760185	6.64561	0.012331	0.584553
aten_s0029.g189.t1	1.19811	3.33797	0.0123785	0.584553
aten_s0161.g5.t1	-1.79119	1.57534	0.0124142	0.584553
aten_s0012.g164.t3	-0.699645	7.19645	0.0124296	0.584553
aten_s0143.g45.t1	1.94695	2.15185	0.0124319	0.584553
aten_s0155.g10.t1	1.78469	2.21396	0.0124339	0.584553
aten_s0252.g12.t1	0.714093	6.19588	0.0124783	0.584632
aten_s0094.g20.t1	-1.08626	5.73416	0.0124882	0.584632
aten_s0022.g9.t1	-0.740122	5.51176	0.0126034	0.586111
aten_s0028.g14.t1	-0.836625	5.99334	0.01263	0.586111
aten_s0006.g173.t1	1.78305	1.67788	0.0126485	0.586111
aten_s0093.g7.t1	-0.934903	5.73661	0.0126941	0.586111
aten_s0206.g30.t1	1.45243	2.95642	0.012731	0.586111
aten_s0016.g42.t1	-2.2245	1.56441	0.0127648	0.586111
aten_s0005.g133.t1	-0.917927	4.61551	0.0127903	0.586111
aten_s0036.g54.t1	-5.5535	0.435847	0.0127938	0.586111
aten_s0108.g83.t2	1.23923	3.07398	0.0128257	0.586111
aten_s0352.g2.t1	1.25635	3.16178	0.0128369	0.586111
aten_s0039.g63.t1	5.60546	0.387165	0.0128456	0.586111
aten_s0047.g93.t2	-0.704062	8.17834	0.0128467	0.586111
aten_s0162.g40.t2	3.53183	0.501169	0.0128624	0.586111
aten_s0002.g285.t1	0.831584	4.50313	0.0130238	0.591894
aten_s0002.g133.t1	1.18685	3.81878	0.0130857	0.591894
aten_s0093.g9.t5	0.738031	6.7459	0.0130951	0.591894
aten_s0124.g30.t1	1.52939	2.15581	0.0130958	0.591894
aten_s0041.g38.t1	1.29667	3.31863	0.0131368	0.592544
aten_s0181.g6.t2	-0.677842	6.55138	0.0131948	0.593302
aten_s0133.g77.t2	-0.658612	7.01148	0.013207	0.593302
aten_s0072.g34.t1	-3.97929	0.613145	0.0132617	0.593935
aten_s0005.g11.t1	1.08606	3.48366	0.0132745	0.593935
aten_s0098.g27.t1	0.728316	4.96559	0.0134196	0.598024
aten_s0079.g61.t1	0.998139	4.98054	0.0134197	0.598024
aten_s0036.g88.t1	-0.751852	7.9773	0.013452	0.598263
aten_s0045.g32.t1	-0.82711	9.85964	0.0135501	0.601425
aten_s0002.g126.t1	-0.704231	7.00203	0.0135978	0.60234
aten_s0068.g22.t2	1.49727	2.08785	0.0137954	0.608064
aten_s0132.g54.t1	0.869446	7.62457	0.0138281	0.608064
aten_s0139.g66.t1	-1.41645	2.31917	0.0138698	0.608064
aten_s0266.g7.t1	-2.35295	0.903373	0.0138918	0.608064
aten_s0146.g31.t1	3.72624	0.556297	0.0139144	0.608064
aten_s0362.g9.t1	5.28833	0.243226	0.0139265	0.608064
aten_s0007.g11.t1	-0.799035	5.2639	0.0139394	0.608064
aten_s0121.g7.t2	1.02079	3.86689	0.0139518	0.608064
aten_s0174.g15.t1	1.0092	3.92559	0.0140004	0.608064
aten_s0053.g19.t1	0.962565	3.98367	0.0140741	0.608064
aten_s0009.g237.t1	-0.789465	4.96704	0.0141106	0.608064
aten_s0012.g155.t1	1.49404	2.13488	0.0141222	0.608064
aten_s0460.g1.t1	-0.877548	4.9317	0.0141558	0.608064
aten_s0032.g29.t1	0.745807	8.36117	0.0141693	0.608064
aten_s0111.g55.t1	1.07922	4.0355	0.0141869	0.608064
aten_s0053.g58.t1	-0.781847	6.25935	0.0141936	0.608064
aten_s0033.g65.t1	0.98676	6.56952	0.0142356	0.608064
aten_s0056.g6.t1	-0.680458	8.28011	0.014303	0.608064
aten_s0044.g49.t1	1.03171	4.51961	0.0143259	0.608064
aten_s0448.g6.t1	-0.974019	4.93082	0.0143335	0.608064
aten_s0085.g90.t3	-0.635789	7.49085	0.0143367	0.608064
aten_s0006.g132.t1	2.071	1.58302	0.0143378	0.608064
aten_s0142.g41.t1	1.57243	2.28897	0.0143612	0.608064
aten_s0364.g3.t1	-1.25166	2.91061	0.0143924	0.608064
aten_s0011.g9.t1	0.847916	4.5352	0.0144109	0.608064
aten_s0093.g77.t1	0.820263	4.73314	0.0144672	0.608064
aten_s0197.g9.t1	1.07512	3.41247	0.0144895	0.608064
aten_s0210.g29.t1	0.974549	3.86235	0.0145409	0.608064
aten_s0110.g14.t1	1.17697	2.88567	0.0145776	0.608064
aten_s0049.g70.t1	-0.911866	5.97021	0.0145829	0.608064
aten_s0062.g42.t1	-0.745997	7.27568	0.014616	0.608064
aten_s0137.g38.t1	0.835343	5.29004	0.0146215	0.608064
aten_s0106.g45.t1	-0.750607	5.56534	0.0146729	0.608064
aten_s0098.g46.t1	1.22342	3.51208	0.0146743	0.608064
aten_s0252.g2.t1	0.994299	3.80894	0.0147178	0.608064
aten_s0158.g32.t1	3.02184	0.954671	0.0147453	0.608064
aten_s0247.g20.t1	-1.01548	4.50138	0.0148362	0.608064
aten_s1210.g1.t1	-5.40872	0.368012	0.0148633	0.608064
aten_s0215.g8.t1	2.74959	1.08144	0.0148776	0.608064
aten_s0031.g80.t3	-1.72962	1.64012	0.0148905	0.608064
aten_s0259.g31.t2	3.19915	0.976665	0.0149017	0.608064
aten_s0049.g84.t1	-0.765678	4.89258	0.0149019	0.608064
aten_s0061.g28.t1	2.81684	0.612942	0.0149029	0.608064
aten_s0220.g22.t1	-0.921267	4.4562	0.0150103	0.611327
aten_s0143.g27.t1	-1.02825	4.25765	0.0150695	0.612616
aten_s0038.g68.t1	1.56834	1.89116	0.0151711	0.612705
aten_s0084.g49.t2	1.35055	2.85153	0.0152215	0.612705
aten_s0274.g26.t1	-1.38156	2.53996	0.0152364	0.612705
aten_s0089.g45.t1	2.58429	0.823307	0.015253	0.612705
aten_s0234.g22.t1	-5.65083	0.525945	0.0152875	0.612705
aten_s0004.g30.t1	-0.683085	6.77992	0.0152949	0.612705
aten_s0041.g39.t1	1.59514	2.32715	0.0153326	0.612705
aten_s0107.g81.t1	0.88023	4.17622	0.015337	0.612705
aten_s0026.g41.t1	3.39231	0.452179	0.0153502	0.612705
aten_s0329.g11.t1	-0.623543	7.02231	0.0153954	0.612705
aten_s0247.g29.t1	5.69901	0.394597	0.0154278	0.612705
aten_s0118.g32.t1	-0.888732	4.98434	0.0154304	0.612705
aten_s0254.g16.t1	1.15165	3.81453	0.0154681	0.612705
aten_s0112.g1.t1	-5.42807	0.372027	0.0155148	0.612705
aten_s0135.g24.t1	-2.23331	2.14257	0.015515	0.612705
aten_s0110.g47.t1	1.76738	2.4804	0.0155623	0.612705
aten_s0297.g16.t1	-0.646205	8.13375	0.0155658	0.612705
aten_s0172.g39.t1	0.737795	5.04158	0.015587	0.612705
aten_s0067.g70.t1	-1.21216	3.83709	0.0156263	0.612705
aten_s0022.g45.t1	1.75457	1.67929	0.0156274	0.612705
aten_s0046.g84.t2	-0.706972	6.33889	0.0156503	0.612705
aten_s0358.g11.t1	0.685535	8.29722	0.0156854	0.612998
aten_s0021.g6.t1	-0.737478	11.5817	0.015786	0.614547
aten_s0002.g127.t1	2.31075	1.3145	0.0158427	0.614547
aten_s0029.g35.t1	0.884537	4.93178	0.0158575	0.614547
aten_s0004.g43.t1	0.701443	6.50609	0.0159364	0.614547
aten_s0197.g19.t1	-0.822704	4.55792	0.0159646	0.614547
aten_s0067.g62.t1	0.960958	3.5583	0.0159814	0.614547
aten_s0002.g149.t1	2.63311	1.02715	0.0160236	0.614547
aten_s0140.g42.t3	1.74863	2.93512	0.0160253	0.614547
aten_s0132.g35.t1	0.875658	3.95179	0.0160264	0.614547
aten_s0014.g82.t1	4.79953	0.0852091	0.0160278	0.614547
aten_s0003.g49.t1	-1.25633	2.69019	0.016029	0.614547
aten_s0055.g144.t3	-0.876341	6.53629	0.0160846	0.615617
aten_s0219.g2.t1	2.62668	1.21599	0.0161694	0.617801
aten_s0070.g34.t1	-5.32553	0.351841	0.0162199	0.618665
aten_s0092.g53.t1	-0.764109	4.4181	0.0163417	0.619899
aten_s0742.g1.t1	3.49886	0.458673	0.0163816	0.619899
aten_s0042.g59.t1	-1.70337	2.21286	0.0163971	0.619899
aten_s0020.g26.t1	-1.2765	2.44679	0.0164058	0.619899
aten_s0126.g13.t1	1.25981	3.0849	0.016473	0.619899
aten_s0149.g18.t1	0.910178	3.61182	0.0164897	0.619899
aten_s0390.g9.t1	1.27643	4.88999	0.0165006	0.619899
aten_s0029.g193.t1	0.971973	4.21663	0.0165411	0.619899
aten_s0097.g35.t1	0.847928	5.88309	0.0165519	0.619899
aten_s0058.g82.t1	-0.743541	7.01066	0.0165625	0.619899
aten_s0065.g92.t1	0.883954	5.04841	0.0165834	0.619899
aten_s0391.g22.t1	-0.809249	5.14376	0.0165868	0.619899
aten_s0027.g38.t1	1.86571	1.50541	0.016686	0.620631
aten_s0044.g27.t1	2.30561	1.1138	0.0166942	0.620631
aten_s0008.g18.t1	0.766402	5.71568	0.0167109	0.620631
aten_s0212.g24.t1	1.13762	3.98014	0.016718	0.620631
aten_s0112.g10.t1	-0.895442	7.93071	0.0167964	0.622412
aten_s0036.g115.t1	1.2355	2.86351	0.0168707	0.622412
aten_s0202.g12.t1	-0.666102	5.79544	0.0168805	0.622412
aten_s0009.g18.t1	0.995561	3.94631	0.0168819	0.622412
aten_s0003.g161.t1	0.96279	6.24839	0.0169059	0.622412
aten_s0277.g7.t1	3.75141	0.760754	0.0169489	0.622963
aten_s0005.g152.t1	0.995751	4.11557	0.0170215	0.623219
aten_s0082.g73.t1	-2.89308	0.923731	0.0170518	0.623219
aten_s0023.g19.t1	2.64231	1.04807	0.0170663	0.623219
aten_s0317.g5.t1	-0.706934	8.46442	0.017068	0.623219
aten_s0009.g213.t1	-0.68134	8.22604	0.0171085	0.623673
aten_s0087.g49.t1	-0.749049	5.61785	0.0171777	0.625023
aten_s0011.g53.t1	-1.36429	2.60245	0.0172017	0.625023
aten_s0323.g17.t1	1.37203	3.24787	0.0172323	0.625112
aten_s0285.g19.t1	-0.803957	4.76494	0.0172737	0.625593
aten_s0042.g5.t1	1.92368	1.37456	0.017335	0.626793
aten_s0135.g71.t1	1.87982	1.98447	0.0174168	0.628288
aten_s0166.g36.t1	0.953358	3.71698	0.0174328	0.628288
aten_s0162.g15.t1	0.695897	6.50591	0.017549	0.630713
aten_s0042.g64.t1	-0.650802	6.60772	0.0175643	0.630713
aten_s0022.g119.t1	5.16628	0.372459	0.0176799	0.630713
aten_s0170.g42.t2	-1.89189	1.56879	0.0177213	0.630713
aten_s0223.g10.t1	-0.907119	4.70506	0.0177421	0.630713
aten_s0044.g51.t1	0.642243	6.82781	0.0178058	0.630713
aten_s0443.g6.t1	-1.52464	2.19641	0.0178186	0.630713
aten_s0052.g15.t1	3.71196	0.533405	0.0178287	0.630713
aten_s0079.g46.t1	2.27927	1.30804	0.0178372	0.630713
aten_s0030.g120.t1	0.817978	7.28696	0.0178758	0.630713
aten_s0012.g71.t2	-0.75192	6.18522	0.0178834	0.630713
aten_s0001.g172.t1	-1.21248	3.1739	0.0178879	0.630713
aten_s0137.g28.t1	1.27572	2.60139	0.017916	0.630713
aten_s0026.g39.t1	-0.684973	6.35475	0.017956	0.630713
aten_s0084.g48.t1	4.92205	0.215543	0.0179593	0.630713
aten_s0295.g5.t1	1.03015	4.17196	0.0179665	0.630713
aten_s0142.g43.t1	0.837146	4.64978	0.0180077	0.630713
aten_s0013.g197.t2	2.63701	0.86455	0.0180219	0.630713
aten_s0114.g25.t1	4.93869	0.107781	0.018039	0.630713
aten_s0035.g54.t1	0.97539	3.33186	0.0181848	0.63453
aten_s0330.g24.t1	1.24389	2.79715	0.0182291	0.63453
aten_s0028.g139.t1	-0.721203	4.87523	0.0182788	0.63453
aten_s0082.g24.t1	0.82763	3.90321	0.0183117	0.63453
aten_s0061.g17.t1	-0.715081	7.96618	0.018315	0.63453
aten_s0022.g124.t1	-4.03784	0.699933	0.0183194	0.63453
aten_s0247.g22.t1	0.752999	5.05417	0.018433	0.637471
aten_s0709.g2.t1	-0.670478	5.73696	0.0184914	0.638118
aten_s0013.g19.t1	2.5054	1.12296	0.0185091	0.638118
aten_s0339.g6.t1	3.38289	0.48091	0.0186736	0.640719
aten_s0048.g85.t1	1.34117	3.62412	0.0186811	0.640719
aten_s0031.g86.t1	0.916523	4.29222	0.0187186	0.640719
aten_s0089.g74.t1	0.646839	5.84304	0.0187296	0.640719
aten_s0321.g14.t1	-1.21465	3.3165	0.0187493	0.640719
aten_s0025.g62.t1	-0.761663	8.68414	0.0187574	0.640719
aten_s0192.g9.t1	-1.0009	3.92651	0.0189134	0.644241
aten_s0162.g28.t1	0.902957	3.6695	0.0189351	0.644241
aten_s0003.g225.t1	1.05992	5.73281	0.0189474	0.644241
aten_s0104.g31.t2	-0.903203	4.38305	0.0190503	0.646749
aten_s0403.g9.t1	1.00016	3.80441	0.0191469	0.648333
aten_s0001.g246.t2	-0.58901	8.28386	0.0191746	0.648333
aten_s0391.g20.t1	0.654512	9.02291	0.0191974	0.648333
aten_s0052.g45.t1	0.753103	5.10362	0.0192135	0.648333
aten_s0067.g22.t1	0.656784	13.18	0.0193363	0.651488
aten_s0207.g44.t1	0.751886	4.53112	0.0193667	0.651524
aten_s0028.g154.t1	0.75589	4.32197	0.0194098	0.651987
aten_s0117.g65.t1	-1.11664	3.70207	0.0194493	0.65233
aten_s0135.g7.t1	-0.813028	4.82132	0.0195568	0.653393
aten_s0126.g7.t1	1.05077	3.15453	0.0195724	0.653393
aten_s0133.g19.t1	-0.632456	6.56766	0.0196069	0.653393
aten_s0102.g36.t3	0.845962	4.87111	0.0196083	0.653393
aten_s0003.g46.t1	-2.35527	1.08253	0.019628	0.653393
aten_s0172.g40.t1	-0.837023	5.29373	0.0197309	0.654395
aten_s0077.g39.t1	0.782711	6.51582	0.0197346	0.654395
aten_s0249.g8.t1	-0.743393	5.71229	0.0197463	0.654395
aten_s0059.g110.t1	4.71898	0.0712828	0.0197981	0.655134
aten_s0132.g33.t1	-0.742253	6.38474	0.0198662	0.65641
aten_s0048.g61.t1	-0.735459	6.13208	0.0199102	0.656889
aten_s0255.g9.t1	2.27056	1.65041	0.0199454	0.657076
aten_s0017.g64.t1	-1.18574	2.73265	0.0199866	0.657458
aten_s0123.g38.t1	-0.775934	5.45371	0.0200769	0.659453
aten_s0195.g28.t1	5.04996	0.313994	0.0201511	0.660599
aten_s0141.g28.t1	2.9082	1.37491	0.0201763	0.660599
aten_s0018.g116.t1	-3.78168	0.474634	0.0202288	0.660599
aten_s0138.g31.t3	-0.792867	5.84347	0.0202467	0.660599
aten_s0321.g19.t1	5.083	0.173409	0.020333	0.660599
aten_s0350.g20.t1	-1.82437	1.5582	0.0203713	0.660599
aten_s0056.g64.t2	-0.753515	5.52824	0.0203787	0.660599
aten_s0016.g53.t1	2.21731	1.76668	0.020379	0.660599
aten_s0069.g78.t2	1.4127	2.21378	0.0203792	0.660599
aten_s0002.g143.t3	-0.727941	7.81316	0.0204651	0.66194
aten_s0026.g124.t1	-1.12333	3.25864	0.0204865	0.66194
aten_s0063.g9.t1	-0.647522	8.45157	0.0205264	0.66194
aten_s0184.g34.t1	-0.855864	4.49029	0.0205699	0.66194
aten_s0295.g10.t1	-1.30117	2.662	0.0205721	0.66194
aten_s0005.g151.t1	-0.875123	4.36072	0.0206027	0.66194
aten_s0179.g24.t1	0.627136	6.41737	0.0206289	0.66194
aten_s0985.g2.t1	-1.5639	2.58164	0.0207253	0.662218
aten_s0354.g12.t1	4.7422	0.111132	0.020739	0.662218
aten_s0204.g28.t1	-0.944649	3.36911	0.0207573	0.662218
aten_s0867.g3.t1	-2.3234	0.944917	0.0207718	0.662218
aten_s0012.g29.t1	1.52949	2.35843	0.0207864	0.662218
aten_s0036.g11.t1	1.11708	3.33876	0.0208178	0.662269
aten_s0018.g21.t1	1.11624	2.65244	0.0209168	0.664466
aten_s0317.g11.t1	0.794192	5.27475	0.0209942	0.665974
aten_s0003.g212.t1	-2.39064	0.739744	0.021081	0.666913
aten_s0030.g134.t1	3.49427	0.412638	0.0210838	0.666913
aten_s1643.g1.t1	1.00386	3.56161	0.021155	0.668215
aten_s0010.g8.t2	-0.827499	4.10867	0.021191	0.668402
aten_s0323.g18.t2	1.31528	2.60115	0.0213038	0.668965
aten_s0079.g97.t1	1.14509	5.0879	0.021371	0.668965
aten_s0093.g45.t1	0.855482	4.41147	0.021428	0.668965
aten_s0049.g9.t1	-1.01179	6.43035	0.0214447	0.668965
aten_s0014.g118.t1	1.09054	4.11723	0.0214585	0.668965
aten_s0201.g1.t1	3.64187	0.627372	0.0214743	0.668965
aten_s0274.g17.t1	-0.817416	5.66415	0.0214846	0.668965
aten_s0013.g24.t1	-1.1817	3.21291	0.021502	0.668965
aten_s0007.g38.t1	-0.683493	7.44696	0.0215981	0.668965
aten_s0010.g161.t1	1.37094	2.28978	0.0216129	0.668965
aten_s0340.g27.t1	-1.76119	1.71067	0.0216293	0.668965
aten_s0138.g5.t1	1.2053	2.40908	0.0216303	0.668965
aten_s0068.g47.t1	1.77793	2.39122	0.021649	0.668965
aten_s0178.g8.t1	4.97736	0.269011	0.0216782	0.668965
aten_s0024.g96.t1	0.955239	3.69439	0.0216892	0.668965
aten_s0263.g2.t2	4.64373	0.0574375	0.0216901	0.668965
aten_s0287.g14.t1	4.89892	0.0992166	0.021844	0.672779
aten_s0128.g25.t1	0.722556	4.52597	0.0219192	0.673467
aten_s0014.g5.t2	-2.07331	1.09735	0.021927	0.673467
aten_s0263.g17.t5	-0.621073	9.17326	0.0219582	0.673497
aten_s0275.g14.t1	-0.717868	5.4441	0.0220893	0.676585
aten_s0231.g18.t1	0.920882	3.52941	0.0221558	0.677069
aten_s0080.g31.t1	1.45043	2.05978	0.0221661	0.677069
aten_s0702.g2.t1	4.73786	0.0755303	0.0222322	0.678157
aten_s0138.g1.t1	-0.648715	5.75938	0.0223204	0.679417
aten_s0360.g4.t1	0.916575	3.682	0.0223823	0.679417
aten_s0092.g35.t1	0.731141	4.94073	0.0224495	0.679417
aten_s0161.g33.t1	0.982666	3.36717	0.0224868	0.679417
aten_s0005.g10.t1	1.39164	2.93518	0.0224874	0.679417
aten_s0207.g19.t1	-0.622564	8.84635	0.0224968	0.679417
aten_s0046.g40.t1	0.917206	4.14832	0.0225191	0.679417
aten_s0076.g34.t1	1.50107	2.65882	0.0225288	0.679417
aten_s0022.g49.t2	0.926269	3.50477	0.0225484	0.679417
aten_s0063.g59.t1	-0.788703	4.13158	0.022638	0.681193
aten_s0251.g14.t1	1.35399	2.67533	0.0227906	0.682977
aten_s0067.g108.t1	1.3721	2.89543	0.0228116	0.682977
aten_s0177.g28.t1	2.51625	1.32734	0.0228629	0.682977
aten_s0101.g4.t1	0.75925	5.49155	0.0228748	0.682977
aten_s0085.g4.t3	0.784402	4.45699	0.0228905	0.682977
aten_s0046.g70.t2	-1.36242	2.33203	0.022907	0.682977
aten_s0128.g31.t1	0.828315	4.45787	0.022928	0.682977
aten_s0005.g338.t1	0.990155	3.43997	0.0229445	0.682977
aten_s0048.g28.t1	-0.869734	3.81931	0.0230136	0.682977
aten_s0031.g66.t1	0.763825	5.64368	0.0230299	0.682977
aten_s0068.g36.t2	-0.804113	8.00165	0.0230711	0.682977
aten_s0186.g6.t1	1.5033	2.01354	0.0230978	0.682977
aten_s0046.g125.t1	0.674964	5.64598	0.0230991	0.682977
aten_s0038.g11.t1	-2.49173	1.39972	0.0231273	0.682977
aten_s0363.g4.t1	-2.04932	0.976541	0.023215	0.683106
aten_s0040.g116.t1	-0.682355	5.3771	0.0232428	0.683106
aten_s0065.g82.t1	2.75732	0.812337	0.0232918	0.683106
aten_s0037.g85.t1	0.931156	4.89315	0.0233246	0.683106
aten_s0162.g27.t1	1.70369	2.59611	0.0233309	0.683106
aten_s0430.g1.t1	-0.786025	4.49231	0.0234613	0.683106
aten_s0051.g58.t1	-2.8116	0.701776	0.0234775	0.683106
aten_s0254.g2.t1	0.723112	4.67168	0.023482	0.683106
aten_s0075.g92.t1	1.53084	2.32315	0.0235189	0.683106
aten_s0009.g45.t1	-0.60156	7.73428	0.0235215	0.683106
aten_s0101.g17.t2	0.909174	3.76785	0.0235672	0.683106
aten_s0049.g123.t1	4.68716	0.0627959	0.0236711	0.683106
aten_s0567.g2.t1	5.14998	0.136104	0.0236742	0.683106
aten_s0001.g42.t1	-0.962491	3.25594	0.023677	0.683106
aten_s0695.g1.t2	1.60885	2.47235	0.0236948	0.683106
aten_s0044.g85.t1	0.721656	4.56598	0.0237175	0.683106
aten_s0002.g38.t1	1.55193	4.91867	0.0237406	0.683106
aten_s0005.g23.t2	-0.637026	5.41825	0.0237631	0.683106
aten_s0033.g27.t1	0.786521	5.21807	0.0237736	0.683106
aten_s0046.g15.t1	0.940567	3.69714	0.0237821	0.683106
aten_s0068.g74.t1	2.8895	1.49635	0.0238489	0.683106
aten_s0255.g11.t1	1.2876	2.89526	0.0238832	0.683106
aten_s0092.g67.t1	0.785602	4.21453	0.0239144	0.683106
aten_s0005.g138.t1	0.855079	4.86503	0.0239253	0.683106
aten_s0117.g64.t1	0.67059	5.7407	0.0239778	0.683106
aten_s0394.g8.t1	-2.01631	1.03997	0.0239899	0.683106
aten_s0007.g146.t2	0.664509	5.10371	0.0240167	0.683106
aten_s0158.g15.t1	1.92379	2.03587	0.024022	0.683106
aten_s0511.g3.t1	-1.32053	2.42006	0.0240225	0.683106
aten_s0259.g17.t1	-0.790484	4.69816	0.0240796	0.683855
aten_s0012.g44.t1	2.05611	1.30194	0.0241651	0.685406
aten_s0146.g20.t1	-1.79262	1.28378	0.0242535	0.687039
aten_s0027.g68.t1	-0.826987	4.50094	0.0243586	0.689137
aten_s0021.g37.t1	-0.772113	5.65376	0.0244888	0.691941
aten_s0086.g26.t1	0.95354	3.61419	0.0245914	0.693473
aten_s0182.g21.t2	1.31416	2.49142	0.0246054	0.693473
aten_s0030.g81.t1	-0.887932	4.41975	0.0246422	0.693632
aten_s0084.g125.t1	0.654044	5.77379	0.0246793	0.693796
aten_s0053.g62.t1	1.50888	2.04596	0.024739	0.693918
aten_s0068.g33.t1	-0.591642	6.91103	0.0248358	0.693918
aten_s0035.g59.t1	-0.928318	9.17663	0.024842	0.693918
aten_s0100.g40.t1	-1.13677	3.24803	0.0249093	0.693918
aten_s0166.g1.t1	-5.23074	0.294947	0.0249831	0.693918
aten_s0192.g23.t2	-2.78536	0.401424	0.0249894	0.693918
aten_s0001.g97.t2	-0.793245	5.10743	0.0250032	0.693918
aten_s0280.g6.t1	4.68972	0.02489	0.0250976	0.693918
aten_s0292.g3.t1	-5.5537	0.471198	0.0250981	0.693918
aten_s0454.g3.t1	-0.929895	3.62599	0.025124	0.693918
aten_s0006.g70.t1	-0.774105	10.5329	0.0251827	0.693918
aten_s0067.g27.t1	-0.947218	3.30583	0.0252332	0.693918
aten_s0001.g100.t1	-1.18242	3.09759	0.0252438	0.693918
aten_s0052.g37.t1	0.811882	6.10979	0.0252709	0.693918
aten_s0065.g25.t1	-1.89064	2.16214	0.025273	0.693918
aten_s0002.g292.t1	-1.2354	2.86179	0.0253525	0.693918
aten_s0236.g11.t1	2.05489	1.04921	0.0253643	0.693918
aten_s0002.g170.t1	1.10452	2.90868	0.0253883	0.693918
aten_s0049.g170.t1	1.04572	3.16999	0.0253929	0.693918
aten_s0003.g67.t1	-1.38412	2.95008	0.0254115	0.693918
aten_s0001.g38.t1	1.19477	3.15318	0.0254223	0.693918
aten_s0167.g29.t1	-0.679505	4.86965	0.0254351	0.693918
aten_s0172.g36.t1	-0.695419	4.78552	0.0254936	0.693918
aten_s0008.g173.t1	0.798711	4.37776	0.025497	0.693918
aten_s0138.g4.t1	0.7949	4.29389	0.0255111	0.693918
aten_s0191.g25.t1	-1.29994	2.58535	0.0255335	0.693918
aten_s0012.g106.t1	1.7175	1.92255	0.0255441	0.693918
aten_s0044.g105.t1	-0.74289	4.87786	0.0255574	0.693918
aten_s0096.g57.t1	1.87058	2.13001	0.0257216	0.695929
aten_s0290.g7.t1	0.912458	3.50976	0.0257564	0.695929
aten_s0081.g15.t1	0.800257	6.46208	0.0257612	0.695929
aten_s0030.g35.t2	0.825779	5.57777	0.0257745	0.695929
aten_s0152.g21.t1	-0.69115	5.83591	0.0258055	0.695929
aten_s0031.g18.t1	-0.747281	4.70133	0.0258192	0.695929
aten_s0084.g129.t1	0.963987	3.76333	0.0259688	0.698483
aten_s0143.g38.t1	0.801266	4.59936	0.0259768	0.698483
aten_s0264.g39.t1	0.979964	3.50576	0.0261277	0.700853
aten_s0052.g17.t1	1.17696	3.66482	0.0261279	0.700853
aten_s0064.g21.t1	0.970652	3.85161	0.0263071	0.702337
aten_s0161.g40.t1	1.15164	4.72708	0.0263124	0.702337
aten_s0017.g169.t1	4.93898	0.0576994	0.0263156	0.702337
aten_s0083.g70.t1	1.07519	3.37849	0.0263513	0.702337
aten_s0266.g5.t1	-0.933128	3.87022	0.0263551	0.702337
aten_s0018.g16.t1	3.30953	0.431679	0.0264068	0.702337
aten_s0036.g90.t1	1.11106	3.05507	0.0264245	0.702337
aten_s0013.g23.t1	-1.54408	1.63733	0.0264803	0.702337
aten_s0241.g44.t2	-0.672442	6.58509	0.026493	0.702337
aten_s0001.g4.t2	1.98709	1.33785	0.0265057	0.702337
aten_s0026.g93.t1	1.40756	2.68866	0.0265307	0.702337
aten_s0038.g76.t1	0.855447	4.38841	0.0266086	0.70293
aten_s0012.g165.t1	0.991467	4.18464	0.0266163	0.70293
aten_s0059.g7.t2	-0.805195	4.98575	0.0267185	0.704791
aten_s1636.g1.t1	4.96435	0.265087	0.0267698	0.705309
aten_s0056.g36.t1	-0.601621	5.848	0.0268473	0.706513
aten_s0059.g106.t1	1.51604	1.97951	0.0268901	0.706587
aten_s0510.g3.t1	-0.941576	3.38845	0.0269897	0.706587
aten_s0043.g129.t1	2.53735	0.882641	0.0270017	0.706587
aten_s0014.g64.t1	1.17239	3.42381	0.0270027	0.706587
aten_s0360.g10.t1	1.75959	2.38468	0.0270172	0.706587
aten_s0360.g6.t1	1.2056	2.85277	0.0270981	0.706587
aten_s0011.g23.t1	0.756799	6.11349	0.0271133	0.706587
aten_s0895.g1.t1	1.07217	2.81846	0.0272499	0.706587
aten_s0493.g7.t1	1.0538	4.21455	0.0272575	0.706587
aten_s0034.g47.t1	0.688656	5.33903	0.0273205	0.706587
aten_s0024.g22.t1	1.1824	2.77561	0.0273249	0.706587
aten_s0153.g20.t1	-1.35047	2.19549	0.0273269	0.706587
aten_s0006.g169.t1	-0.553613	7.63003	0.0273349	0.706587
aten_s0051.g46.t1	0.790546	3.98838	0.0273409	0.706587
aten_s0106.g24.t1	2.11871	1.02055	0.0274132	0.706587
aten_s0109.g10.t1	-2.289	0.698637	0.0274191	0.706587
aten_s0038.g55.t1	-0.641483	5.13545	0.0274349	0.706587
aten_s0028.g13.t2	-1.79826	1.36636	0.0274435	0.706587
aten_s0424.g1.t1	0.608925	5.26087	0.0274538	0.706587
aten_s0110.g12.t2	1.21402	2.69816	0.027556	0.706917
aten_s0042.g19.t1	-1.48527	2.30329	0.0275902	0.706917
aten_s0055.g30.t2	0.907451	5.0298	0.0276098	0.706917
aten_s0197.g39.t1	2.66533	0.524068	0.0276113	0.706917
aten_s0207.g8.t1	-0.564317	8.20479	0.0276903	0.706917
aten_s0241.g46.t1	1.22328	3.2677	0.027707	0.706917
aten_s0031.g91.t1	0.771819	5.23489	0.0277566	0.706917
aten_s0205.g39.t1	0.724662	5.43919	0.0277725	0.706917
aten_s0139.g11.t1	0.719973	5.87067	0.0278057	0.706917
aten_s0022.g72.t1	0.766425	4.07797	0.0278099	0.706917
aten_s0175.g5.t1	-1.34289	2.3609	0.0278164	0.706917
aten_s0001.g265.t1	0.924306	3.25855	0.0278863	0.70729
aten_s0038.g32.t1	0.819186	3.89643	0.0279092	0.70729
aten_s0053.g109.t1	-5.11575	0.192825	0.0279264	0.70729
aten_s0135.g56.t1	-0.694954	6.80078	0.0279714	0.707291
aten_s0002.g247.t1	1.20508	2.63332	0.0279914	0.707291
aten_s0267.g3.t2	0.801933	3.95554	0.0280219	0.707291
aten_s0887.g2.t1	-1.1288	3.62399	0.0280882	0.707692
aten_s0029.g43.t1	-0.967419	4.94655	0.0281101	0.707692
aten_s0087.g22.t1	-0.68971	5.27359	0.0281499	0.707692
aten_s0142.g20.t1	-0.677263	5.00517	0.0281651	0.707692
aten_s0062.g7.t3	-0.939469	6.27909	0.0282403	0.70878
aten_s0289.g22.t1	5.33311	0.202864	0.0282973	0.708904
aten_s0015.g193.t1	-0.928708	3.49217	0.028334	0.708904
aten_s0015.g173.t2	1.03918	4.81162	0.0283408	0.708904
aten_s0005.g327.t1	-0.687889	7.16581	0.0284157	0.709976
aten_s0197.g8.t2	-1.33812	2.78121	0.0285392	0.712263
aten_s0088.g49.t1	0.796798	5.13153	0.0286051	0.713108
aten_s0132.g6.t3	-0.938244	4.11542	0.0286547	0.713543
aten_s0454.g2.t1	-1.09791	2.93607	0.0287255	0.714469
aten_s0086.g38.t1	1.04253	3.33228	0.0287869	0.714469
aten_s0274.g20.t1	-0.760458	6.53918	0.0287967	0.714469
aten_s0141.g4.t1	0.866006	4.53014	0.0288204	0.714469
aten_s0141.g11.t1	2.35865	1.68295	0.028969	0.717237
aten_s0029.g197.t1	-3.27154	0.651536	0.0290865	0.717237
aten_s0033.g8.t2	1.05183	3.34902	0.0291035	0.717237
aten_s0026.g51.t1	1.19584	3.7489	0.0291267	0.717237
aten_s0009.g228.t1	0.864004	4.11124	0.0291573	0.717237
aten_s0011.g118.t1	0.68822	4.76631	0.029198	0.717237
aten_s0247.g23.t1	0.991469	3.66641	0.0292548	0.717237
aten_s0003.g15.t1	0.926905	6.2008	0.0292568	0.717237
aten_s0298.g7.t1	-2.26528	1.58171	0.0292704	0.717237
aten_s0357.g8.t1	-2.94778	0.524796	0.029274	0.717237
aten_s0068.g10.t1	-1.03405	2.73287	0.029331	0.717237
aten_s0002.g148.t1	-0.67386	5.54445	0.029375	0.717237
aten_s0031.g82.t2	0.955247	5.08984	0.029409	0.717237
aten_s0124.g42.t1	-2.76651	0.663444	0.0294692	0.717237
aten_s0014.g100.t1	-4.5931	-0.0299432	0.0294777	0.717237
aten_s0237.g18.t1	-0.949504	3.35947	0.0294842	0.717237
aten_s0177.g4.t1	-0.755703	5.7885	0.0295101	0.717237
aten_s0068.g80.t1	1.70072	1.60361	0.0295205	0.717237
aten_s0009.g21.t1	1.13677	2.92793	0.0295759	0.717237
aten_s0040.g101.t1	-3.73135	0.428595	0.0296298	0.717237
aten_s0058.g33.t1	-3.19455	0.650992	0.0296485	0.717237
aten_s0030.g14.t1	-1.6479	1.63198	0.0296593	0.717237
aten_s0266.g2.t1	-2.1392	0.93744	0.0296739	0.717237
aten_s0012.g21.t1	-0.673776	5.81175	0.0297215	0.717607
aten_s0221.g7.t1	-0.688849	8.50728	0.0297819	0.718286
aten_s0186.g17.t1	-0.735598	5.13855	0.029832	0.718715
aten_s0034.g55.t1	0.610514	8.27739	0.029927	0.719
aten_s0013.g132.t1	1.11029	4.26586	0.0299462	0.719
aten_s0105.g22.t1	-1.98339	1.72273	0.0299596	0.719
aten_s0779.g2.t1	2.3956	1.00553	0.0299864	0.719
aten_s0170.g5.t1	-1.46549	2.344	0.0300055	0.719
aten_s0091.g68.t1	-0.623758	7.76004	0.0300624	0.719588
aten_s0131.g26.t1	-0.667891	5.42854	0.0301783	0.721586
aten_s0286.g8.t1	0.953828	4.52307	0.0302344	0.721858
aten_s0002.g91.t1	-0.790499	3.84314	0.0302546	0.721858
aten_s0041.g8.t1	-2.15701	0.961271	0.0303985	0.723674
aten_s0096.g130.t1	0.809776	3.72997	0.0304071	0.723674
aten_s0343.g3.t1	3.51702	0.614623	0.0304458	0.723674
aten_s0008.g158.t1	-0.702067	4.6416	0.0304754	0.723674
aten_s0112.g31.t1	0.870304	3.91479	0.030531	0.723674
aten_s0092.g94.t2	-0.55502	11.4486	0.0305328	0.723674
aten_s0353.g1.t1	-1.03515	2.91617	0.0305585	0.723674
aten_s0105.g23.t1	-2.36148	0.874411	0.0306623	0.724459
aten_s0207.g33.t2	0.673263	4.9503	0.030702	0.724459
aten_s0035.g64.t1	-1.05762	8.2415	0.0307258	0.724459
aten_s0360.g12.t1	1.02115	3.17516	0.0307482	0.724459
aten_s0174.g26.t1	-1.64343	1.35729	0.03079	0.724459
aten_s0026.g67.t1	-1.43019	1.89127	0.0308117	0.724459
aten_s0009.g55.t1	-0.656582	5.66631	0.0308437	0.724459
aten_s0112.g87.t1	-0.912217	3.54441	0.0308523	0.724459
aten_s0015.g106.t1	-0.568578	7.56062	0.0309272	0.725452
aten_s0089.g55.t1	-1.27627	2.543	0.031008	0.725888
aten_s0001.g18.t1	1.03847	3.10372	0.0310111	0.725888
aten_s0092.g37.t1	-0.756809	4.21556	0.0310514	0.726067
aten_s0092.g51.t1	0.817013	5.94854	0.0311057	0.726218
aten_s0099.g39.t1	1.71809	1.90301	0.0311721	0.726218
aten_s0139.g36.t2	0.951538	5.0729	0.0312071	0.726218
aten_s0299.g11.t1	-0.685309	8.76444	0.0312228	0.726218
aten_s0056.g44.t1	0.836322	4.48944	0.0312285	0.726218
aten_s0130.g39.t1	4.78555	0.0840332	0.0312538	0.726218
aten_s0087.g21.t1	-1.10248	2.54699	0.0313853	0.727956
aten_s0049.g48.t1	0.712772	5.91196	0.0313941	0.727956
aten_s0057.g51.t1	1.2162	2.30057	0.0314828	0.729252
aten_s0004.g130.t1	0.975797	3.67905	0.0315212	0.729383
aten_s0053.g42.t3	-0.737593	4.04939	0.0315762	0.729509
aten_s0093.g27.t1	-0.741416	6.0788	0.0315945	0.729509
aten_s0200.g15.t1	-0.812642	3.98727	0.0316552	0.729509
aten_s0001.g156.t1	-0.635523	6.36948	0.0316579	0.729509
aten_s0122.g20.t1	5.06697	0.0720568	0.0317697	0.730603
aten_s0051.g53.t1	-0.662036	5.23976	0.0317835	0.730603
aten_s0012.g131.t1	-0.671845	5.81401	0.0318397	0.730603
aten_s0028.g180.t1	-0.704192	4.93037	0.0318931	0.730603
aten_s0016.g109.t1	1.48059	1.88339	0.0319376	0.730603
aten_s0003.g115.t2	3.08482	0.342045	0.0319664	0.730603
aten_s0147.g23.t2	-1.26565	2.455	0.032099	0.730603
aten_s0050.g13.t1	1.19154	2.49757	0.0321336	0.730603
aten_s0117.g56.t1	1.05545	2.84378	0.032217	0.730603
aten_s0005.g243.t1	-0.561401	6.58382	0.0322438	0.730603
aten_s0094.g26.t1	4.44729	-0.0571533	0.0322453	0.730603
aten_s0022.g60.t1	1.35702	2.00015	0.0322967	0.730603
aten_s0420.g2.t1	0.687465	6.74178	0.0322976	0.730603
aten_s0045.g6.t1	-0.813533	3.85861	0.0323017	0.730603
aten_s0028.g165.t1	1.46602	1.8297	0.0323128	0.730603
aten_s0233.g17.t1	0.86111	3.85861	0.0323401	0.730603
aten_s0033.g50.t1	-0.589134	5.98488	0.0324558	0.730603
aten_s0044.g69.t1	-0.999991	3.546	0.0324693	0.730603
aten_s0061.g65.t1	2.69731	0.779278	0.032476	0.730603
aten_s0184.g17.t1	-0.720771	5.98671	0.0325149	0.730603
aten_s0036.g25.t1	-0.643872	8.14423	0.0325231	0.730603
aten_s0106.g13.t1	0.787442	4.36015	0.0325489	0.730603
aten_s1490.g1.t1	4.97442	0.185448	0.0325764	0.730603
aten_s0025.g81.t1	-0.894284	3.39947	0.0325865	0.730603
aten_s0003.g185.t1	-0.719724	9.90226	0.032605	0.730603
aten_s0044.g113.t1	-0.61113	6.51482	0.0326066	0.730603
aten_s0391.g15.t1	0.879564	4.13467	0.0326469	0.730603
aten_s0016.g24.t1	0.954553	3.16333	0.0326831	0.730603
aten_s0046.g25.t1	-0.708589	4.55713	0.0327002	0.730603
aten_s0003.g99.t1	-1.77118	1.26401	0.0327839	0.730603
aten_s0132.g5.t1	-0.827264	4.29418	0.0327915	0.730603
aten_s0007.g156.t1	-0.635772	4.96158	0.0328176	0.730603
aten_s0014.g35.t1	0.958323	3.07496	0.0328205	0.730603
aten_s0067.g31.t1	1.28687	3.17607	0.0328313	0.730603
aten_s0108.g4.t1	-0.770312	3.76918	0.0328724	0.730603
aten_s0242.g2.t1	1.11291	2.84263	0.0328882	0.730603
aten_s0091.g32.t1	1.19642	2.60475	0.0329783	0.731364
aten_s0063.g16.t1	-0.575644	5.51874	0.0330108	0.731364
aten_s0265.g6.t3	0.586971	7.53179	0.0330613	0.731364
aten_s0042.g74.t1	-0.630885	11.7544	0.0330964	0.731364
aten_s0112.g68.t1	-1.88633	0.856512	0.0331018	0.731364
aten_s0005.g255.t1	0.741258	4.49414	0.0331505	0.731364
aten_s0112.g9.t1	0.999148	3.1354	0.0331526	0.731364
aten_s0163.g9.t1	0.804486	4.01295	0.0332663	0.731986
aten_s0143.g56.t1	-1.19368	2.36504	0.0333092	0.731986
aten_s0001.g221.t1	1.61553	1.76543	0.0333258	0.731986
aten_s0163.g13.t1	0.704619	7.03036	0.033349	0.731986
aten_s0127.g4.t1	0.673161	5.82017	0.0333634	0.731986
aten_s0648.g2.t1	-1.05911	3.28678	0.0334057	0.731986
aten_s0124.g44.t1	-2.21346	0.645234	0.0334738	0.731986
aten_s0008.g137.t1	-0.774499	4.31829	0.0334896	0.731986
aten_s0059.g105.t1	0.925341	3.82968	0.0335059	0.731986
aten_s0008.g15.t1	0.75952	5.66852	0.03351	0.731986
aten_s0023.g33.t1	4.85994	0.0477961	0.0336318	0.732675
aten_s0184.g6.t2	-0.811315	5.28768	0.0337205	0.732675
aten_s0107.g6.t2	0.86116	3.67469	0.0337257	0.732675
aten_s0005.g81.t1	-0.576678	6.81659	0.0337311	0.732675
aten_s0233.g32.t1	-0.656193	5.31235	0.0337354	0.732675
aten_s0015.g133.t1	2.83108	0.850996	0.0337415	0.732675
aten_s0002.g220.t1	4.66835	0.0162014	0.0337966	0.732675
aten_s0097.g19.t3	0.621098	6.34032	0.0338063	0.732675
aten_s0038.g27.t1	0.795544	5.22713	0.0338381	0.732675
aten_s0216.g4.t1	-4.95577	0.121336	0.0339439	0.734251
aten_s0050.g7.t1	0.645576	4.85183	0.0340003	0.734758
aten_s0172.g20.t1	1.14803	2.87954	0.0340949	0.735462
aten_s0043.g14.t1	4.90978	0.102281	0.0340991	0.735462
aten_s0061.g27.t1	-0.586881	5.23922	0.0341592	0.735548
aten_s0067.g20.t1	0.690503	8.47177	0.0341718	0.735548
aten_s0080.g23.t3	-0.578629	6.44978	0.0342023	0.735548
aten_s0027.g67.t1	0.982494	3.73802	0.0342499	0.735861
aten_s0040.g127.t1	0.730365	6.61835	0.034381	0.737964
aten_s0663.g4.t1	-1.59015	1.64486	0.0345823	0.739647
aten_s0034.g90.t1	-0.880399	4.58046	0.0346529	0.739647
aten_s0091.g34.t1	-0.637342	5.93749	0.0348194	0.739647
aten_s0036.g116.t1	-0.73135	6.2771	0.0348649	0.739647
aten_s0007.g185.t1	0.766314	3.859	0.0348703	0.739647
aten_s0175.g45.t1	0.654706	5.74786	0.0348958	0.739647
aten_s0113.g39.t1	0.579611	8.80055	0.0349908	0.739647
aten_s0015.g64.t1	-0.996806	5.18977	0.0350051	0.739647
aten_s0078.g78.t1	1.10201	3.29872	0.0350229	0.739647
aten_s0005.g339.t1	1.26498	2.85167	0.0350345	0.739647
aten_s0253.g19.t1	2.62647	0.498149	0.035071	0.739647
aten_s0007.g88.t1	-0.965357	12.0284	0.0350777	0.739647
aten_s0002.g110.t1	0.732874	4.01816	0.0351278	0.739647
aten_s0059.g80.t1	-0.574367	5.89168	0.0352668	0.739647
aten_s0212.g44.t1	0.605588	5.19727	0.0353335	0.739647
aten_s0130.g19.t1	-1.91206	1.27593	0.0353466	0.739647
aten_s0001.g187.t1	0.643521	5.17747	0.035383	0.739647
aten_s0042.g100.t1	1.71905	1.14839	0.0354232	0.739647
aten_s0390.g6.t1	-0.697897	7.63199	0.0354757	0.739647
aten_s0049.g22.t1	-0.631799	4.96967	0.035565	0.739647
aten_s0240.g13.t1	1.18552	2.87815	0.0355728	0.739647
aten_s0223.g30.t1	-0.666069	7.32184	0.0355734	0.739647
aten_s0029.g37.t1	1.16863	3.68639	0.03559	0.739647
aten_s0301.g26.t1	0.723208	5.99129	0.0356136	0.739647
aten_s0055.g61.t1	-0.795061	5.22764	0.0356206	0.739647
aten_s0041.g35.t1	0.584434	5.62479	0.035661	0.739647
aten_s0058.g88.t1	0.963434	3.51955	0.0356828	0.739647
aten_s0070.g4.t1	0.791395	4.51748	0.0357253	0.739647
aten_s0134.g21.t1	-0.590757	6.59405	0.0357344	0.739647
aten_s0117.g33.t1	-0.68337	4.68793	0.0358018	0.739647
aten_s0642.g3.t1	5.7889	0.330537	0.0358977	0.739647
aten_s0138.g2.t1	0.959257	3.96633	0.0359463	0.739647
aten_s0007.g83.t1	0.663419	4.94227	0.0359852	0.739647
aten_s0364.g5.t1	3.05731	0.274057	0.0359877	0.739647
aten_s0010.g82.t3	0.712554	4.77724	0.0359993	0.739647
aten_s0034.g83.t1	1.13642	6.41172	0.0360862	0.739647
aten_s0233.g25.t1	1.70744	1.47105	0.0361437	0.739647
aten_s0061.g9.t2	1.02522	3.44631	0.0361678	0.739647
aten_s0033.g2.t1	-0.731535	6.28879	0.036172	0.739647
aten_s0037.g92.t1	0.815409	4.12028	0.0361901	0.739647
aten_s0074.g58.t1	-0.57247	7.17197	0.0362613	0.739647
aten_s0177.g3.t1	-0.558302	6.21585	0.0362934	0.739647
aten_s0350.g16.t1	0.972546	4.95325	0.0362967	0.739647
aten_s0030.g122.t1	0.717482	4.89704	0.036305	0.739647
aten_s0055.g78.t2	1.00769	3.09007	0.0363118	0.739647
aten_s0015.g36.t1	2.60759	0.532669	0.0363251	0.739647
aten_s0372.g5.t1	0.98617	3.1079	0.0363334	0.739647
aten_s0264.g2.t1	0.716883	5.3007	0.0363429	0.739647
aten_s0086.g9.t1	1.17328	4.06795	0.0363716	0.739647
aten_s0001.g182.t1	0.706738	5.91859	0.0364256	0.739647
aten_s0021.g165.t1	-2.82316	0.404019	0.0364268	0.739647
aten_s0809.g1.t1	1.51689	2.35056	0.0364524	0.739647
aten_s0013.g102.t2	-0.738715	6.55233	0.0364556	0.739647
aten_s1257.g1.t1	-0.84507	3.65529	0.0364587	0.739647
aten_s0127.g20.t1	1.23088	3.29653	0.0365256	0.739647
aten_s0074.g39.t1	-1.47517	2.10844	0.036555	0.739647
aten_s0135.g8.t2	1.2847	2.43665	0.0365594	0.739647
aten_s0027.g85.t2	-0.555025	7.41842	0.0365737	0.739647
aten_s0001.g314.t2	-0.576862	7.12202	0.0365952	0.739647
aten_s0005.g342.t1	-0.708968	4.41952	0.0365967	0.739647
aten_s0127.g25.t1	-0.598022	6.16712	0.0366776	0.739647
aten_s0644.g8.t1	1.19903	2.67381	0.0366818	0.739647
aten_s0419.g2.t1	1.49634	2.38951	0.036699	0.739647
aten_s0032.g39.t1	-2.12633	0.771614	0.0367827	0.739647
aten_s0194.g12.t1	-0.745904	4.41274	0.0368765	0.739647
aten_s0001.g330.t1	4.47315	-0.0527384	0.0368876	0.739647
aten_s0097.g1.t2	-0.583251	6.17705	0.0369016	0.739647
aten_s0005.g55.t2	1.9284	1.13622	0.0369655	0.739647
aten_s0128.g13.t1	-0.615435	8.05367	0.0369674	0.739647
aten_s0289.g5.t1	0.741491	5.57908	0.0369891	0.739647
aten_s0153.g30.t1	3.0089	0.622442	0.0370121	0.739647
aten_s0052.g87.t1	1.20543	2.77649	0.0370369	0.739647
aten_s0003.g120.t1	2.9819	0.244411	0.0370382	0.739647
aten_s0257.g9.t1	-1.49797	2.04253	0.0370663	0.739647
aten_s0041.g68.t1	2.99873	0.743006	0.0371401	0.739647
aten_s0042.g31.t1	0.779446	4.63984	0.0371425	0.739647
aten_s0441.g8.t1	1.24143	2.10282	0.0371821	0.739647
aten_s0059.g91.t1	0.562734	7.58548	0.0371923	0.739647
aten_s0061.g62.t2	2.02261	0.943395	0.0372344	0.739647
aten_s0024.g134.t2	0.651251	11.2997	0.0372381	0.739647
aten_s0001.g258.t1	-0.625857	6.59277	0.0372499	0.739647
aten_s0071.g9.t2	1.79896	1.22128	0.0373031	0.739647
aten_s0154.g25.t1	1.83862	1.35507	0.0373042	0.739647
aten_s0110.g21.t1	0.706963	4.79932	0.0373485	0.739647
aten_s0151.g11.t1	3.3739	0.384775	0.0373557	0.739647
aten_s0313.g8.t1	3.17506	0.332168	0.0373768	0.739647
aten_s0002.g240.t1	0.911465	3.53613	0.0374379	0.739647
aten_s0047.g70.t1	4.5851	0.0447621	0.037449	0.739647
aten_s0092.g75.t1	1.00628	4.20305	0.037449	0.739647
aten_s0301.g25.t1	4.58509	0.0447621	0.0374566	0.739647
aten_s0017.g22.t1	1.34259	2.5883	0.0374873	0.739647
aten_s0325.g11.t1	-1.72695	1.5957	0.0375551	0.739647
aten_s0046.g60.t1	0.915154	3.67778	0.0376057	0.739647
aten_s0215.g27.t1	0.680113	5.64519	0.0376159	0.739647
aten_s0107.g21.t1	-0.751308	3.9229	0.0376265	0.739647
aten_s0098.g35.t1	5.26659	0.146056	0.0376526	0.739647
aten_s0009.g129.t1	3.33294	0.798836	0.0377338	0.739947
aten_s0029.g10.t1	-0.688639	6.62967	0.0377512	0.739947
aten_s0488.g7.t1	-0.548759	7.85538	0.0377861	0.739947
aten_s0258.g9.t1	3.03917	1.12324	0.0378009	0.739947
aten_s0117.g41.t4	-0.538728	6.82875	0.0379932	0.740814
aten_s0720.g1.t2	-0.630713	6.3968	0.0380087	0.740814
aten_s0506.g4.t1	3.66533	0.45965	0.0380111	0.740814
aten_s0798.g2.t1	0.788159	5.19531	0.0380798	0.740814
aten_s0067.g196.t1	-0.983293	4.39709	0.0380818	0.740814
aten_s0059.g104.t1	1.86426	1.11991	0.0380943	0.740814
aten_s0191.g22.t1	2.1819	0.884163	0.0381319	0.740814
aten_s0001.g5.t1	-1.46967	1.81954	0.0381411	0.740814
aten_s0035.g93.t1	1.44832	1.99062	0.0381451	0.740814
aten_s0029.g162.t1	1.56383	1.86727	0.0382026	0.741283
aten_s0130.g21.t2	0.56578	6.1603	0.0382537	0.741409
aten_s0051.g32.t1	0.759456	4.42701	0.0383554	0.741409
aten_s0049.g89.t1	0.791264	4.02044	0.0383874	0.741409
aten_s0042.g88.t1	0.966059	3.77898	0.0383901	0.741409
aten_s0180.g32.t1	-0.589952	5.33575	0.0384716	0.741409
aten_s0046.g169.t2	-3.29421	0.246974	0.0384878	0.741409
aten_s0037.g63.t1	0.871144	4.44861	0.0384929	0.741409
aten_s0024.g6.t1	2.39757	1.05049	0.0385288	0.741409
aten_s0051.g36.t1	-1.01157	3.17002	0.0385863	0.741409
aten_s0552.g3.t1	-1.31801	2.76593	0.0386131	0.741409
aten_s0014.g124.t1	0.74752	4.15052	0.0386469	0.741409
aten_s0002.g271.t1	1.73121	1.32332	0.038724	0.741409
aten_s0191.g11.t1	1.12049	4.09722	0.0387333	0.741409
aten_s0028.g194.t1	0.623049	5.53752	0.0387399	0.741409
aten_s0133.g47.t1	1.31049	2.5633	0.0387679	0.741409
aten_s0028.g51.t1	0.774048	5.00747	0.0387933	0.741409
aten_s1450.g1.t1	1.71425	1.80907	0.0388264	0.741409
aten_s0423.g2.t1	2.24362	1.07832	0.0388454	0.741409
aten_s0023.g71.t2	-0.620635	5.00377	0.0388558	0.741409
aten_s0046.g22.t1	1.04663	2.87221	0.0388759	0.741409
aten_s0085.g37.t1	-0.568661	6.67197	0.0389769	0.741807
aten_s0003.g25.t1	-2.84926	1.00324	0.0389774	0.741807
aten_s0142.g47.t1	3.06417	0.261957	0.0391349	0.741807
aten_s0156.g31.t1	0.884191	3.48843	0.0391649	0.741807
aten_s0199.g19.t1	1.08019	2.71463	0.0392346	0.741807
aten_s0029.g126.t1	0.557612	5.58506	0.0392507	0.741807
aten_s0269.g10.t2	0.798704	4.07831	0.0392656	0.741807
aten_s0357.g1.t1	2.22031	0.623451	0.0392931	0.741807
aten_s0176.g21.t1	-0.618421	5.05508	0.0393438	0.741807
aten_s0008.g160.t1	-0.861264	4.97742	0.0393441	0.741807
aten_s0052.g18.t1	2.22303	1.30498	0.0393448	0.741807
aten_s0258.g5.t1	1.48993	1.81372	0.0393622	0.741807
aten_s0072.g32.t1	0.628411	5.12274	0.0393664	0.741807
aten_s0062.g61.t1	0.828807	3.43504	0.0393736	0.741807
aten_s0219.g3.t1	1.67316	3.06289	0.0393971	0.741807
aten_s0042.g34.t1	-0.724878	10.8204	0.0394387	0.741847
aten_s0161.g6.t1	0.612306	5.39253	0.039466	0.741847
aten_s0010.g155.t1	-0.798087	8.90997	0.039505	0.741927
aten_s0067.g40.t1	-1.77253	1.86965	0.0396018	0.741927
aten_s0010.g135.t1	2.71137	0.554719	0.039676	0.741927
aten_s0040.g20.t2	-0.795516	4.56677	0.0396988	0.741927
aten_s0130.g12.t1	1.9655	1.36903	0.0397214	0.741927
aten_s0005.g84.t1	1.31968	2.27648	0.039729	0.741927
aten_s0215.g20.t1	-0.875244	3.43463	0.0397656	0.741927
aten_s0034.g126.t1	-0.921458	3.09336	0.0398035	0.741927
aten_s0221.g29.t1	1.59118	1.70523	0.0398428	0.741927
aten_s0239.g10.t1	-0.935668	3.22386	0.0398484	0.741927
aten_s0003.g131.t1	1.14155	2.70925	0.0398819	0.741927
aten_s0096.g129.t1	0.850979	3.48527	0.0398996	0.741927
aten_s0057.g18.t1	-0.580312	11.5871	0.040046	0.741927
aten_s0011.g147.t1	-0.536388	7.36963	0.0400571	0.741927
aten_s0132.g21.t1	0.696189	5.98578	0.0400703	0.741927
aten_s0043.g102.t1	0.720077	7.7133	0.0401226	0.741927
aten_s0191.g24.t1	1.35152	2.1875	0.0401304	0.741927
aten_s0181.g14.t1	0.756709	4.34524	0.0403432	0.741927
aten_s0221.g12.t1	-0.985676	2.75121	0.0403812	0.741927
aten_s0046.g138.t1	-0.595379	5.00889	0.0403858	0.741927
aten_s0258.g8.t1	0.908512	5.06344	0.0404054	0.741927
aten_s0029.g5.t2	-2.95075	0.492687	0.0404684	0.741927
aten_s0963.g1.t1	-1.69689	1.39468	0.0404699	0.741927
aten_s0525.g3.t1	-2.70135	0.947516	0.0404809	0.741927
aten_s0150.g14.t1	1.1542	3.74274	0.0404906	0.741927
aten_s0091.g46.t1	0.715644	4.68422	0.0404991	0.741927
aten_s0216.g32.t1	-2.61252	0.296021	0.040512	0.741927
aten_s0113.g15.t1	1.1174	3.25418	0.040531	0.741927
aten_s0059.g83.t1	0.594268	5.94352	0.040533	0.741927
aten_s0057.g19.t1	1.01217	2.74337	0.0405399	0.741927
aten_s0046.g64.t1	1.88383	1.21102	0.040582	0.741927
aten_s0446.g8.t1	-0.992742	3.99863	0.0406828	0.741927
aten_s0059.g19.t1	-1.94285	1.31303	0.040763	0.741927
aten_s0010.g16.t1	-0.737454	6.58448	0.0407934	0.741927
aten_s0162.g4.t1	1.13252	2.59329	0.0408053	0.741927
aten_s0015.g105.t1	-0.620789	4.87419	0.040828	0.741927
aten_s0094.g7.t1	1.03884	4.49415	0.0408775	0.741927
aten_s0048.g52.t1	0.978905	3.48365	0.0409083	0.741927
aten_s0052.g43.t1	0.673704	4.63411	0.0409408	0.741927
aten_s0067.g141.t1	1.1897	2.8965	0.0409615	0.741927
aten_s0482.g4.t1	-0.605646	5.63313	0.0410085	0.741927
aten_s0038.g64.t1	1.13183	2.76196	0.0410728	0.741927
aten_s0011.g15.t1	0.806533	3.85627	0.0410975	0.741927
aten_s0019.g8.t1	1.22807	2.27024	0.0411937	0.741927
aten_s0010.g175.t1	-0.696851	7.3338	0.0412743	0.741927
aten_s0035.g105.t1	-0.760441	4.65826	0.0414081	0.741927
aten_s0077.g71.t1	-1.15073	2.34042	0.041412	0.741927
aten_s0091.g65.t1	2.02379	0.98207	0.0414435	0.741927
aten_s0076.g59.t1	-0.751628	4.159	0.0414544	0.741927
aten_s0021.g51.t2	1.02794	3.9147	0.0414788	0.741927
aten_s0118.g50.t1	2.65356	0.76171	0.0414978	0.741927
aten_s0076.g31.t1	3.04048	0.270014	0.0415064	0.741927
aten_s0234.g9.t1	3.44796	0.37459	0.0415236	0.741927
aten_s0136.g21.t1	0.833118	4.21053	0.0415245	0.741927
aten_s0157.g42.t1	-0.631822	4.98544	0.0415661	0.741927
aten_s0180.g13.t1	1.0178	3.54731	0.0415858	0.741927
aten_s0040.g136.t2	0.645513	8.43038	0.0416235	0.741927
aten_s0052.g7.t1	0.563212	6.36941	0.0416267	0.741927
aten_s0015.g6.t1	-0.571777	5.28733	0.0417254	0.741927
aten_s0037.g45.t1	0.622558	5.12637	0.0417654	0.741927
aten_s0108.g57.t1	1.03926	2.91425	0.0417943	0.741927
aten_s0355.g5.t2	-0.515004	7.53908	0.0418331	0.741927
aten_s0111.g49.t1	0.702711	6.8953	0.0418405	0.741927
aten_s0023.g102.t1	0.73189	4.66223	0.0418832	0.741927
aten_s0084.g43.t1	0.893788	4.03577	0.0418961	0.741927
aten_s0005.g49.t1	-0.629899	5.79637	0.0419655	0.741927
aten_s0210.g10.t2	-0.661718	5.16147	0.0419835	0.741927
aten_s0218.g19.t1	0.972123	5.36349	0.0419863	0.741927
aten_s0237.g34.t1	0.632252	4.48538	0.0419888	0.741927
aten_s0003.g22.t1	2.30901	0.720427	0.0420149	0.741927
aten_s0152.g20.t1	0.790088	5.10679	0.0420203	0.741927
aten_s0874.g1.t1	-0.875407	4.01508	0.0420289	0.741927
aten_s0016.g92.t1	4.78524	0.165232	0.0420692	0.741927
aten_s0030.g45.t1	0.62835	6.43419	0.0420706	0.741927
aten_s0678.g1.t1	1.90593	1.84273	0.0420723	0.741927
aten_s0005.g186.t1	0.745314	4.671	0.0421002	0.741927
aten_s0046.g75.t2	0.8976	3.14701	0.0421034	0.741927
aten_s0009.g59.t2	-0.587569	5.54573	0.0421773	0.741927
aten_s0005.g80.t1	0.541356	6.06693	0.0421802	0.741927
aten_s0117.g51.t1	-0.886085	3.19219	0.0422511	0.741927
aten_s0153.g21.t1	-0.577597	6.01324	0.0422564	0.741927
aten_s0281.g7.t1	5.06991	0.0676553	0.0423111	0.741927
aten_s0081.g61.t1	5.06992	0.0676553	0.0423173	0.741927
aten_s0042.g50.t1	4.93694	0.0489341	0.0423537	0.741927
aten_s0266.g10.t1	1.972	1.06693	0.0423862	0.741927
aten_s0086.g78.t1	0.82449	4.35322	0.0424189	0.741927
aten_s0029.g191.t3	-0.663466	6.27538	0.0424196	0.741927
aten_s0114.g32.t2	4.68713	-0.0286008	0.0424336	0.741927
aten_s0357.g13.t1	-3.22189	0.231987	0.0424397	0.741927
aten_s0234.g1.t1	-1.7081	1.80158	0.0425762	0.743729
aten_s0004.g156.t1	0.662281	5.53181	0.0426711	0.744331
aten_s0236.g10.t1	2.06713	1.11776	0.0426776	0.744331
aten_s0362.g17.t1	0.924881	3.04643	0.042772	0.744971
aten_s0240.g22.t1	1.04222	2.87842	0.0427813	0.744971
aten_s0031.g92.t1	2.41781	1.11017	0.0428982	0.745951
aten_s0081.g51.t1	0.745981	4.09654	0.0429051	0.745951
aten_s0029.g14.t1	1.25153	2.12048	0.0429646	0.745951
aten_s0024.g102.t1	-5.53954	0.468564	0.0430165	0.745951
aten_s0047.g64.t2	1.77993	1.19093	0.0430377	0.745951
aten_s0049.g115.t1	2.53746	0.440448	0.0430409	0.745951
aten_s0027.g89.t1	-0.544119	9.71654	0.0431144	0.745951
aten_s0264.g25.t1	-0.592742	7.83826	0.0431724	0.745951
aten_s0204.g20.t1	0.612354	5.1558	0.0431898	0.745951
aten_s0046.g137.t1	0.795964	3.84403	0.0431899	0.745951
aten_s1530.g1.t1	3.30335	0.510283	0.0432066	0.745951
aten_s0029.g16.t1	-0.873069	3.30385	0.0433628	0.74648
aten_s0009.g206.t1	0.657492	6.69016	0.0433781	0.74648
aten_s0161.g9.t1	0.524899	6.54257	0.0434083	0.74648
aten_s0141.g9.t1	-0.710755	4.20765	0.0434199	0.74648
aten_s0244.g1.t1	-1.81248	1.26798	0.0434375	0.74648
aten_s0313.g7.t1	4.84027	-0.00971966	0.0434386	0.74648
aten_s0055.g114.t1	-2.55581	0.286623	0.0435498	0.747163
aten_s0009.g109.t1	0.806768	4.01513	0.0436053	0.747163
aten_s0167.g21.t1	1.14588	2.56351	0.0436064	0.747163
aten_s0089.g41.t1	-0.623362	6.97897	0.0436128	0.747163
aten_s0068.g35.t1	-2.27944	0.919007	0.0437139	0.747784
aten_s0044.g20.t1	-0.657685	6.11196	0.0437163	0.747784
aten_s0244.g12.t1	0.526825	9.85745	0.0438232	0.749037
aten_s0298.g2.t1	-1.52102	2.29065	0.0439402	0.749945
aten_s0037.g75.t1	0.729685	3.89305	0.0439438	0.749945
aten_s0001.g107.t1	0.62418	5.03849	0.0440391	0.750947
aten_s0506.g3.t1	2.15138	0.801197	0.0440882	0.750947
aten_s0272.g2.t1	1.1271	2.73634	0.0441038	0.750947
aten_s0011.g63.t1	1.25634	2.93871	0.0441869	0.751785
aten_s0002.g210.t1	-0.957317	3.06044	0.044224	0.751842
aten_s0110.g19.t1	-0.591712	5.9008	0.0442945	0.752174
aten_s0033.g9.t1	0.708868	5.32841	0.0443601	0.752174
aten_s1738.g1.t1	-2.92298	0.500443	0.0444244	0.752174
aten_s0038.g52.t1	-0.602188	6.43392	0.0444506	0.752174
aten_s0004.g48.t1	0.871775	4.31839	0.0444571	0.752174
aten_s0330.g20.t1	-0.500471	7.58918	0.044473	0.752174
aten_s0049.g98.t1	1.56996	2.18902	0.0444808	0.752174
aten_s0254.g9.t1	1.41082	2.65392	0.0445141	0.752174
aten_s0028.g78.t3	1.14685	2.81554	0.044664	0.753454
aten_s0101.g28.t1	-0.756811	4.21502	0.0446731	0.753454
aten_s0294.g23.t1	-0.510181	7.65161	0.0446961	0.753454
aten_s0008.g10.t1	-0.643974	6.25288	0.0447254	0.753454
aten_s0009.g157.t1	0.658606	5.02376	0.0448321	0.754679
aten_s0114.g22.t1	0.629254	4.63505	0.0449533	0.755598
aten_s0085.g89.t1	-0.586029	6.01239	0.0450892	0.755598
aten_s0181.g20.t1	2.03325	0.758316	0.0450972	0.755598
aten_s0046.g101.t1	-0.676672	4.30425	0.045119	0.755598
aten_s0119.g16.t1	0.664748	4.47862	0.0451702	0.755598
aten_s0204.g23.t1	1.84978	2.02372	0.0451901	0.755598
aten_s0194.g22.t1	0.720905	4.60305	0.0452064	0.755598
aten_s0001.g217.t1	0.612142	5.66281	0.0452309	0.755598
aten_s0031.g54.t1	1.14003	2.60536	0.0452529	0.755598
aten_s0234.g2.t1	-0.581013	10.4212	0.045293	0.755598
aten_s0044.g116.t1	-0.590134	5.38759	0.0453067	0.755598
aten_s0021.g150.t2	-0.745684	7.10058	0.045324	0.755598
aten_s0026.g21.t1	0.790839	4.01652	0.0453953	0.755598
aten_s0239.g7.t1	4.80269	0.0303361	0.0454054	0.755598
aten_s0065.g19.t1	-0.535565	6.3996	0.0454077	0.755598
aten_s0039.g39.t2	4.80273	0.0303361	0.0454304	0.755598
aten_s0043.g20.t1	-1.03234	2.82782	0.0455022	0.756123
aten_s0021.g129.t1	-0.954738	3.9375	0.0455299	0.756123
aten_s0406.g1.t1	1.92342	1.28147	0.0456042	0.756729
aten_s0091.g76.t1	1.06655	2.86021	0.0456986	0.756729
aten_s0300.g3.t1	1.00567	2.57268	0.0457022	0.756729
aten_s0084.g13.t1	-4.41043	-0.106087	0.0457025	0.756729
aten_s0079.g5.t1	-0.628025	4.51368	0.0457879	0.757279
aten_s0364.g8.t1	0.649851	5.16219	0.0458829	0.757279
aten_s0151.g23.t2	-0.720762	5.07964	0.0459279	0.757279
aten_s0017.g105.t1	0.887415	5.11948	0.0459322	0.757279
aten_s0014.g77.t1	1.1144	2.76015	0.0459457	0.757279
aten_s0040.g18.t1	1.67175	1.73903	0.0459596	0.757279
aten_s0117.g24.t1	1.21396	2.28611	0.0459742	0.757279
aten_s0125.g60.t1	2.01458	1.0844	0.0461939	0.760335
aten_s0233.g16.t1	0.924597	2.99651	0.046253	0.760746
aten_s0008.g11.t1	1.09448	3.30118	0.0463372	0.761333
aten_s0052.g22.t1	1.35311	1.94589	0.0463572	0.761333
aten_s0364.g4.t1	0.921611	3.1157	0.0464427	0.762174
aten_s0067.g117.t1	-0.653232	7.78639	0.0466018	0.764068
aten_s0046.g126.t1	-0.879744	3.52268	0.0466316	0.764068
aten_s0121.g45.t1	1.90462	1.28288	0.0466691	0.764068
aten_s0172.g12.t1	1.82838	1.51647	0.0466955	0.764068
aten_s0049.g78.t3	1.32545	2.43682	0.0468815	0.764206
aten_s0308.g2.t1	-2.06193	1.21639	0.0468885	0.764206
aten_s0369.g10.t1	-0.828966	4.7352	0.0468991	0.764206
aten_s0079.g36.t1	1.00951	2.94174	0.047026	0.764206
aten_s0033.g28.t1	5.50072	0.183563	0.0470314	0.764206
aten_s0167.g6.t1	-2.17478	0.643776	0.0470631	0.764206
aten_s0009.g223.t1	-0.560933	5.92347	0.0470817	0.764206
aten_s0023.g66.t1	-0.579952	7.47642	0.0471419	0.764206
aten_s0056.g30.t1	2.76054	0.531122	0.0471688	0.764206
aten_s0014.g52.t1	1.00982	2.81754	0.047189	0.764206
aten_s0083.g46.t1	1.62963	1.46841	0.0472353	0.764206
aten_s0142.g50.t2	0.860899	3.06726	0.04724	0.764206
aten_s0202.g3.t1	0.600807	5.39557	0.0472582	0.764206
aten_s0476.g4.t1	-3.2022	0.178173	0.0472659	0.764206
aten_s0293.g3.t1	0.861604	3.77086	0.0472783	0.764206
aten_s0011.g16.t1	-0.663767	5.54079	0.0473013	0.764206
aten_s0112.g36.t1	0.980621	3.45305	0.0473014	0.764206
aten_s0108.g78.t1	0.767773	4.30948	0.0473267	0.764206
aten_s0123.g51.t1	-1.00776	3.19492	0.0474032	0.764206
aten_s0393.g7.t1	-4.68865	-0.0157022	0.0474175	0.764206
aten_s0168.g6.t1	-0.599508	5.80513	0.0474256	0.764206
aten_s0167.g55.t1	1.07656	2.30868	0.047545	0.765399
aten_s0015.g69.t1	-0.540471	11.0036	0.0475685	0.765399
aten_s0034.g161.t1	-0.554526	6.62002	0.0476221	0.765595
aten_s0351.g2.t1	-0.786466	4.2846	0.0476806	0.765595
aten_s0004.g62.t1	-0.547822	7.12705	0.047686	0.765595
aten_s0139.g12.t1	0.666211	4.52931	0.0477184	0.765595
aten_s0039.g5.t1	-0.593636	4.95181	0.0478798	0.767631
aten_s0125.g41.t1	-0.712464	4.8191	0.0479686	0.768006
aten_s0046.g161.t1	-0.597484	5.01117	0.0479723	0.768006
aten_s0026.g55.t1	-0.626818	9.37118	0.0480621	0.768152
aten_s0116.g39.t1	2.56848	0.51186	0.0481006	0.768152
aten_s0202.g35.t1	-1.47806	1.47401	0.0481048	0.768152
aten_s0014.g156.t1	-0.677103	9.97057	0.0481196	0.768152
aten_s0177.g7.t1	4.3612	-0.0712974	0.0481565	0.76819
aten_s0078.g66.t1	-0.737752	4.72003	0.0483091	0.770071
aten_s0131.g22.t1	-1.36912	2.7877	0.0483445	0.770083
aten_s0092.g90.t1	2.14418	0.819578	0.0483843	0.770137
aten_s0125.g29.t1	0.674445	4.52903	0.0484433	0.770137
aten_s0285.g6.t1	0.537836	6.04365	0.0484518	0.770137
aten_s0002.g228.t1	4.63488	0.0975313	0.0485442	0.771055
aten_s0001.g51.t1	-0.605144	6.89652	0.0486363	0.771551
aten_s0016.g28.t1	-0.958491	4.0292	0.0486924	0.771551
aten_s0120.g52.t1	0.602209	6.65658	0.0487486	0.771551
aten_s0006.g148.t1	-0.87709	4.03509	0.0487972	0.771551
aten_s0034.g156.t3	-0.812536	3.23783	0.0488633	0.771551
aten_s0012.g190.t1	-0.633069	5.43456	0.0489454	0.771551
aten_s0028.g175.t1	2.66624	0.864175	0.0489707	0.771551
aten_s0294.g13.t1	0.927691	2.85783	0.0489719	0.771551
aten_s0062.g9.t2	-0.655635	6.75417	0.0489724	0.771551
aten_s0093.g11.t2	-0.534538	6.38946	0.048986	0.771551
aten_s0184.g4.t1	0.817261	3.41732	0.0490336	0.771551
aten_s0100.g39.t1	1.01646	5.94857	0.0490989	0.771551
aten_s0194.g17.t2	0.63767	4.57627	0.0491003	0.771551
aten_s0172.g60.t1	0.676648	8.16903	0.0491179	0.771551
aten_s0241.g28.t1	-0.684004	4.57703	0.0491249	0.771551
aten_s0162.g19.t1	-3.26021	0.226491	0.0491631	0.771551
aten_s0006.g125.t1	1.95193	1.2848	0.0491653	0.771551
aten_s0042.g126.t2	-0.659122	8.77105	0.0492292	0.772009
aten_s0086.g52.t1	3.11716	0.245286	0.0493502	0.772418
aten_s0128.g10.t1	2.93663	0.822524	0.049353	0.772418
aten_s0009.g110.t1	-1.20238	2.2423	0.0493721	0.772418
aten_s0069.g59.t1	-2.38803	0.72026	0.0493993	0.772418
aten_s0027.g119.t1	0.72883	4.09915	0.0494289	0.772418
aten_s0233.g20.t1	-0.631375	6.73159	0.0496534	0.774249
aten_s0052.g108.t1	1.09271	3.24954	0.0496725	0.774249
aten_s0132.g26.t1	0.659074	4.40376	0.0496843	0.774249
aten_s0083.g91.t1	-0.534484	6.88588	0.0497135	0.774249
aten_s0138.g51.t1	-1.357	2.99978	0.0497202	0.774249
aten_s0101.g2.t1	1.47966	1.84567	0.0499699	0.776925
aten_s0262.g19.t1	2.63858	0.562956	0.0499777	0.776925
aten_s0133.g22.t1	0.872101	3.87715	0.0500497	0.776925
aten_s0036.g118.t1	0.686325	5.98733	0.0500524	0.776925
aten_s0370.g3.t1	1.89255	1.46131	0.0500881	0.776925
aten_s0029.g108.t1	0.749979	3.97959	0.0501017	0.776925
aten_s0170.g46.t1	-0.790674	4.39653	0.0501948	0.777827
aten_s0083.g64.t1	4.31967	-0.080078	0.050248	0.778109
aten_s0554.g2.t1	-2.49192	0.768548	0.050544	0.779346
aten_s0100.g30.t1	-1.44461	1.4577	0.0505529	0.779346
aten_s0077.g67.t1	-0.77813	3.72478	0.0505749	0.779346
aten_s0068.g59.t1	-0.588727	5.37079	0.0506205	0.779346
aten_s0058.g47.t1	-0.545118	5.75056	0.0506359	0.779346
aten_s0185.g12.t1	1.11535	2.29755	0.0506432	0.779346
aten_s0247.g3.t1	2.64532	0.952831	0.0506864	0.779346
aten_s0464.g6.t1	-2.62942	0.345031	0.050731	0.779346
aten_s0133.g45.t1	0.847938	4.02775	0.0508313	0.779346
aten_s0010.g170.t1	0.754452	4.51923	0.0508529	0.779346
aten_s0076.g21.t1	1.98224	0.916398	0.0508737	0.779346
aten_s0108.g64.t1	-1.0785	2.66806	0.0508911	0.779346
aten_s0181.g39.t1	1.06692	2.88573	0.0509076	0.779346
aten_s0279.g3.t1	-0.601293	7.25628	0.0509121	0.779346
aten_s0164.g11.t4	-0.516071	8.17925	0.0509354	0.779346
aten_s0015.g22.t1	-0.753831	4.73708	0.0509366	0.779346
aten_s0110.g27.t1	-0.777803	3.73602	0.0509819	0.779346
aten_s0005.g9.t2	-0.883324	3.88077	0.0510316	0.779346
aten_s0029.g185.t1	-1.88809	1.31898	0.0510517	0.779346
aten_s0053.g41.t1	0.955731	3.97387	0.0510973	0.779346
aten_s0113.g33.t1	-3.15924	0.171285	0.051105	0.779346
aten_s0034.g170.t1	1.15943	4.03082	0.0511414	0.779346
aten_s0183.g18.t1	0.997551	3.87831	0.0511466	0.779346
aten_s0006.g111.t1	-0.638897	5.37442	0.0511949	0.779346
aten_s0529.g6.t1	-2.87589	0.425207	0.0512377	0.779346
aten_s0128.g22.t1	0.518513	6.64284	0.051249	0.779346
aten_s0055.g4.t1	0.834079	5.8212	0.0512747	0.779346
aten_s0081.g2.t1	-1.23693	2.26866	0.0513092	0.779346
aten_s0142.g32.t1	0.624509	6.57348	0.0513975	0.779995
aten_s0014.g10.t1	-0.608676	7.45045	0.051422	0.779995
aten_s0158.g33.t1	-0.630808	7.21473	0.051481	0.780356
aten_s0263.g8.t1	-0.553741	6.85926	0.0515452	0.780797
aten_s0203.g10.t1	0.961831	3.13012	0.0515934	0.780995
aten_s0099.g7.t1	2.26628	0.803944	0.0517019	0.78106
aten_s0002.g248.t1	-0.557635	5.69204	0.0517157	0.78106
aten_s0014.g21.t1	-0.549423	8.92495	0.0517221	0.78106
aten_s0163.g3.t1	-4.7738	0.0453555	0.0518185	0.78106
aten_s0056.g59.t1	0.579279	5.74139	0.0518216	0.78106
aten_s0195.g13.t1	-0.579251	6.20544	0.051834	0.78106
aten_s0148.g24.t1	-5.03368	0.178965	0.0518435	0.78106
aten_s0001.g178.t1	0.706686	4.30425	0.0519632	0.78185
aten_s0013.g162.t1	0.791352	5.27403	0.0520384	0.78185
aten_s0052.g72.t1	2.86742	0.193042	0.0520504	0.78185
aten_s0244.g35.t1	4.45963	-0.0161171	0.0521115	0.78185
aten_s0380.g8.t1	1.37087	2.64696	0.0521306	0.78185
aten_s0039.g64.t1	-0.660797	4.68083	0.0521737	0.78185
aten_s0065.g37.t1	0.931608	3.21945	0.0521896	0.78185
aten_s0046.g57.t1	2.93496	0.601996	0.0522069	0.78185
aten_s0244.g5.t1	1.00392	3.36713	0.0522378	0.78185
aten_s0023.g16.t1	0.613919	4.89896	0.0522614	0.78185
aten_s0226.g26.t1	-0.650797	7.70818	0.0522828	0.78185
aten_s0003.g155.t1	-1.16167	2.94993	0.0523407	0.78219
aten_s0049.g99.t1	1.23136	2.80305	0.0525358	0.78374
aten_s0352.g8.t1	1.61525	2.22571	0.0525689	0.78374
aten_s0032.g23.t1	0.508812	7.70238	0.0525728	0.78374
aten_s0033.g18.t1	-0.617967	8.70776	0.0525853	0.78374
aten_s0001.g144.t1	0.789696	5.86175	0.0527561	0.783887
aten_s0096.g7.t1	4.30284	-0.124175	0.0528251	0.783887
aten_s0058.g67.t1	0.744882	5.03092	0.0528398	0.783887
aten_s0137.g2.t1	-0.830072	4.10175	0.0528519	0.783887
aten_s0296.g6.t1	4.30288	-0.124175	0.0528556	0.783887
aten_s0005.g132.t1	0.993614	4.02797	0.0528905	0.783887
aten_s0336.g19.t1	-0.592554	4.92453	0.0529083	0.783887
aten_s0028.g4.t1	-0.573669	5.56175	0.0529502	0.783887
aten_s0044.g108.t1	0.938481	3.33887	0.0529879	0.783887
aten_s0074.g70.t1	0.601879	4.62783	0.0530288	0.783887
aten_s0493.g6.t1	-0.67159	7.433	0.0530495	0.783887
aten_s0019.g44.t1	-0.582133	5.90751	0.0530901	0.783887
aten_s0730.g2.t1	-0.723935	4.49989	0.0530907	0.783887
aten_s0408.g4.t1	-0.615247	5.47389	0.053107	0.783887
aten_s0055.g73.t1	-0.798058	4.53973	0.053124	0.783887
aten_s0305.g17.t1	0.72197	4.32156	0.0531945	0.784096
aten_s0136.g19.t1	-0.54968	6.72304	0.0532247	0.784096
aten_s0016.g30.t1	-2.4446	0.825509	0.0532439	0.784096
aten_s1201.g1.t1	-1.29622	2.67673	0.0533902	0.785428
aten_s0013.g121.t1	-1.23708	2.59068	0.053405	0.785428
aten_s0007.g176.t1	1.48404	2.27376	0.0534514	0.78559
aten_s0288.g5.t1	0.720027	3.81384	0.0535056	0.785868
aten_s0042.g134.t1	0.703549	4.65866	0.0536263	0.78712
aten_s0156.g5.t1	2.0995	1.04998	0.0537344	0.788187
aten_s0028.g184.t1	1.05213	2.55689	0.0538344	0.789134
aten_s0037.g39.t1	1.14561	5.65477	0.0539707	0.789659
aten_s0146.g19.t1	-3.64303	0.407285	0.053975	0.789659
aten_s0022.g40.t1	-0.877072	3.25299	0.0540532	0.789659
aten_s0262.g4.t1	-0.573856	6.42758	0.0540962	0.789659
aten_s0017.g152.t2	-0.49469	9.20218	0.0541147	0.789659
aten_s0043.g6.t1	-0.895284	2.99931	0.0541393	0.789659
aten_s0031.g90.t1	-0.628544	9.28322	0.0541413	0.789659
aten_s0237.g15.t1	-0.886626	10.7805	0.0541543	0.789659
aten_s0322.g2.t1	-4.63924	-0.0228566	0.0542903	0.791122
aten_s0005.g63.t1	0.609811	4.4746	0.054367	0.791175
aten_s0122.g10.t1	-0.54234	7.13542	0.0544064	0.791175
aten_s0035.g130.t1	-0.592885	4.50316	0.0544469	0.791175
aten_s0013.g13.t1	-2.22236	0.803269	0.054454	0.791175
aten_s0227.g19.t1	-0.556514	6.06386	0.0544798	0.791175
aten_s0003.g65.t1	0.599103	5.27693	0.0545074	0.791175
aten_s0189.g24.t1	1.58088	1.60344	0.0545522	0.791224
aten_s0185.g14.t1	0.664936	4.47756	0.0546256	0.791224
aten_s0005.g281.t1	0.872519	3.4351	0.0546591	0.791224
aten_s0233.g10.t1	0.834121	4.05141	0.054763	0.791224
aten_s0003.g111.t1	-0.597167	4.75059	0.0547806	0.791224
aten_s0154.g11.t1	-3.299	0.233336	0.0547952	0.791224
aten_s0194.g15.t1	1.14619	2.55967	0.0548406	0.791224
aten_s0015.g67.t1	1.84551	1.46069	0.0548518	0.791224
aten_s0306.g11.t1	-0.589361	5.61472	0.0548606	0.791224
aten_s0376.g8.t1	-3.00932	0.907785	0.0549239	0.791224
aten_s0133.g61.t1	-0.717276	10.929	0.0549344	0.791224
aten_s0169.g9.t1	-0.501896	7.05311	0.0549807	0.791224
aten_s0040.g7.t1	0.936551	2.8495	0.0549908	0.791224
aten_s1358.g1.t1	-1.48349	1.6889	0.0550581	0.791224
aten_s0307.g14.t1	-4.40004	-0.107531	0.0550934	0.791224
aten_s0001.g280.t2	-0.863475	3.66207	0.055107	0.791224
aten_s0045.g19.t1	-0.571151	6.27472	0.0551156	0.791224
aten_s0234.g17.t1	-1.54114	1.607	0.0552023	0.79143
aten_s0149.g17.t1	-0.620589	5.47342	0.0552238	0.79143
aten_s0027.g61.t4	-0.535899	6.68545	0.0552368	0.79143
aten_s0082.g8.t1	2.62959	0.882724	0.055402	0.793028
aten_s0233.g6.t1	0.963864	2.86804	0.0554196	0.793028
aten_s0053.g29.t1	-1.28721	2.9251	0.0554728	0.793034
aten_s0010.g58.t1	0.642243	5.49749	0.0555267	0.793034
aten_s0005.g207.t3	0.743848	3.43705	0.055566	0.793034
aten_s0162.g16.t1	2.65094	0.636299	0.0555896	0.793034
aten_s0161.g12.t1	-0.553494	5.43219	0.055628	0.793034
aten_s0007.g59.t1	-0.674761	5.11533	0.0556439	0.793034
aten_s0228.g8.t1	-0.668256	4.67386	0.0556779	0.793034
aten_s0279.g18.t1	-0.495066	8.05681	0.0557053	0.793034
aten_s0004.g93.t1	1.31804	2.16475	0.0558546	0.793811
aten_s0207.g24.t1	0.894019	3.46712	0.0558631	0.793811
aten_s0003.g146.t1	-1.09098	2.91236	0.055867	0.793811
aten_s0122.g30.t1	-0.633665	6.77401	0.0559297	0.794195
aten_s0329.g19.t1	0.751161	3.47389	0.0559749	0.794329
aten_s0115.g13.t1	0.862415	4.57443	0.0561829	0.796421
aten_s0069.g31.t2	-0.624475	4.171	0.0562285	0.796421
aten_s0109.g12.t1	-0.836647	4.02478	0.0562297	0.796421
aten_s0012.g54.t1	-0.974801	2.66729	0.0563268	0.797288
aten_s0063.g46.t1	-1.67607	1.53747	0.0565476	0.799691
aten_s0096.g55.t1	0.564943	5.96125	0.0565685	0.799691
aten_s0364.g6.t1	4.38021	-0.0669017	0.0566066	0.799721
aten_s0452.g8.t1	2.929	0.234982	0.0567379	0.800998
aten_s0079.g75.t1	-0.541123	5.64447	0.056769	0.800998
aten_s0090.g13.t1	-0.856049	3.41466	0.0568597	0.801694
aten_s0117.g93.t1	0.692152	4.65502	0.0569059	0.801694
aten_s0026.g4.t1	-0.784968	4.97574	0.0569265	0.801694
aten_s0268.g5.t1	-0.532208	7.33155	0.0570327	0.802682
aten_s0218.g11.t1	0.887584	3.40286	0.0571358	0.802682
aten_s0185.g29.t1	0.884629	3.1577	0.0571768	0.802682
aten_s0247.g21.t1	-0.70707	4.54818	0.0572067	0.802682
aten_s0063.g90.t2	1.19631	2.72627	0.0572363	0.802682
aten_s0307.g9.t1	1.26858	1.88516	0.0572623	0.802682
aten_s0033.g56.t1	-0.538125	6.00846	0.0572687	0.802682
aten_s0010.g21.t1	-0.555187	5.02917	0.0572855	0.802682
aten_s0001.g81.t1	-0.495631	7.90413	0.0574053	0.803657
aten_s0488.g8.t1	-0.625298	5.09982	0.0574273	0.803657
aten_s0441.g7.t1	-0.546448	8.54662	0.0575036	0.803755
aten_s0009.g122.t1	0.777903	4.15919	0.0575066	0.803755
aten_s0087.g40.t1	4.84518	-0.0141918	0.0575769	0.803853
aten_s0018.g37.t1	-2.76324	0.389599	0.0575859	0.803853
aten_s0003.g84.t1	-0.55717	5.61869	0.0576405	0.80411
aten_s0413.g1.t1	0.581823	4.88144	0.0576851	0.804228
aten_s0093.g43.t1	0.736808	3.66829	0.0577426	0.804526
aten_s0039.g35.t1	2.08981	1.25854	0.0578242	0.804703
aten_s0020.g6.t1	1.09899	2.75986	0.0578413	0.804703
aten_s0458.g6.t1	-1.34943	1.62177	0.0578639	0.804703
aten_s0058.g152.t1	-0.738991	5.01349	0.0579504	0.805402
aten_s0005.g122.t1	-1.79256	1.30792	0.0580781	0.806672
aten_s0007.g39.t1	0.519928	6.10167	0.0581831	0.807458
aten_s0110.g41.t1	0.747019	4.1966	0.0582073	0.807458
aten_s0132.g37.t1	1.29906	1.7998	0.0582999	0.807486
aten_s0007.g211.t1	0.780432	3.74975	0.0583054	0.807486
aten_s0326.g10.t1	1.26383	2.08269	0.0583182	0.807486
aten_s0092.g30.t1	0.67292	4.39861	0.058401	0.808128
aten_s0135.g18.t2	1.22778	2.44463	0.0584992	0.808675
aten_s0005.g162.t1	-0.614773	9.92381	0.0585394	0.808675
aten_s0084.g103.t3	-0.61428	6.09674	0.0585496	0.808675
aten_s0135.g44.t1	-0.682057	5.01491	0.0586962	0.810196
aten_s0069.g74.t1	0.617747	4.71662	0.0587591	0.8103
aten_s0237.g38.t1	1.13137	3.2742	0.0587889	0.8103
aten_s0040.g23.t1	-0.647208	4.2828	0.0588342	0.8103
aten_s0040.g81.t1	0.767537	3.3595	0.0588494	0.8103
aten_s0096.g22.t1	1.1315	3.17631	0.0589118	0.810658
aten_s0121.g46.t1	-0.595855	8.71697	0.0590029	0.811008
aten_s0009.g201.t1	-0.537993	6.13351	0.0590102	0.811008
aten_s0021.g9.t1	0.552579	4.94125	0.059083	0.811506
aten_s0035.g132.t1	-0.544297	5.94422	0.0591476	0.811892
aten_s0109.g26.t1	0.644322	5.52882	0.0593255	0.813831
aten_s0268.g12.t1	-0.65222	5.38647	0.0594038	0.814143
aten_s0093.g55.t1	4.54616	0.0478868	0.0594214	0.814143
aten_s0022.g79.t1	0.664395	4.0749	0.0595842	0.81553
aten_s0003.g178.t2	-0.571976	4.76878	0.059596	0.81553
aten_s0046.g98.t1	-0.618045	4.91083	0.0596603	0.815908
aten_s0156.g12.t1	0.555327	5.31924	0.0598014	0.817335
aten_s0112.g45.t1	-0.519184	8.49748	0.0598437	0.81741
aten_s0106.g8.t1	1.0215	3.59789	0.0599162	0.817792
aten_s0115.g57.t2	1.02569	2.94857	0.0599553	0.817792
aten_s0002.g30.t1	0.517817	5.83493	0.059982	0.817792
aten_s0202.g18.t1	0.757583	3.59664	0.060128	0.818111
aten_s0010.g70.t1	-1.02298	2.79902	0.0601682	0.818111
aten_s0009.g84.t2	-0.835725	3.60887	0.0602441	0.818111
aten_s0112.g29.t1	-0.544458	7.13618	0.0602531	0.818111
aten_s0010.g174.t1	-0.814446	3.63885	0.0602544	0.818111
aten_s0205.g28.t1	0.795931	3.448	0.0602776	0.818111
aten_s0047.g10.t3	-0.550408	5.89313	0.0603267	0.818111
aten_s0094.g16.t1	-0.731014	6.2603	0.0603414	0.818111
aten_s0573.g2.t1	4.69622	-0.0330506	0.0603831	0.818111
aten_s0052.g155.t1	-0.635126	5.20888	0.0604099	0.818111
aten_s0021.g114.t2	-0.54438	7.64386	0.06041	0.818111
aten_s0039.g37.t1	-0.505033	7.72434	0.0605646	0.819216
aten_s0161.g39.t1	0.640526	6.57493	0.0605653	0.819216
aten_s0204.g13.t1	0.817539	4.09742	0.0606098	0.819319
aten_s0055.g18.t1	0.595518	4.6703	0.0607929	0.820188
aten_s0074.g32.t3	0.608664	5.27128	0.0608811	0.820188
aten_s0078.g62.t1	1.87748	1.19514	0.0608831	0.820188
aten_s0030.g136.t3	-0.495879	9.54245	0.0609157	0.820188
aten_s0043.g98.t1	-1.34297	1.78495	0.0609709	0.820188
aten_s1147.g1.t2	-4.77804	0.0466927	0.0610512	0.820188
aten_s0169.g13.t1	-0.518012	6.41768	0.0610857	0.820188
aten_s0056.g47.t1	0.605268	9.28616	0.0611004	0.820188
aten_s0005.g68.t1	2.80898	0.1546	0.0611928	0.820188
aten_s0098.g11.t2	-0.577535	5.75123	0.0612061	0.820188
aten_s0063.g74.t1	0.581929	4.74424	0.0612217	0.820188
aten_s0135.g62.t1	0.553652	5.51939	0.061236	0.820188
aten_s1256.g2.t1	1.26009	2.27907	0.0612565	0.820188
aten_s0055.g136.t1	0.683793	3.92996	0.0612745	0.820188
aten_s0369.g6.t1	1.97648	0.76763	0.0612779	0.820188
aten_s0091.g48.t1	-1.79784	1.49141	0.0613349	0.820188
aten_s0031.g73.t1	0.822356	3.13725	0.0613449	0.820188
aten_s0039.g4.t1	-0.570922	4.70697	0.0613767	0.820188
aten_s0014.g20.t2	-0.675167	4.80639	0.0613935	0.820188
aten_s0158.g6.t1	3.13993	0.234248	0.0614117	0.820188
aten_s0297.g10.t1	2.61346	0.469843	0.0615682	0.821769
aten_s0183.g11.t1	0.627151	7.38945	0.0616157	0.821769
aten_s0107.g57.t1	0.733589	3.47076	0.061709	0.821769
aten_s0183.g26.t1	-2.21147	0.702717	0.06176	0.821769
aten_s0441.g1.t1	-1.32921	2.07769	0.0617867	0.821769
aten_s0042.g20.t1	0.712165	4.84366	0.0618145	0.821769
aten_s0222.g15.t1	0.694996	4.03594	0.0618518	0.821769
aten_s0329.g15.t1	1.03411	2.57184	0.0618683	0.821769
aten_s0003.g199.t1	0.598582	7.50014	0.0618719	0.821769
aten_s0164.g37.t1	1.00802	2.7947	0.0618996	0.821769
aten_s0196.g12.t1	-0.560187	6.09647	0.0619692	0.822201
aten_s0529.g7.t1	-0.973135	2.78117	0.0620231	0.822425
aten_s0163.g8.t1	1.4675	1.85064	0.0620994	0.822947
aten_s0121.g24.t1	-1.23826	1.72318	0.0623521	0.825473
aten_s0030.g128.t2	-0.548012	5.25068	0.0623802	0.825473
aten_s0161.g2.t1	2.85661	0.156037	0.062435	0.825473
aten_s0038.g74.t1	-0.594886	6.0265	0.0624386	0.825473
aten_s0093.g67.t1	0.729014	3.95944	0.0626916	0.828326
aten_s0082.g42.t1	-0.604604	7.6726	0.0628573	0.8296
aten_s0010.g169.t1	0.526372	5.40924	0.0628627	0.8296
aten_s0138.g30.t1	0.767158	3.32248	0.0629075	0.8297
aten_s0004.g208.t2	-3.17025	0.183776	0.0630911	0.831287
aten_s0029.g105.t1	1.0549	2.47051	0.0631026	0.831287
aten_s0917.g1.t1	4.57562	-0.0952773	0.0631879	0.831918
aten_s0165.g1.t1	2.01013	0.8134	0.0633764	0.833562
aten_s0241.g20.t1	4.66804	0.140881	0.0633878	0.833562
aten_s0036.g106.t1	2.44119	0.396995	0.063517	0.834485
aten_s0003.g96.t2	-0.659319	4.32947	0.0635858	0.834485
aten_s0094.g9.t1	-0.893631	2.98973	0.0635961	0.834485
aten_s0012.g93.t2	-0.620847	4.47322	0.0636865	0.834485
aten_s0336.g16.t1	-1.55458	1.43188	0.0636988	0.834485
aten_s0019.g12.t1	-1.30236	2.18308	0.0637121	0.834485
aten_s0005.g141.t1	1.20437	3.19375	0.0637578	0.834485
aten_s0138.g56.t2	-0.606117	7.15158	0.0637582	0.834485
aten_s0121.g6.t1	0.535845	6.33469	0.063995	0.83668
aten_s0039.g78.t1	-1.92149	1.05647	0.0640475	0.83668
aten_s0106.g28.t1	0.776811	3.68403	0.0641299	0.83668
aten_s0014.g7.t1	2.41561	0.408034	0.0641557	0.83668
aten_s0047.g73.t1	-1.73889	0.991115	0.0642262	0.83668
aten_s0005.g40.t1	1.94842	1.53249	0.0642738	0.83668
aten_s0285.g13.t1	0.515933	6.08963	0.0642977	0.83668
aten_s0088.g19.t1	1.02627	2.63998	0.0643017	0.83668
aten_s0013.g30.t1	-0.570989	4.68412	0.0643152	0.83668
aten_s0545.g7.t1	3.17374	0.432159	0.0643457	0.83668
aten_s0098.g34.t1	0.783364	3.64733	0.0643695	0.83668
aten_s0044.g34.t1	-0.533513	6.13251	0.0643912	0.83668
aten_s0405.g6.t2	-1.83297	1.32757	0.064415	0.83668
aten_s0115.g16.t1	1.19465	1.98402	0.064537	0.837775
aten_s0119.g14.t1	-0.552661	4.98676	0.0646434	0.838667
aten_s0056.g74.t1	-0.786793	3.67248	0.0647472	0.839254
aten_s0152.g33.t1	-1.34317	2.03895	0.0647826	0.839254
aten_s0279.g4.t1	-0.681812	3.93598	0.0648018	0.839254
aten_s0005.g316.t1	-0.599755	10.3745	0.0649209	0.839649
aten_s0076.g69.t2	1.02878	2.41391	0.0649287	0.839649
aten_s0001.g7.t1	-0.586606	7.38368	0.0649635	0.839649
aten_s0008.g89.t1	0.747768	4.41134	0.0650084	0.839649
aten_s0282.g19.t1	-1.82632	1.55946	0.0650626	0.839649
aten_s0369.g7.t1	-0.819657	3.3821	0.0650719	0.839649
aten_s0176.g25.t5	-0.658722	8.04726	0.0650967	0.839649
aten_s0163.g11.t1	0.470564	8.01207	0.065252	0.840657
aten_s0069.g21.t2	-0.614295	4.86809	0.065307	0.840657
aten_s0007.g40.t1	-1.08256	2.83202	0.0653184	0.840657
aten_s0307.g13.t1	-0.718567	3.62726	0.0653637	0.840657
aten_s0243.g8.t1	0.846681	3.41065	0.0654328	0.840657
aten_s0078.g68.t1	0.962405	2.5607	0.0654655	0.840657
aten_s0242.g6.t1	-1.93637	1.05467	0.0654778	0.840657
aten_s0074.g53.t1	2.20953	0.775625	0.065509	0.840657
aten_s0306.g3.t1	1.60083	2.16846	0.0655563	0.840657
aten_s0001.g1.t1	4.60292	-0.09073	0.0656122	0.840657
aten_s0174.g40.t1	1.07557	2.71997	0.0656815	0.840657
aten_s0032.g74.t1	-1.52542	1.85014	0.0657736	0.840657
aten_s0113.g46.t1	-4.68578	-0.0171202	0.0658123	0.840657
aten_s0188.g4.t1	1.4161	2.64507	0.0658574	0.840657
aten_s0013.g116.t1	-0.83978	4.73394	0.0658673	0.840657
aten_s0176.g13.t1	-0.527139	5.78513	0.065883	0.840657
aten_s0360.g15.t1	-0.481307	7.56665	0.0660192	0.840657
aten_s0047.g16.t1	-0.701365	3.94017	0.066024	0.840657
aten_s0539.g4.t2	2.10329	1.07947	0.0660361	0.840657
aten_s0037.g31.t1	0.839714	3.24599	0.0660437	0.840657
aten_s0037.g17.t2	0.855334	6.01857	0.066066	0.840657
aten_s0019.g78.t1	-0.725718	3.78029	0.0660865	0.840657
aten_s0218.g16.t1	0.845585	3.61371	0.0661147	0.840657
aten_s0350.g3.t1	1.07854	2.56548	0.0661191	0.840657
aten_s0300.g9.t1	-0.508493	7.17365	0.06612	0.840657
aten_s0149.g22.t1	-0.686951	5.12506	0.066218	0.841422
aten_s0025.g48.t1	0.853357	3.38158	0.0663725	0.842558
aten_s0016.g124.t2	-0.576571	6.05914	0.0663831	0.842558
aten_s0027.g110.t1	-0.56913	7.89255	0.066511	0.843699
aten_s0134.g57.t1	2.79467	0.15041	0.0666635	0.845113
aten_s0295.g8.t1	-1.22917	2.03007	0.0667074	0.845113
aten_s0320.g9.t1	0.605941	4.15717	0.0667365	0.845113
aten_s0086.g33.t1	-0.767237	3.58798	0.0668438	0.845805
aten_s0067.g170.t1	0.901026	3.33293	0.0668838	0.845805
aten_s0075.g9.t1	0.95439	2.98718	0.0669208	0.845805
aten_s0084.g86.t1	-0.559964	4.61669	0.0669451	0.845805
aten_s0014.g34.t1	0.556422	4.63225	0.0669813	0.845805
aten_s0412.g18.t1	-0.504937	9.63472	0.0670258	0.845887
aten_s0091.g19.t2	-0.587518	6.4759	0.0671091	0.846022
aten_s0015.g72.t1	1.88728	1.15413	0.0671327	0.846022
aten_s0062.g109.t1	0.98864	5.12092	0.0671718	0.846022
aten_s0175.g15.t1	-0.505211	6.66011	0.0671887	0.846022
aten_s0005.g93.t1	-0.578633	4.64925	0.0673548	0.847033
aten_s0088.g12.t1	0.760871	4.52713	0.0674144	0.847033
aten_s0668.g1.t1	2.5463	0.424023	0.0674494	0.847033
aten_s0180.g1.t1	-4.89862	0.0636807	0.0674719	0.847033
aten_s0164.g23.t1	0.681532	4.33845	0.0674818	0.847033
aten_s0135.g36.t2	0.638765	4.73512	0.0675357	0.847033
aten_s0060.g24.t1	1.63698	1.5904	0.0675934	0.847033
aten_s0004.g84.t1	1.04907	2.58889	0.0676077	0.847033
aten_s0113.g10.t1	0.555758	5.57193	0.0676154	0.847033
aten_s0021.g100.t1	-0.521313	5.64973	0.0676499	0.847033
aten_s0099.g20.t1	-0.602184	5.67064	0.0677092	0.847298
aten_s1033.g1.t1	-4.5935	-0.02992	0.06778	0.847457
aten_s0305.g10.t1	-1.03593	2.27018	0.0677982	0.847457
aten_s0007.g61.t2	4.49764	0.035254	0.0679016	0.847457
aten_s0004.g119.t1	4.40898	-0.114295	0.0679421	0.847457
aten_s0121.g34.t1	4.40902	-0.114295	0.0679672	0.847457
aten_s0030.g86.t1	1.13585	2.60615	0.0680625	0.847457
aten_s0048.g118.t1	-0.59094	5.09405	0.0680837	0.847457
aten_s0043.g61.t1	-0.592473	12.0272	0.0681135	0.847457
aten_s0002.g221.t1	-0.709229	3.82104	0.0681346	0.847457
aten_s0021.g121.t3	0.504665	6.12745	0.068227	0.847457
aten_s0065.g13.t1	-0.533405	7.68133	0.068272	0.847457
aten_s0616.g3.t1	0.620021	4.63887	0.0682782	0.847457
aten_s0277.g3.t1	0.876002	3.34495	0.068376	0.847457
aten_s0369.g21.t1	-0.513991	5.88146	0.0684225	0.847457
aten_s0070.g35.t2	0.969953	2.64714	0.0686044	0.847457
aten_s0107.g77.t1	1.96151	0.933598	0.0687326	0.847457
aten_s0005.g192.t1	0.636741	4.48242	0.0687675	0.847457
aten_s0065.g91.t1	0.828883	3.15732	0.0688171	0.847457
aten_s0238.g23.t1	2.13827	1.27283	0.0688253	0.847457
aten_s0120.g11.t1	-0.515368	5.46544	0.0688434	0.847457
aten_s0253.g5.t1	-1.46073	1.25338	0.0688925	0.847457
aten_s0075.g90.t1	-1.69684	1.44705	0.0688986	0.847457
aten_s0065.g87.t1	0.55547	4.90959	0.0689017	0.847457
aten_s0011.g38.t1	1.69457	1.331	0.0689079	0.847457
aten_s0081.g62.t2	0.837622	3.83941	0.06892	0.847457
aten_s0014.g12.t1	0.703214	5.13475	0.0689513	0.847457
aten_s0096.g99.t1	-2.13461	1.62712	0.0689658	0.847457
aten_s0003.g108.t2	-0.515256	6.66122	0.0689774	0.847457
aten_s0234.g3.t1	-1.23217	1.58942	0.0689783	0.847457
aten_s0018.g25.t1	-0.523532	6.30788	0.0689876	0.847457
aten_s0300.g10.t1	-0.765491	5.96898	0.0690169	0.847457
aten_s0103.g12.t1	0.981404	3.4678	0.0691268	0.847457
aten_s0142.g51.t1	1.0759	4.14057	0.06914	0.847457
aten_s0046.g93.t1	1.25341	1.97971	0.0691612	0.847457
aten_s0067.g155.t3	-0.532252	5.08991	0.0692166	0.847457
aten_s0120.g19.t1	-1.18834	2.34227	0.0692412	0.847457
aten_s0004.g95.t1	1.48841	1.77668	0.0692817	0.847457
aten_s0036.g81.t1	-0.504925	5.4921	0.069307	0.847457
aten_s0062.g45.t1	-1.34115	1.60018	0.0693256	0.847457
aten_s0372.g8.t1	1.63431	1.32194	0.0693307	0.847457
aten_s0058.g133.t2	0.824617	3.34413	0.0693395	0.847457
aten_s0033.g97.t2	-0.473713	8.17535	0.0693496	0.847457
aten_s0009.g140.t1	-0.925835	2.54127	0.0693914	0.847457
aten_s0241.g42.t1	4.75643	-0.076122	0.0694445	0.847457
aten_s0055.g101.t1	0.715354	3.70236	0.0695482	0.847457
aten_s0101.g29.t1	1.00004	2.72094	0.0695764	0.847457
aten_s0002.g61.t1	0.823123	4.77325	0.0695891	0.847457
aten_s0136.g41.t1	-0.5035	6.17946	0.0696394	0.847457
aten_s0019.g39.t1	-1.25412	1.84886	0.069671	0.847457
aten_s0329.g13.t1	0.601312	4.54606	0.0696954	0.847457
aten_s0141.g20.t1	-4.40757	-0.106104	0.0697208	0.847457
aten_s0234.g7.t1	0.771802	5.44875	0.0697522	0.847457
aten_s0012.g193.t2	0.862659	3.36025	0.0697748	0.847457
aten_s0306.g5.t1	2.39372	0.804664	0.0698017	0.847457
aten_s0068.g45.t1	0.922004	3.38366	0.0698684	0.847457
aten_s0209.g21.t1	1.20742	2.20776	0.069908	0.847457
aten_s0086.g10.t1	1.00493	3.06067	0.0700243	0.847457
aten_s0267.g10.t1	-0.52964	7.86447	0.0700859	0.847457
aten_s0049.g5.t1	-0.524576	5.32113	0.0701011	0.847457
aten_s0021.g55.t1	0.606615	4.12954	0.0701649	0.847457
aten_s0217.g10.t1	1.30294	2.10998	0.0701834	0.847457
aten_s0014.g22.t1	-0.578538	5.19153	0.0702535	0.847457
aten_s0058.g132.t1	-0.701432	5.26645	0.0702695	0.847457
aten_s0052.g66.t1	0.842592	3.37573	0.0703091	0.847457
aten_s0005.g283.t1	0.688548	4.14085	0.0703252	0.847457
aten_s0188.g20.t1	4.38745	-0.0214059	0.0703382	0.847457
aten_s0101.g6.t1	-0.524708	5.50115	0.0703453	0.847457
aten_s0313.g11.t1	4.38742	-0.0214059	0.0703577	0.847457
aten_s0496.g1.t1	4.38742	-0.0214059	0.0703643	0.847457
aten_s0096.g94.t1	-0.682104	9.81711	0.0704141	0.847457
aten_s0225.g33.t1	0.55568	5.57426	0.0704465	0.847457
aten_s0024.g76.t1	2.3048	0.395883	0.0705135	0.847457
aten_s0259.g30.t1	1.02547	2.5915	0.0705704	0.847457
aten_s0005.g197.t1	4.55744	0.0521034	0.0706013	0.847457
aten_s0281.g3.t1	1.0507	2.71679	0.0706475	0.847457
aten_s0027.g73.t2	-0.715145	3.96155	0.0707215	0.847457
aten_s0263.g9.t1	-0.609377	5.03116	0.0707311	0.847457
aten_s0132.g44.t1	1.37875	2.04174	0.070766	0.847457
aten_s0214.g3.t1	-0.641226	4.18138	0.070775	0.847457
aten_s0182.g15.t1	4.34368	-0.0299797	0.0708375	0.847457
aten_s0243.g2.t1	4.34364	-0.0299797	0.0708639	0.847457
aten_s0099.g55.t1	0.601314	5.54987	0.0708792	0.847457
aten_s0357.g4.t1	0.602621	5.5509	0.0709081	0.847457
aten_s0047.g75.t1	-0.72727	3.40383	0.0710241	0.847457
aten_s0065.g57.t1	0.670762	4.74377	0.0710257	0.847457
aten_s0133.g15.t2	-0.658507	4.96622	0.0710487	0.847457
aten_s0145.g13.t1	1.71213	1.29065	0.0710566	0.847457
aten_s0002.g49.t1	-0.909442	3.23587	0.0710755	0.847457
aten_s0014.g101.t1	4.93115	-0.05683	0.0712231	0.848651
aten_s0102.g56.t1	4.93119	-0.05683	0.071252	0.848651
aten_s0010.g159.t1	4.18324	-0.142968	0.071298	0.848744
aten_s0056.g34.t1	-0.658522	4.69872	0.0713435	0.848832
aten_s0240.g15.t2	-0.523464	7.69087	0.0714052	0.849111
aten_s0120.g30.t1	-0.538184	6.78955	0.0714759	0.849498
aten_s0112.g67.t1	2.33884	0.582843	0.0715668	0.850123
aten_s0055.g93.t1	-0.531147	8.78009	0.0716572	0.850494
aten_s0224.g4.t1	-0.666521	4.10724	0.0716745	0.850494
aten_s0027.g86.t1	0.553877	5.22987	0.0717613	0.85107
aten_s0153.g45.t1	2.42012	0.383892	0.0718725	0.851889
aten_s0120.g45.t1	0.779916	4.1468	0.071907	0.851889
aten_s0011.g46.t1	2.89967	0.158869	0.0719505	0.85195
aten_s0018.g7.t1	-0.596322	6.10628	0.0720339	0.852279
aten_s0226.g24.t1	-0.663084	4.20102	0.0721007	0.852279
aten_s0017.g155.t1	-0.550169	5.78897	0.0721161	0.852279
aten_s0402.g4.t1	-0.582523	5.68625	0.0721316	0.852279
aten_s0084.g109.t1	-1.83124	1.04512	0.0722214	0.852888
aten_s0065.g38.t2	-1.24255	2.90198	0.0723116	0.853499
aten_s0115.g39.t1	-0.502735	5.6168	0.0723814	0.853739
aten_s0002.g137.t1	-0.832289	3.34874	0.0724086	0.853739
aten_s0001.g163.t1	0.53341	5.19988	0.0724751	0.854069
aten_s0012.g192.t1	0.893504	3.12213	0.072585	0.854097
aten_s0093.g93.t1	1.06737	2.58893	0.0726003	0.854097
aten_s0028.g105.t1	1.25517	1.63887	0.0726779	0.854097
aten_s0038.g71.t1	-0.905633	3.58289	0.0727183	0.854097
aten_s0253.g18.t1	-0.635995	5.82763	0.0727224	0.854097
aten_s0009.g107.t1	-0.525373	7.33676	0.0728151	0.854097
aten_s0031.g88.t1	-0.618769	6.14559	0.0728267	0.854097
aten_s0281.g14.t1	0.5617	5.03924	0.0729733	0.854097
aten_s0034.g141.t1	-0.52718	7.2752	0.0730316	0.854097
aten_s0008.g104.t1	-5.13577	0.239445	0.0730399	0.854097
aten_s0027.g30.t1	-0.662313	4.4161	0.0730797	0.854097
aten_s0223.g23.t1	1.30227	1.79858	0.0730988	0.854097
aten_s0059.g77.t1	0.626496	4.57332	0.0731104	0.854097
aten_s0314.g16.t1	1.85244	1.09926	0.0731576	0.854097
aten_s0317.g17.t1	-0.87076	3.34851	0.0731617	0.854097
aten_s0332.g7.t1	4.16103	-0.147446	0.0732761	0.854097
aten_s0055.g54.t1	1.77859	1.28977	0.0733206	0.854097
aten_s0024.g57.t1	-0.865982	3.41408	0.0733513	0.854097
aten_s0275.g6.t1	-3.09873	0.584298	0.0733889	0.854097
aten_s0454.g4.t1	2.77988	0.482591	0.0734893	0.854097
aten_s0100.g5.t1	0.875551	3.62931	0.0735036	0.854097
aten_s0075.g83.t1	1.23518	2.28685	0.0735082	0.854097
aten_s0083.g53.t1	-4.56278	-0.0341725	0.0735129	0.854097
aten_s0040.g135.t1	1.43159	1.48767	0.0736121	0.854097
aten_s0057.g12.t1	2.85989	0.218957	0.0736204	0.854097
aten_s0013.g34.t1	0.732346	5.70299	0.0737098	0.854097
aten_s0101.g64.t1	-3.35985	0.296696	0.0737217	0.854097
aten_s0048.g49.t1	0.635356	4.0065	0.073746	0.854097
aten_s0083.g36.t1	-0.786819	3.51961	0.0737531	0.854097
aten_s0373.g10.t4	0.684826	4.42478	0.073791	0.854097
aten_s0230.g1.t1	-1.54571	1.19082	0.0738386	0.854097
aten_s0222.g39.t1	0.964588	3.23267	0.0738504	0.854097
aten_s0001.g244.t1	0.807056	6.63582	0.0738575	0.854097
aten_s0023.g22.t1	-0.650543	5.17946	0.0738938	0.854097
aten_s0062.g62.t1	1.26436	2.10374	0.0739366	0.854097
aten_s0026.g115.t2	1.45092	1.7669	0.0739392	0.854097
aten_s0014.g87.t1	-0.746356	3.73446	0.0739508	0.854097
aten_s0024.g49.t1	1.06755	2.3538	0.0739833	0.854097
aten_s0379.g21.t1	-0.62966	4.28965	0.0739931	0.854097
aten_s0154.g34.t1	0.784848	4.37934	0.0740138	0.854097
aten_s0060.g64.t1	-1.90716	1.19466	0.0740605	0.854192
aten_s0053.g103.t1	-0.624408	4.28398	0.0741569	0.854533
aten_s0043.g44.t1	0.624195	5.98969	0.0741668	0.854533
aten_s0163.g18.t1	-0.543866	6.65588	0.0742773	0.854947
aten_s0392.g6.t1	-1.07467	2.95168	0.0743818	0.854947
aten_s0007.g159.t1	0.74184	3.62586	0.0744206	0.854947
aten_s0001.g251.t1	-0.899625	2.80523	0.0744294	0.854947
aten_s0043.g63.t2	-0.759588	3.32642	0.0744599	0.854947
aten_s0086.g20.t1	-0.644536	4.35684	0.0744836	0.854947
aten_s0157.g43.t1	0.703813	4.60743	0.0745166	0.854947
aten_s0207.g27.t1	-0.521	5.88335	0.0745806	0.854947
aten_s0365.g7.t1	-2.27422	0.162177	0.0746731	0.854947
aten_s0115.g21.t1	2.16764	1.25944	0.0746798	0.854947
aten_s0075.g95.t1	2.5176	0.448738	0.0747176	0.854947
aten_s0226.g25.t1	-0.482227	7.04963	0.0747606	0.854947
aten_s0088.g54.t1	0.68598	4.18707	0.0748054	0.854947
aten_s0122.g15.t1	-0.520168	6.65135	0.0748794	0.854947
aten_s0163.g12.t1	0.799745	3.52525	0.0748963	0.854947
aten_s0082.g57.t1	1.13913	2.29851	0.0749065	0.854947
aten_s0420.g9.t1	-0.611422	4.44444	0.0749162	0.854947
aten_s0180.g9.t1	-1.2054	1.86742	0.0749432	0.854947
aten_s0058.g41.t1	0.891332	3.01197	0.0750065	0.854947
aten_s0101.g56.t1	-0.801446	4.19337	0.0750571	0.854947
aten_s0017.g69.t1	-0.724151	4.11578	0.0750773	0.854947
aten_s0083.g79.t1	-0.469138	6.69694	0.0750848	0.854947
aten_s0067.g50.t1	-0.644006	5.51532	0.0750871	0.854947
aten_s0078.g19.t2	-0.606658	6.49314	0.0751543	0.855275
aten_s0061.g8.t1	3.1424	0.402202	0.0752365	0.855772
aten_s0036.g30.t1	0.968685	2.31821	0.0754271	0.855948
aten_s0085.g31.t1	0.536278	6.24044	0.0754284	0.855948
aten_s0313.g12.t1	-0.723273	4.34618	0.0754426	0.855948
aten_s0089.g92.t1	-0.727647	3.9052	0.0754566	0.855948
aten_s0106.g53.t1	-0.917125	3.10753	0.0754628	0.855948
aten_s0391.g23.t1	0.725758	4.33519	0.0754829	0.855948
aten_s0234.g4.t1	-0.502623	7.8955	0.075545	0.856055
aten_s0015.g196.t1	0.665154	4.90748	0.0755694	0.856055
aten_s0441.g4.t1	-0.46756	7.50993	0.0756977	0.85681
aten_s0006.g239.t1	2.4495	0.402215	0.0757746	0.85681
aten_s0066.g6.t1	-0.619153	7.75425	0.0757895	0.85681
aten_s0152.g19.t1	-1.32393	1.73223	0.0758095	0.85681
aten_s0001.g229.t1	0.686846	4.27478	0.0758287	0.85681
aten_s0254.g6.t1	-0.748664	3.18427	0.0759052	0.857239
aten_s0052.g146.t1	0.737614	3.6848	0.0760467	0.858109
aten_s0003.g164.t1	-0.657669	4.08572	0.0760616	0.858109
aten_s0006.g101.t1	0.489504	7.51196	0.076098	0.858109
aten_s0124.g16.t1	-0.54572	5.57106	0.0762044	0.858873
aten_s1561.g1.t1	-0.751411	3.64817	0.0762661	0.859133
aten_s0207.g45.t1	0.695894	4.09862	0.0763229	0.859338
aten_s0366.g5.t1	2.78063	0.175375	0.0765102	0.86034
aten_s0149.g1.t1	1.53305	1.68117	0.0765446	0.86034
aten_s0082.g67.t2	0.869149	3.44848	0.076659	0.86034
aten_s0251.g18.t1	-0.821996	3.84834	0.076662	0.86034
aten_s0249.g11.t1	-0.510655	6.27322	0.0767593	0.86034
aten_s0205.g47.t1	4.29435	-0.180386	0.0767719	0.86034
aten_s0012.g12.t1	4.29436	-0.180386	0.0767791	0.86034
aten_s0093.g76.t1	-0.580165	4.78171	0.0768327	0.86034
aten_s0067.g123.t1	1.08054	2.50474	0.0769108	0.86034
aten_s0208.g24.t1	2.33517	0.597069	0.076915	0.86034
aten_s0079.g13.t1	0.553124	8.27415	0.0769183	0.86034
aten_s0265.g26.t1	-1.00989	2.20921	0.076982	0.86034
aten_s0025.g85.t1	1.29398	1.88512	0.0770268	0.86034
aten_s0065.g73.t2	0.841195	3.02144	0.077082	0.86034
aten_s0026.g90.t1	0.729574	4.13377	0.0771146	0.86034
aten_s0046.g11.t1	0.545624	4.84017	0.0771181	0.86034
aten_s0034.g155.t1	1.55819	1.24854	0.077122	0.86034
aten_s0264.g9.t1	-0.498282	5.17219	0.077128	0.86034
aten_s0034.g167.t1	0.642621	4.15362	0.0772156	0.86034
aten_s0002.g68.t2	-0.533438	5.60146	0.0772957	0.86034
aten_s0069.g36.t1	-0.764746	6.3314	0.0773308	0.86034
aten_s0371.g1.t1	-0.582271	5.05435	0.0773461	0.86034
aten_s0099.g57.t1	4.40214	-0.0171142	0.0773504	0.86034
aten_s0309.g5.t1	4.40211	-0.0171142	0.0773808	0.86034
[truncated: 20,238 more rows]

## Sheet: Smic 6 hpi
geneID	logFC	logCPM	PValue	FDR
aten_s0181.g35.t1	1.83385	3.00131	6.71989e-07	0.014943
aten_s0233.g38.t1	1.13954	5.13405	1.45502e-06	0.0161776
aten_s0345.g3.t1	1.35395	3.65119	2.51228e-06	0.0186218
aten_s0271.g11.t2	1.15429	4.64298	6.44097e-06	0.0354717
aten_s0039.g103.t1	1.04895	7.91177	7.97582e-06	0.0354717
aten_s0220.g14.t1	0.847591	6.50166	2.25883e-05	0.0759584
aten_s0061.g37.t1	-2.02159	2.05259	2.3911e-05	0.0759584
aten_s0486.g1.t2	-3.49836	0.758968	5.89044e-05	0.163732
aten_s0240.g13.t1	1.56161	2.73316	9.03422e-05	0.207452
aten_s0361.g4.t1	0.840734	5.50765	9.55367e-05	0.207452
aten_s0909.g1.t1	0.886262	4.81579	0.00010262	0.207452
aten_s0443.g2.t1	0.705481	8.25195	0.000138885	0.257366
aten_s0157.g40.t2	-1.56131	2.6619	0.000158487	0.271099
aten_s0936.g1.t2	-1.25314	2.94197	0.000226091	0.352056
aten_s0229.g9.t1	5.39054	0.42386	0.00023748	0.352056
aten_s0212.g31.t1	1.21361	2.9846	0.000298555	0.410239
aten_s0005.g20.t1	1.08056	3.88663	0.000344968	0.410239
aten_s0027.g91.t2	0.98594	3.80068	0.000348507	0.410239
aten_s0105.g24.t1	0.839762	5.52649	0.000350521	0.410239
aten_s0142.g39.t1	1.41446	2.68002	0.000458651	0.509951
aten_s0028.g174.t1	1.5628	2.24828	0.000482611	0.511039
aten_s0122.g32.t1	0.740633	5.11958	0.000522805	0.528437
aten_s0162.g7.t1	-2.74923	0.902811	0.000595586	0.556557
aten_s0205.g27.t1	1.05746	3.16902	0.000600682	0.556557
aten_s0004.g102.t1	-2.17903	1.46844	0.000755063	0.626181
aten_s0007.g12.t1	0.843146	4.35028	0.000763995	0.626181
aten_s0023.g40.t1	-1.40715	2.3609	0.000770212	0.626181
aten_s0009.g15.t1	1.11875	3.02362	0.000788464	0.626181
aten_s0012.g96.t1	1.32613	2.40986	0.000830915	0.63714
aten_s0257.g18.t2	1.60426	1.86378	0.000986567	0.715583
aten_s0024.g126.t2	1.05068	3.13799	0.000997574	0.715583
aten_s0017.g138.t1	1.35008	2.32031	0.00103964	0.722456
aten_s0003.g261.t1	-1.84061	1.77827	0.00113824	0.766999
aten_s0295.g14.t1	3.48615	0.519197	0.00119408	0.780963
aten_s0268.g3.t1	3.09421	0.833459	0.00133328	0.82442
aten_s0199.g10.t1	-5.29191	0.185107	0.00135401	0.82442
aten_s0029.g24.t1	0.720561	4.43473	0.0013904	0.82442
aten_s0206.g23.t1	2.13388	1.25714	0.00142158	0.82442
aten_s0554.g2.t1	5.38861	0.423255	0.0014459	0.82442
aten_s0302.g7.t1	-5.09755	0.114873	0.00156813	0.871761
aten_s0056.g10.t1	0.758109	4.37161	0.0016365	0.887584
aten_s0075.g55.t1	-0.681337	4.76197	0.00176407	0.917316
aten_s0052.g66.t1	-0.854222	3.70051	0.00177727	0.917316
aten_s0237.g17.t1	2.91025	0.692028	0.00181508	0.917316
aten_s0060.g39.t3	-1.30387	2.54809	0.00197899	0.950878
aten_s0115.g55.t1	5.15445	0.311719	0.00202659	0.950878
aten_s0040.g74.t1	-0.7829	3.90493	0.00205077	0.950878
aten_s0104.g51.t1	5.15364	0.274538	0.00207484	0.950878
aten_s0241.g17.t1	-2.65153	0.586285	0.00212038	0.950878
aten_s0057.g25.t1	-0.759503	5.19238	0.00213805	0.950878
aten_s0041.g115.t1	0.896122	3.82513	0.00228567	0.996598
aten_s0293.g5.t2	1.05945	3.0723	0.00245191	1
aten_s0058.g142.t1	-0.802521	4.16718	0.0024781	1
aten_s1405.g1.t1	1.07905	3.33808	0.00252106	1
aten_s0058.g112.t1	3.32071	0.897583	0.00260897	1
aten_s0008.g89.t1	0.852441	4.46971	0.00275444	1
aten_s0079.g6.t3	-1.3243	2.36296	0.00276195	1
aten_s0310.g7.t1	-2.61852	0.866928	0.00276506	1
aten_s0017.g33.t1	0.968341	3.05873	0.00313505	1
aten_s0009.g47.t1	-0.603532	11.1275	0.00318984	1
aten_s0221.g22.t1	3.07155	0.748073	0.00321422	1
aten_s0005.g105.t1	0.694402	4.74658	0.00323601	1
aten_s0074.g47.t2	0.615621	6.88607	0.00342337	1
aten_s0001.g265.t1	0.825802	3.80536	0.0034709	1
aten_s0837.g1.t1	-2.54297	0.540865	0.00351554	1
aten_s0006.g21.t1	-1.24198	2.34649	0.00362957	1
aten_s0166.g6.t1	0.64825	5.05589	0.00365348	1
aten_s0531.g4.t1	-2.94581	0.435503	0.00385869	1
aten_s0108.g17.t2	0.949354	3.10424	0.0038633	1
aten_s0008.g88.t1	0.777199	3.64427	0.00391438	1
aten_s0015.g55.t1	0.871465	3.53935	0.00406423	1
aten_s0014.g89.t1	-0.826807	3.93477	0.00412432	1
aten_s0110.g51.t1	4.78636	0.0946862	0.00412846	1
aten_s0008.g72.t1	-0.925744	5.56396	0.00423107	1
aten_s0049.g99.t1	0.905171	3.12816	0.00423214	1
aten_s0217.g9.t1	-1.3815	1.81058	0.00426647	1
aten_s0005.g235.t1	0.76875	3.66034	0.00431913	1
aten_s0135.g29.t1	-4.95972	0.0486474	0.00437597	1
aten_s0031.g98.t1	1.64128	2.37095	0.00441901	1
aten_s0011.g134.t1	2.20215	1.0787	0.00451997	1
aten_s0067.g167.t1	3.2994	0.418947	0.0045613	1
aten_s0005.g238.t1	1.5304	1.84409	0.00459973	1
aten_s0010.g145.t1	1.13507	2.84166	0.00461233	1
aten_s0002.g277.t1	0.696447	4.06891	0.00466061	1
aten_s0210.g10.t2	-0.70986	5.87728	0.00470537	1
aten_s0005.g254.t1	3.3374	0.42691	0.00477472	1
aten_s0018.g12.t1	0.732689	3.91357	0.00479032	1
aten_s0270.g17.t1	0.668512	4.20428	0.00484764	1
aten_s0225.g12.t2	0.754116	4.06192	0.0048532	1
aten_s0021.g117.t1	4.75791	0.0889293	0.00490836	1
aten_s0029.g52.t1	3.27381	0.417809	0.00492181	1
aten_s0110.g29.t2	0.53234	7.40194	0.00496315	1
aten_s0055.g32.t1	-1.78595	1.51568	0.00498782	1
aten_s0030.g38.t1	0.589584	8.20931	0.00520066	1
aten_s0005.g263.t1	0.6932	3.95957	0.00547066	1
aten_s0634.g2.t1	0.890033	6.34909	0.0054936	1
aten_s0016.g89.t2	0.770844	3.82268	0.00550307	1
aten_s0233.g10.t1	-0.818682	3.34355	0.00556223	1
aten_s0095.g19.t2	1.52678	1.89292	0.0055898	1
aten_s0004.g107.t1	0.702997	4.57823	0.00560153	1
aten_s0189.g31.t1	2.05659	1.15518	0.00572086	1
aten_s0205.g25.t2	-0.835237	3.38861	0.00587482	1
aten_s0030.g36.t1	0.556774	12.0948	0.00592355	1
aten_s0034.g82.t1	0.543798	7.59855	0.00593612	1
aten_s0060.g83.t1	0.596362	5.06213	0.0059373	1
aten_s0003.g150.t1	1.6741	1.52917	0.00595592	1
aten_s0104.g42.t1	2.21696	0.88091	0.00597826	1
aten_s0147.g6.t2	0.684339	6.11209	0.00609767	1
aten_s0007.g6.t1	-1.02055	2.75456	0.00612117	1
aten_s0083.g79.t1	0.549001	6.53213	0.00616835	1
aten_s0360.g17.t1	1.4406	1.7563	0.00617582	1
aten_s0047.g23.t1	2.3183	0.987509	0.00633118	1
aten_s0297.g2.t1	1.35857	2.0497	0.00634996	1
aten_s0009.g96.t1	1.15302	2.38054	0.00639677	1
aten_s0007.g79.t1	0.55156	8.71103	0.0064599	1
aten_s0306.g19.t1	0.894303	3.78909	0.00661772	1
aten_s0162.g20.t1	0.84902	3.74851	0.00662237	1
aten_s0095.g34.t1	0.800776	3.64014	0.00662269	1
aten_s0009.g46.t1	-0.697352	7.71038	0.00667386	1
aten_s0553.g2.t1	-3.63967	0.302641	0.00672387	1
aten_s0110.g34.t2	4.87491	0.149898	0.00685682	1
aten_s0247.g11.t1	2.10005	1.25089	0.00686475	1
aten_s0073.g12.t1	-1.72504	1.43406	0.00690388	1
aten_s0241.g28.t1	-0.689985	4.50621	0.00695071	1
aten_s0065.g38.t2	-0.972243	2.77839	0.00700424	1
aten_s0311.g11.t2	0.653696	5.38059	0.00712085	1
aten_s0548.g2.t1	-4.64066	-0.0918386	0.00716115	1
aten_s0004.g133.t1	3.07326	0.789196	0.00716583	1
aten_s0133.g29.t1	-0.701593	4.0953	0.00721017	1
aten_s0014.g90.t1	0.669706	3.99851	0.00721435	1
aten_s0061.g14.t1	4.76022	0.0901995	0.00722308	1
aten_s0014.g97.t1	0.786416	4.26251	0.00724245	1
aten_s0168.g5.t1	-0.58343	7.56543	0.00735208	1
aten_s0110.g30.t1	-1.95216	1.10548	0.00749529	1
aten_s0017.g124.t1	-0.986983	2.56874	0.00787029	1
aten_s0420.g11.t1	-0.808734	4.93565	0.00787736	1
aten_s0034.g13.t2	-0.711	6.59731	0.00796041	1
aten_s0157.g51.t1	-0.799827	3.32049	0.0080237	1
aten_s0108.g13.t1	3.12594	0.324203	0.00806067	1
aten_s0044.g108.t1	0.830185	3.06164	0.00812245	1
aten_s0253.g14.t1	0.932268	3.63703	0.00813399	1
aten_s0006.g26.t2	-0.671434	4.50669	0.00815997	1
aten_s0618.g2.t1	1.0871	2.63564	0.00858831	1
aten_s0006.g241.t2	1.71581	1.30878	0.0085989	1
aten_s0363.g5.t1	0.729272	3.70714	0.00871064	1
aten_s0009.g97.t1	-1.37512	1.6258	0.00885856	1
aten_s0062.g85.t1	-0.666252	3.9772	0.00897413	1
aten_s0115.g43.t1	-1.90846	0.976677	0.0089756	1
aten_s0039.g41.t2	0.60462	4.71305	0.00918917	1
aten_s0002.g214.t2	0.702515	3.78849	0.0092297	1
aten_s0265.g22.t1	1.12291	2.42013	0.00926497	1
aten_s0082.g58.t1	1.00212	2.62594	0.00951281	1
aten_s0356.g15.t1	4.61645	0.0245931	0.00953437	1
aten_s0108.g85.t1	0.533663	5.41562	0.00991779	1
aten_s0069.g57.t1	1.0571	2.60848	0.00993248	1
aten_s0096.g14.t1	-0.810273	4.26919	0.00994255	1
aten_s1446.g1.t1	-2.44124	0.730848	0.0100218	1
aten_s0006.g156.t1	2.35554	0.744619	0.0102763	1
aten_s0008.g92.t1	0.899783	2.70894	0.0102789	1
aten_s0107.g39.t1	0.492764	10.7575	0.0103085	1
aten_s0541.g4.t1	0.663153	4.99077	0.010332	1
aten_s0002.g149.t1	4.67611	0.0342574	0.010395	1
aten_s0030.g62.t1	0.621969	5.00812	0.0104281	1
aten_s0063.g39.t1	0.790488	3.41795	0.0104354	1
aten_s0005.g167.t1	0.556758	6.33047	0.0104365	1
aten_s0004.g106.t1	1.36323	1.71873	0.0105499	1
aten_s0001.g59.t1	-1.17985	1.99417	0.0105709	1
aten_s0292.g28.t2	0.743875	3.33411	0.0107275	1
aten_s0047.g66.t1	0.672132	3.77422	0.0107783	1
aten_s0923.g3.t1	0.978075	3.24648	0.010802	1
aten_s0002.g20.t1	-0.866156	3.20335	0.0109015	1
aten_s0001.g83.t1	0.599256	5.20526	0.0109219	1
aten_s0206.g26.t1	0.849121	3.30519	0.0109381	1
aten_s0016.g63.t1	-1.72533	1.55307	0.0109398	1
aten_s0054.g14.t2	1.8024	1.2272	0.0109541	1
aten_s1740.g1.t1	-1.2129	2.39281	0.011014	1
aten_s0112.g54.t1	0.708724	4.0643	0.0110835	1
aten_s0141.g29.t1	1.46173	1.2598	0.0110906	1
aten_s0009.g109.t1	0.671822	4.12414	0.0111104	1
aten_s0142.g9.t1	-1.04504	2.40704	0.0111827	1
aten_s0024.g39.t1	0.702918	4.13736	0.0112561	1
aten_s0394.g5.t1	-0.784976	3.79689	0.0113839	1
aten_s0008.g85.t1	0.564325	4.5712	0.0114548	1
aten_s0011.g182.t1	-1.15742	2.1729	0.0114946	1
aten_s0023.g99.t1	0.720274	3.7827	0.0115325	1
aten_s0077.g55.t1	-2.00214	0.675337	0.0116371	1
aten_s0022.g94.t1	0.669171	3.75118	0.0116481	1
aten_s1025.g1.t1	0.903923	3.18056	0.0119142	1
aten_s0058.g129.t1	0.7475	3.73826	0.0120335	1
aten_s0430.g6.t1	-1.0352	2.78781	0.0120612	1
aten_s0069.g5.t1	0.721924	3.5993	0.0120685	1
aten_s0124.g46.t1	-3.42097	0.233857	0.0121216	1
aten_s0128.g28.t1	-0.680621	3.78939	0.0122024	1
aten_s0079.g86.t1	-0.652869	3.95072	0.0122668	1
aten_s0369.g4.t2	0.545068	4.68551	0.0123217	1
aten_s0326.g7.t1	0.532642	9.11547	0.0124402	1
aten_s0007.g145.t1	1.8472	0.890386	0.0124913	1
aten_s0066.g40.t1	1.99347	0.95108	0.0125732	1
aten_s0055.g17.t1	1.50896	1.60813	0.0125943	1
aten_s0078.g65.t1	-0.940683	2.89628	0.012654	1
aten_s0075.g87.t1	-1.61021	1.04211	0.0127644	1
aten_s0046.g168.t1	1.62487	1.39878	0.0128943	1
aten_s0162.g14.t1	-1.95442	0.83042	0.0129764	1
aten_s0035.g103.t1	-0.627475	4.00103	0.0130172	1
aten_s0045.g10.t1	0.552113	5.12189	0.0133907	1
aten_s0007.g146.t2	0.588538	5.32083	0.0134001	1
aten_s0032.g38.t1	1.88973	1.41264	0.0134383	1
aten_s0006.g40.t2	0.893885	2.62635	0.0134762	1
aten_s0009.g115.t1	0.525377	5.51516	0.0135013	1
aten_s0029.g49.t1	0.893458	2.83068	0.0136942	1
aten_s0079.g75.t1	-0.563793	5.96138	0.0137867	1
aten_s0270.g7.t3	0.734605	3.42677	0.0138581	1
aten_s0055.g35.t1	-1.18482	1.7036	0.0138604	1
aten_s0062.g114.t1	0.822826	3.00469	0.013939	1
aten_s0038.g51.t1	-2.1953	0.805988	0.0139877	1
aten_s0024.g105.t1	-0.735643	3.34431	0.0140628	1
aten_s0055.g100.t1	-0.495137	6.98983	0.0141883	1
aten_s0086.g43.t1	0.51508	5.60197	0.0142999	1
aten_s0018.g3.t2	-1.43371	1.44949	0.0143082	1
aten_s0484.g3.t1	-2.10041	0.872761	0.0143103	1
aten_s0046.g154.t1	-0.498457	6.27418	0.0143255	1
aten_s0039.g18.t4	0.910228	2.6795	0.0143498	1
aten_s0134.g48.t1	0.515062	6.11183	0.0143741	1
aten_s0097.g47.t1	0.573634	4.27928	0.0143863	1
aten_s0001.g311.t1	4.51089	-0.034935	0.0144725	1
aten_s0133.g4.t1	0.602034	3.92949	0.0146481	1
aten_s0013.g190.t1	0.762385	3.74976	0.0146644	1
aten_s0052.g6.t1	1.13539	2.409	0.014715	1
aten_s0011.g66.t1	2.06857	0.819172	0.0149084	1
aten_s0016.g69.t1	0.533004	5.27791	0.0149511	1
aten_s0107.g69.t1	0.92732	2.53784	0.0149905	1
aten_s0022.g2.t2	-2.04527	0.500799	0.0149957	1
aten_s0006.g112.t1	1.54434	1.32197	0.015154	1
aten_s0015.g7.t1	0.783681	3.11986	0.0151556	1
aten_s0001.g103.t1	0.953032	2.43048	0.0151908	1
aten_s0355.g16.t1	2.63752	0.566126	0.0155704	1
aten_s0243.g9.t1	1.49209	1.37083	0.0155733	1
aten_s0036.g98.t1	-1.00674	2.96479	0.0156079	1
aten_s0015.g26.t1	-1.20781	1.63994	0.0157126	1
aten_s0010.g156.t1	0.998437	2.31073	0.0157768	1
aten_s0400.g6.t1	0.992642	2.4598	0.0158214	1
aten_s0054.g42.t1	-0.849413	3.62713	0.0159783	1
aten_s0143.g15.t1	0.706638	3.53514	0.0159847	1
aten_s0265.g25.t1	-0.554822	5.19519	0.0159951	1
aten_s0284.g3.t1	-0.540597	5.96236	0.0161129	1
aten_s0047.g73.t1	-1.50397	1.28294	0.016159	1
aten_s0039.g78.t1	-1.12513	1.95174	0.0161713	1
aten_s0107.g19.t1	0.738094	3.26265	0.0162775	1
aten_s0007.g80.t1	0.488956	8.22001	0.0163163	1
aten_s0008.g90.t1	1.08349	2.54731	0.0163929	1
aten_s0259.g13.t1	0.670279	3.8981	0.0164237	1
aten_s0138.g28.t2	-2.64525	0.284	0.0164723	1
aten_s0052.g68.t1	0.835854	3.14352	0.0165229	1
aten_s0053.g66.t1	-1.10418	2.14542	0.016633	1
aten_s0048.g126.t1	1.07731	2.221	0.0166574	1
aten_s0229.g6.t1	4.49077	-0.0381808	0.0169087	1
aten_s0021.g63.t1	-1.062	2.42784	0.0169818	1
aten_s0011.g14.t1	-0.669721	3.45073	0.0169933	1
aten_s0024.g130.t1	-1.91717	1.48596	0.0170316	1
aten_s0015.g68.t1	-0.960854	3.00797	0.0170732	1
aten_s0149.g20.t1	0.645483	3.87252	0.0171595	1
aten_s0207.g10.t2	0.58374	3.99948	0.0172413	1
aten_s0078.g58.t1	0.9142	2.4532	0.0174323	1
aten_s0026.g28.t1	0.727817	3.14452	0.0174661	1
aten_s0334.g11.t1	4.48241	-0.0394942	0.0175354	1
aten_s0138.g45.t1	0.667754	3.55533	0.0175616	1
aten_s0284.g18.t1	-1.0043	2.91465	0.017616	1
aten_s0636.g5.t1	-0.517741	5.07517	0.0177606	1
aten_s0156.g13.t1	1.40163	2.09488	0.0177887	1
aten_s0051.g76.t1	1.79123	1.06215	0.0177891	1
aten_s0026.g58.t1	1.31125	1.98304	0.0179224	1
aten_s0051.g29.t1	1.08137	2.86576	0.0180398	1
aten_s0135.g8.t2	-0.996048	2.52011	0.0180448	1
aten_s0108.g76.t2	0.665653	3.72074	0.018146	1
aten_s0136.g31.t1	0.644556	3.74222	0.0181896	1
aten_s0145.g21.t1	-0.698796	4.46309	0.0181937	1
aten_s0121.g4.t1	-2.87804	0.355195	0.0183136	1
aten_s0042.g132.t1	0.607267	4.18935	0.0183271	1
aten_s0043.g5.t1	4.97435	0.251421	0.0183557	1
aten_s0706.g4.t1	-2.65667	0.286688	0.0184832	1
aten_s0196.g9.t1	1.68045	1.14778	0.018502	1
aten_s0002.g165.t1	1.68107	1.34932	0.0185206	1
aten_s0014.g142.t1	-0.602232	3.87938	0.018548	1
aten_s0259.g3.t1	2.99584	0.261381	0.0185593	1
aten_s0001.g73.t1	2.09501	0.570142	0.0185637	1
aten_s0180.g13.t1	0.736378	3.25295	0.0186169	1
aten_s0097.g46.t1	-1.55378	1.01364	0.0186963	1
aten_s0043.g131.t1	1.72658	1.33856	0.0187406	1
aten_s0141.g21.t1	4.53135	-0.0323292	0.0188506	1
aten_s0014.g19.t1	-0.883909	3.50962	0.0188589	1
aten_s0009.g45.t1	-0.512871	7.81383	0.0188761	1
aten_s0195.g11.t1	0.710985	3.24187	0.0188955	1
aten_s0057.g41.t1	-0.908835	2.71082	0.0189344	1
aten_s0044.g87.t1	2.17224	0.851202	0.0191659	1
aten_s0072.g8.t1	-0.630306	3.76826	0.0194083	1
aten_s0034.g149.t1	0.579685	4.4581	0.0195309	1
aten_s0018.g18.t1	1.21254	2.00886	0.0195335	1
aten_s0002.g200.t1	0.679398	3.42338	0.0195531	1
aten_s0040.g84.t3	0.620877	4.0497	0.019562	1
aten_s0166.g32.t1	0.757851	3.55281	0.0196786	1
aten_s0001.g280.t2	0.779954	2.80518	0.0196889	1
aten_s0206.g17.t1	-0.625659	4.82273	0.0197152	1
aten_s0294.g18.t1	0.742222	3.78253	0.0198171	1
aten_s0020.g28.t1	-1.76435	1.35039	0.019977	1
aten_s0048.g78.t1	-0.541608	6.20811	0.0200206	1
aten_s0072.g29.t1	0.538968	4.51935	0.0201219	1
aten_s0376.g8.t1	2.41522	0.419554	0.0205387	1
aten_s0028.g137.t1	-0.886193	3.15395	0.0206985	1
aten_s0081.g38.t1	-3.18073	0.112836	0.0207047	1
aten_s0183.g6.t2	-3.0181	0.0458163	0.0209186	1
aten_s0170.g36.t1	-1.39016	1.22716	0.020976	1
aten_s0033.g77.t1	0.719069	3.54278	0.0210384	1
aten_s0009.g65.t1	0.953518	2.76231	0.0210781	1
aten_s0090.g3.t1	0.52599	5.1356	0.0211381	1
aten_s0013.g207.t1	0.567051	4.34525	0.0211495	1
aten_s0076.g75.t1	2.79072	0.153061	0.0211726	1
aten_s0162.g28.t1	0.645969	3.80729	0.0212557	1
aten_s0170.g11.t2	0.509901	5.15003	0.0213107	1
aten_s0667.g1.t1	-1.335	1.851	0.021366	1
aten_s0655.g1.t1	2.7921	0.156954	0.0213832	1
aten_s0071.g37.t1	-1.16083	1.67428	0.0216009	1
aten_s0552.g6.t1	-1.27617	1.92311	0.0216544	1
aten_s0039.g35.t1	-2.80388	0.347234	0.0217114	1
aten_s0009.g212.t1	-0.859737	2.83997	0.0218002	1
aten_s0123.g5.t1	4.53102	-0.0330014	0.0218251	1
aten_s0013.g75.t1	-0.618387	3.92198	0.0218695	1
aten_s0122.g36.t1	0.623174	3.92882	0.0219825	1
aten_s0007.g99.t1	-0.593089	5.04485	0.0220704	1
aten_s0041.g104.t1	-2.15671	0.589141	0.0221355	1
aten_s0289.g19.t1	-0.845366	2.76103	0.0221687	1
aten_s0015.g56.t1	-0.980587	2.73741	0.0222065	1
aten_s0035.g51.t1	1.1332	1.71745	0.0223987	1
aten_s0164.g11.t4	-0.550655	8.51231	0.0224079	1
aten_s0008.g102.t1	-1.74792	0.98342	0.0224079	1
aten_s0037.g77.t1	0.485516	5.6259	0.0224793	1
aten_s0026.g131.t1	-0.612883	7.04921	0.022482	1
aten_s0055.g50.t1	-1.21974	1.62384	0.0224955	1
aten_s0046.g139.t1	-0.550241	4.29916	0.0226184	1
aten_s0009.g95.t1	1.53326	1.95425	0.0227376	1
aten_s0005.g341.t1	-0.641698	9.66461	0.0228248	1
aten_s0177.g18.t1	0.8764	3.01623	0.0228363	1
aten_s0149.g13.t1	1.68749	0.998482	0.0230145	1
aten_s0036.g43.t1	-2.19229	0.335564	0.023116	1
aten_s0005.g245.t1	0.585304	5.55721	0.0232211	1
aten_s0159.g16.t1	-1.33321	1.46614	0.0232995	1
aten_s0009.g75.t1	-2.09055	0.750747	0.023352	1
aten_s0014.g37.t1	-0.91298	2.34492	0.0234958	1
aten_s0063.g8.t1	0.904229	2.67669	0.0236688	1
aten_s0139.g72.t1	-1.55832	1.00536	0.0236736	1
aten_s0410.g1.t1	0.454448	6.14539	0.0236746	1
aten_s0166.g37.t1	-1.51958	0.86828	0.0238903	1
aten_s0279.g23.t2	0.475005	7.74262	0.0239121	1
aten_s0052.g102.t1	0.50614	4.58397	0.0239437	1
aten_s0182.g4.t1	3.23451	0.371198	0.0239544	1
aten_s0061.g42.t1	1.57375	1.31436	0.0240832	1
aten_s0230.g39.t2	0.466001	5.73262	0.0241574	1
aten_s0625.g2.t1	-4.25649	-0.244087	0.0241746	1
aten_s0043.g137.t1	1.1687	1.5822	0.0242209	1
aten_s0022.g46.t1	-0.773562	2.8243	0.0242255	1
aten_s0288.g15.t1	1.73359	1.20993	0.0242719	1
aten_s0230.g10.t1	4.3479	-0.104837	0.0244012	1
aten_s0227.g13.t1	0.66753	3.35274	0.0245009	1
aten_s0243.g6.t1	-0.749299	3.04429	0.0245522	1
aten_s0079.g69.t1	-0.536195	5.3745	0.0245901	1
aten_s0038.g6.t1	-4.71098	-0.0878025	0.024658	1
aten_s0034.g4.t1	-4.73427	-0.0849341	0.0247046	1
aten_s0096.g83.t1	-0.480943	5.06214	0.0247102	1
aten_s0007.g34.t1	4.59995	-0.0264611	0.0247583	1
aten_s0024.g28.t1	0.538261	4.80724	0.0248527	1
aten_s0062.g67.t1	2.22491	0.656268	0.0249117	1
aten_s0060.g63.t2	1.71657	0.813155	0.0249316	1
aten_s0325.g4.t2	-0.768811	2.88166	0.0250002	1
aten_s0016.g108.t1	0.576641	4.08004	0.0250645	1
aten_s0180.g29.t1	0.610116	4.26582	0.0251236	1
aten_s0005.g314.t1	-0.733344	8.14385	0.0252105	1
aten_s0150.g26.t1	0.508838	4.74386	0.025216	1
aten_s0046.g80.t1	0.441642	7.04741	0.0253256	1
aten_s0154.g28.t1	-4.42841	-0.170776	0.0253569	1
aten_s0055.g1.t1	-4.42841	-0.170776	0.0253584	1
aten_s0016.g24.t1	0.919611	3.02205	0.0255175	1
aten_s0071.g13.t1	0.585867	4.15899	0.0255392	1
aten_s0084.g100.t1	1.41112	1.32676	0.0256517	1
aten_s0065.g34.t1	-3.07661	0.0480173	0.0256669	1
aten_s0037.g88.t1	1.89087	1.12693	0.0256773	1
aten_s0134.g17.t1	-2.63176	0.287205	0.0257065	1
aten_s0209.g9.t1	-0.599101	3.52329	0.0257359	1
aten_s0055.g37.t1	-0.584359	4.36112	0.0257403	1
aten_s0264.g20.t1	-1.71811	1.00591	0.0260142	1
aten_s0199.g18.t1	0.616505	4.09749	0.0260699	1
aten_s0043.g118.t1	1.27898	1.49311	0.0260895	1
aten_s0852.g2.t1	0.495813	6.77137	0.0262382	1
aten_s0206.g45.t1	0.479873	4.73424	0.0262649	1
aten_s0185.g29.t1	-0.740207	2.86116	0.0262939	1
aten_s0029.g147.t1	0.526741	4.62889	0.0263216	1
aten_s0650.g1.t1	-0.877457	2.62588	0.026375	1
aten_s0055.g4.t1	0.486022	5.82041	0.0265464	1
aten_s0112.g71.t1	2.52059	0.482313	0.0265549	1
aten_s0011.g99.t1	1.06356	2.00181	0.0265973	1
aten_s0072.g20.t2	-1.45435	1.19273	0.0266007	1
aten_s0053.g42.t3	0.563255	4.24755	0.026645	1
aten_s0291.g14.t1	-1.92061	0.795757	0.0267272	1
aten_s0005.g224.t2	0.911496	2.70766	0.0267293	1
aten_s0007.g76.t1	-4.24872	-0.245496	0.026757	1
aten_s0031.g105.t1	-4.24873	-0.245496	0.0267726	1
aten_s0172.g60.t1	0.44602	9.0693	0.0269584	1
aten_s0025.g83.t1	0.621767	3.48964	0.0270041	1
aten_s0026.g74.t1	-0.692457	3.2459	0.0270183	1
aten_s0063.g91.t1	-1.90094	0.443242	0.0270257	1
aten_s0051.g73.t1	-0.58975	6.68724	0.027125	1
aten_s0466.g2.t1	0.491787	5.57156	0.0271275	1
aten_s0222.g8.t1	-0.616943	3.74403	0.0271761	1
aten_s0164.g12.t1	-0.566362	8.48548	0.0272441	1
aten_s0049.g168.t1	0.68809	3.71475	0.0272854	1
aten_s0278.g6.t1	-1.4834	0.950749	0.0273076	1
aten_s0380.g9.t1	-0.580499	3.95405	0.0273531	1
aten_s0059.g72.t1	0.568227	4.17322	0.0273729	1
aten_s0075.g54.t1	0.510452	4.83926	0.0274612	1
aten_s0039.g13.t1	0.511092	4.98027	0.0277245	1
aten_s0141.g9.t1	0.550543	4.40849	0.0278919	1
aten_s0534.g3.t1	-3.03608	0.0479256	0.0279043	1
aten_s0004.g181.t1	-1.87245	0.441144	0.0281814	1
aten_s0011.g184.t1	0.862734	2.50884	0.0282552	1
aten_s0046.g9.t1	-0.537184	4.3729	0.0284137	1
aten_s0264.g18.t1	-0.501369	7.4965	0.0285794	1
aten_s0042.g64.t1	-0.618622	6.78988	0.0286009	1
aten_s0006.g228.t1	0.551447	4.09006	0.0286539	1
aten_s0299.g6.t1	1.06413	1.99751	0.0286946	1
aten_s0094.g32.t1	0.539779	4.57595	0.0287052	1
aten_s0002.g172.t1	-0.742007	2.87975	0.0287095	1
aten_s0126.g28.t1	0.571819	3.79538	0.0287798	1
aten_s0015.g13.t2	0.43046	6.77141	0.0288242	1
aten_s0156.g26.t1	0.648714	3.42583	0.0288451	1
aten_s0198.g3.t1	2.23704	0.326685	0.0289526	1
aten_s0032.g37.t1	2.2566	0.688238	0.0289586	1
aten_s0197.g41.t1	-0.622993	3.59967	0.0289802	1
aten_s0024.g13.t3	0.538264	3.99506	0.0289977	1
aten_s0040.g39.t1	1.78739	0.822905	0.0290467	1
aten_s0257.g13.t1	-0.546191	4.29171	0.0291353	1
aten_s0038.g71.t1	-0.599837	3.65669	0.0291631	1
aten_s0450.g4.t1	-2.54212	0.665238	0.0291638	1
aten_s0150.g32.t1	-0.568673	3.75726	0.0292274	1
aten_s0286.g13.t1	4.37309	-0.101562	0.0292295	1
aten_s0085.g36.t1	-0.425468	8.19671	0.0293654	1
aten_s0283.g5.t1	-1.96339	1.00684	0.0294593	1
aten_s0222.g5.t1	-1.78457	0.84036	0.0295019	1
aten_s0368.g6.t1	4.3399	-0.106132	0.0295025	1
aten_s0049.g23.t3	1.46515	1.14366	0.0295559	1
aten_s0037.g92.t1	-0.518051	4.16384	0.0295861	1
aten_s0197.g30.t1	0.546455	3.98271	0.0296177	1
aten_s0021.g8.t1	-0.693085	3.62057	0.0296728	1
aten_s0229.g7.t2	2.24322	0.324114	0.0297026	1
aten_s0234.g13.t1	-1.34498	1.6361	0.0297588	1
aten_s0303.g3.t1	-1.39024	1.45401	0.0297864	1
aten_s0064.g36.t1	0.759093	2.97711	0.0298699	1
aten_s0021.g130.t1	4.30232	-0.111371	0.0299944	1
aten_s0631.g1.t1	-1.27693	1.56131	0.0300556	1
aten_s0042.g90.t1	-0.782616	2.88419	0.0300852	1
aten_s0371.g5.t1	2.33316	0.991049	0.0301954	1
aten_s0011.g174.t1	0.539071	4.05272	0.030508	1
aten_s0067.g17.t1	-0.534574	4.64506	0.0306477	1
aten_s0029.g162.t1	0.870242	2.59105	0.0307808	1
aten_s0309.g4.t1	-1.56188	0.906334	0.03088	1
aten_s0044.g86.t1	3.04576	0.225411	0.0310877	1
aten_s0044.g50.t2	-0.465425	5.69643	0.0311541	1
aten_s0021.g129.t1	-0.76204	3.32972	0.0311548	1
aten_s0063.g28.t1	-0.830091	2.657	0.0312896	1
aten_s0221.g15.t1	0.727729	3.30189	0.0313289	1
aten_s0002.g145.t1	0.533889	4.2501	0.0313884	1
aten_s0132.g30.t1	1.5056	1.90596	0.0314129	1
aten_s0013.g204.t1	0.920663	2.27991	0.0315487	1
aten_s0116.g20.t2	0.478842	5.13437	0.0315567	1
aten_s0097.g5.t1	-1.30233	1.386	0.0316159	1
aten_s0231.g25.t1	0.822802	2.49445	0.0317487	1
aten_s0325.g11.t1	-1.11733	1.74601	0.0318387	1
aten_s0139.g21.t2	0.50121	4.51418	0.0318761	1
aten_s0010.g97.t1	2.10383	0.612734	0.0319111	1
aten_s0212.g15.t1	-0.76622	2.92047	0.0319677	1
aten_s0229.g18.t1	2.76691	0.152499	0.0319921	1
aten_s0167.g50.t1	0.851788	2.75424	0.0320381	1
aten_s0275.g23.t1	-1.38173	0.912436	0.0320895	1
aten_s0130.g19.t1	0.999303	2.42285	0.0323907	1
aten_s0006.g165.t1	1.90508	0.935565	0.0323937	1
aten_s0009.g163.t1	0.709496	3.2705	0.0323943	1
aten_s0377.g2.t1	-0.877629	2.43857	0.0324969	1
aten_s0113.g3.t2	-0.47161	6.40724	0.0325004	1
aten_s0022.g1.t1	0.747558	3.12104	0.0325499	1
aten_s0001.g323.t1	0.673594	3.24905	0.032805	1
aten_s0057.g32.t1	1.14312	1.7351	0.0328474	1
aten_s0034.g127.t1	-0.630016	5.61302	0.0328859	1
aten_s0092.g83.t1	-0.510055	4.16315	0.0329203	1
aten_s0015.g80.t1	-1.37727	1.68246	0.0329267	1
aten_s0061.g44.t1	4.43407	-0.0969487	0.0330043	1
aten_s0266.g5.t1	0.611193	3.74428	0.0331804	1
aten_s0052.g100.t1	0.593936	3.92903	0.0332349	1
aten_s0023.g53.t1	0.669121	3.79094	0.0334079	1
aten_s0046.g64.t1	-1.44759	1.04488	0.0335559	1
aten_s0237.g11.t1	-0.440319	6.13893	0.0335596	1
aten_s0163.g39.t1	-0.49811	4.34378	0.03366	1
aten_s0011.g80.t1	0.514717	4.39678	0.0337921	1
aten_s0412.g19.t1	-0.515181	4.3934	0.0338438	1
aten_s0338.g4.t1	-1.09954	1.58461	0.0339571	1
aten_s0094.g19.t1	-0.751934	3.1696	0.0339612	1
aten_s0309.g16.t1	0.57226	3.96009	0.0339722	1
aten_s0062.g74.t1	0.508767	4.17985	0.0339928	1
aten_s0284.g12.t1	1.78623	0.858428	0.0340031	1
aten_s0392.g5.t1	-0.621676	4.72732	0.0340649	1
aten_s0007.g186.t1	-0.813029	2.65879	0.0341009	1
aten_s0127.g53.t1	-0.911555	1.98303	0.0341163	1
aten_s0207.g22.t1	-0.966195	2.41725	0.0341223	1
aten_s0184.g17.t1	-0.701121	6.13474	0.0341882	1
aten_s0084.g21.t1	4.45104	-0.0956471	0.0341931	1
aten_s0043.g59.t1	0.904325	2.18415	0.0342624	1
aten_s0002.g183.t1	-1.59867	1.07924	0.0344282	1
aten_s0170.g42.t2	-1.16243	2.09932	0.0347026	1
aten_s0178.g2.t1	-1.22549	1.56571	0.0347133	1
aten_s0067.g70.t1	-0.548952	4.23579	0.0347775	1
aten_s0058.g120.t1	-0.432817	6.04933	0.0347846	1
aten_s0012.g181.t1	-0.50675	4.90396	0.0348684	1
aten_s0005.g279.t1	-0.671988	5.08815	0.0349184	1
aten_s0184.g35.t3	0.511989	5.81748	0.0349275	1
aten_s0105.g34.t1	-0.656966	3.38486	0.0349913	1
aten_s0018.g61.t1	-0.585526	4.25186	0.0350605	1
aten_s1496.g1.t1	-2.24451	0.399484	0.0351396	1
aten_s0003.g17.t1	0.626192	4.01352	0.0354301	1
aten_s0052.g35.t2	-0.663421	3.48206	0.035473	1
aten_s0055.g80.t1	0.495306	4.43232	0.0356898	1
aten_s0197.g46.t1	-0.525286	5.13254	0.0356974	1
aten_s0312.g28.t1	0.463683	5.07143	0.0357216	1
aten_s0068.g37.t1	-0.496383	9.58953	0.0358528	1
aten_s0001.g27.t1	-0.607395	3.18827	0.0358772	1
aten_s0373.g1.t1	0.479031	5.01685	0.0359678	1
aten_s0070.g37.t1	2.5027	0.430581	0.0359973	1
aten_s0011.g34.t1	-1.07135	2.31931	0.0360285	1
aten_s0354.g13.t1	1.48479	1.01844	0.0361798	1
aten_s0015.g124.t1	-1.13166	2.57125	0.036225	1
aten_s0068.g4.t1	0.821093	2.48894	0.0362263	1
aten_s0094.g61.t1	-1.06158	2.05781	0.0362621	1
aten_s0946.g2.t1	4.2165	-0.173052	0.0363574	1
aten_s0435.g4.t1	1.01437	2.38898	0.036513	1
aten_s0001.g333.t1	0.50275	5.71695	0.0365434	1
aten_s0007.g51.t1	0.53727	4.08577	0.0366491	1
aten_s0446.g13.t1	-1.59092	0.913264	0.036695	1
aten_s0068.g9.t1	2.67996	0.0966043	0.036726	1
aten_s0010.g82.t3	0.500035	4.51164	0.0368431	1
aten_s0297.g5.t1	-0.502134	4.15265	0.0369033	1
aten_s0188.g13.t1	2.6643	0.0934032	0.0369132	1
aten_s0300.g7.t3	-0.798302	2.72374	0.0369993	1
aten_s0103.g32.t1	2.65308	0.0947608	0.037087	1
aten_s0012.g207.t1	0.454452	5.24998	0.0371592	1
aten_s0067.g164.t1	0.540891	4.2232	0.0372051	1
aten_s0076.g51.t1	-0.473546	4.5649	0.0372159	1
aten_s0009.g13.t1	0.719029	2.80533	0.0372167	1
aten_s0380.g5.t1	0.454046	5.23165	0.0372719	1
aten_s0005.g183.t1	-2.19763	0.349792	0.0373776	1
aten_s0218.g16.t1	0.6279	3.53094	0.0374408	1
aten_s0237.g26.t2	0.512422	4.78026	0.0374708	1
aten_s0023.g63.t1	0.59015	3.79498	0.0374944	1
aten_s0010.g157.t1	0.688145	3.7675	0.0375178	1
aten_s0416.g3.t1	-0.532888	5.0633	0.0375844	1
aten_s0079.g53.t1	0.478971	6.09844	0.0375877	1
aten_s0283.g6.t1	-1.78885	0.542017	0.0376873	1
aten_s0596.g4.t1	1.52018	1.16631	0.0378958	1
aten_s0065.g8.t1	-1.14272	1.55675	0.0379351	1
aten_s0013.g109.t1	0.514784	3.99222	0.0381121	1
aten_s0186.g8.t1	-0.572266	3.55049	0.0381808	1
aten_s0364.g3.t1	-0.675517	3.17324	0.0382689	1
aten_s0127.g16.t1	0.609122	3.51825	0.0383434	1
aten_s0051.g22.t1	-0.477301	4.19749	0.0383565	1
aten_s0104.g40.t1	-1.53038	0.912092	0.0383861	1
aten_s0040.g50.t1	0.816736	2.78098	0.0384409	1
aten_s0047.g16.t1	-0.570546	3.58987	0.0385218	1
aten_s0084.g109.t1	2.43478	0.459047	0.0385622	1
aten_s0062.g45.t1	0.999252	1.98961	0.0385792	1
aten_s0055.g10.t1	0.62727	3.60884	0.0386066	1
aten_s0001.g331.t1	-0.614792	3.63986	0.0386506	1
aten_s0082.g40.t1	-1.45699	0.957152	0.0386624	1
aten_s0135.g58.t1	0.526868	4.36477	0.0386829	1
aten_s0212.g5.t1	0.624681	3.24982	0.0388813	1
aten_s0230.g7.t1	-1.59603	1.14751	0.0388999	1
aten_s0106.g41.t1	-0.518114	5.26132	0.0389324	1
aten_s0011.g47.t1	-3.22328	0.118918	0.0391212	1
aten_s0033.g14.t1	0.792579	2.40854	0.0393506	1
aten_s0148.g13.t1	-1.32218	1.53077	0.0393686	1
aten_s0043.g33.t1	2.22824	0.327392	0.0393913	1
aten_s0100.g61.t1	4.26749	-0.113985	0.039429	1
aten_s0391.g10.t1	-1.03013	1.5542	0.0394744	1
aten_s0008.g112.t1	-1.626	1.03038	0.0394967	1
aten_s0015.g111.t1	-1.2974	1.07442	0.0397027	1
aten_s0054.g10.t1	1.0758	2.02725	0.0397395	1
aten_s0588.g3.t1	4.5484	-0.0323564	0.0397928	1
aten_s0228.g16.t1	-0.730088	3.80007	0.0398114	1
aten_s0371.g1.t1	-0.559006	5.61652	0.039822	1
aten_s0046.g173.t1	-0.622263	6.16378	0.0398244	1
aten_s0107.g52.t1	1.25574	1.36723	0.0398331	1
aten_s0001.g290.t1	1.04903	1.93392	0.0400463	1
aten_s0023.g57.t1	0.999234	2.26603	0.0401457	1
aten_s0052.g149.t2	-0.752954	2.56178	0.0402416	1
aten_s0070.g1.t1	1.62494	0.961465	0.0402479	1
aten_s0006.g227.t1	0.45719	4.92583	0.0403786	1
aten_s0034.g145.t2	1.93686	0.999829	0.0405416	1
aten_s0091.g39.t1	-0.573039	3.38577	0.04057	1
aten_s0107.g49.t1	-0.706272	3.10815	0.0405847	1
aten_s0096.g5.t2	2.11982	0.272093	0.0406155	1
aten_s0012.g51.t1	-0.425347	5.3422	0.0408604	1
aten_s0027.g18.t1	0.764091	3.2187	0.0409205	1
aten_s0125.g50.t1	1.37662	1.30178	0.0409402	1
aten_s0001.g275.t1	0.467995	4.73509	0.0409477	1
aten_s0002.g184.t1	0.697174	3.40251	0.0411353	1
aten_s0143.g34.t1	-0.665633	3.1862	0.0412051	1
aten_s0011.g116.t1	-0.52254	6.52255	0.0412468	1
aten_s0179.g4.t1	0.546183	3.82583	0.0412868	1
aten_s0291.g13.t1	1.58264	0.956126	0.0413362	1
aten_s0048.g25.t1	-1.25519	1.25942	0.0413418	1
aten_s0052.g53.t1	1.81883	0.428904	0.041392	1
aten_s0336.g17.t1	0.640816	3.39543	0.0414493	1
aten_s0175.g46.t1	0.469205	5.30174	0.0415767	1
aten_s0012.g200.t1	0.45743	4.72605	0.0416389	1
aten_s0140.g6.t1	0.618829	3.56733	0.0416436	1
aten_s0001.g18.t1	-0.503381	3.97662	0.0418873	1
aten_s0058.g91.t1	-0.618119	3.39289	0.0419893	1
aten_s0015.g61.t1	4.15703	-0.179651	0.042349	1
aten_s0152.g20.t1	0.546331	4.27233	0.0423578	1
aten_s0001.g67.t1	-0.425551	5.13233	0.0425119	1
aten_s0226.g14.t1	0.427064	5.55233	0.0425164	1
aten_s0212.g27.t1	0.842823	2.45604	0.0425874	1
aten_s0069.g36.t1	-0.392032	6.79506	0.0426272	1
aten_s0421.g5.t1	-4.22837	-0.248222	0.0426808	1
aten_s0321.g19.t1	-4.22836	-0.248222	0.0426829	1
aten_s0006.g248.t1	0.528168	4.28165	0.0427691	1
aten_s0027.g82.t1	0.565873	4.60041	0.0427853	1
aten_s0094.g21.t1	-3.24127	0.0575134	0.0428661	1
aten_s0048.g10.t1	0.469117	5.78841	0.0428696	1
aten_s0001.g29.t1	-0.632929	3.15465	0.0428721	1
aten_s0165.g32.t1	0.671893	3.32968	0.0429237	1
aten_s0068.g16.t1	-0.944091	2.15927	0.0429704	1
aten_s0157.g31.t1	0.677362	3.61882	0.0430693	1
aten_s0327.g9.t1	0.521897	3.84752	0.0430711	1
aten_s0085.g65.t1	-0.42638	5.28444	0.0432401	1
aten_s0018.g54.t1	-0.509794	4.52743	0.0432961	1
aten_s0093.g76.t1	-0.588407	5.60877	0.043418	1
aten_s1376.g1.t1	0.459237	4.93026	0.0437679	1
aten_s0079.g26.t1	-0.452566	5.4498	0.0438232	1
aten_s0293.g12.t1	-1.69659	0.532019	0.0438718	1
aten_s0048.g81.t1	-0.425025	5.41885	0.0438764	1
aten_s0099.g63.t1	0.52014	4.33641	0.0439062	1
aten_s0296.g8.t1	1.2126	1.21689	0.0439136	1
aten_s0058.g56.t1	-1.49516	1.00655	0.0439546	1
aten_s0468.g1.t1	-0.724549	2.67777	0.0440974	1
aten_s0342.g22.t1	-0.467021	7.20814	0.0441754	1
aten_s0206.g15.t1	-0.615314	3.85888	0.0443076	1
aten_s0267.g22.t1	0.396331	10.7449	0.0443574	1
aten_s0893.g4.t1	-0.772935	2.53049	0.0443623	1
aten_s0147.g13.t1	1.2649	1.39142	0.0444313	1
aten_s0134.g52.t1	0.39826	6.82478	0.0444618	1
aten_s0070.g7.t1	2.69697	0.0978793	0.0444658	1
aten_s0055.g47.t1	2.84473	0.200807	0.0445505	1
aten_s0294.g3.t1	-0.698436	2.92537	0.0448946	1
aten_s0085.g78.t2	-0.420741	5.64346	0.0450606	1
aten_s0021.g132.t1	0.442262	4.72561	0.045162	1
aten_s0109.g27.t1	0.527969	3.75924	0.0451813	1
aten_s0157.g26.t1	0.435394	4.8013	0.0452232	1
aten_s0044.g93.t1	0.435534	10.0999	0.0453096	1
aten_s0588.g2.t1	0.946637	1.95193	0.0454905	1
aten_s0055.g115.t1	0.644483	3.7264	0.045491	1
aten_s0431.g10.t1	0.730875	2.55202	0.0455118	1
aten_s0017.g129.t1	-0.533874	4.48201	0.0455436	1
aten_s0006.g161.t1	1.39185	1.51675	0.0455639	1
aten_s0168.g16.t1	0.970075	2.28841	0.045569	1
aten_s0019.g23.t1	0.762663	2.51454	0.0457706	1
aten_s0035.g91.t1	-0.824653	2.44237	0.0458648	1
aten_s0109.g49.t1	4.24693	-0.171052	0.0460585	1
aten_s0159.g13.t1	1.16393	2.05675	0.0460731	1
aten_s0162.g24.t1	0.423646	5.92554	0.0461384	1
aten_s0013.g34.t1	0.424007	6.6166	0.0461447	1
aten_s0038.g64.t1	0.76138	3.15148	0.046215	1
aten_s0003.g107.t1	0.614455	3.53342	0.0462391	1
aten_s0127.g35.t2	-0.9771	1.6436	0.0464933	1
aten_s0010.g165.t1	-2.13523	0.34371	0.0465019	1
aten_s1238.g1.t1	0.48795	4.76573	0.0467283	1
aten_s0200.g12.t1	-1.8664	0.953704	0.0468344	1
aten_s0366.g5.t1	1.9826	0.531812	0.0469104	1
aten_s0082.g75.t1	-0.876381	4.3597	0.047008	1
aten_s0024.g84.t1	-0.661884	3.10272	0.0470228	1
aten_s0063.g62.t2	-0.479851	4.75547	0.04704	1
aten_s0287.g3.t1	-1.66709	0.536881	0.0470784	1
aten_s0007.g62.t1	0.6676	3.25909	0.0472884	1
aten_s0053.g16.t1	-0.991262	2.25326	0.0473019	1
aten_s0180.g24.t1	0.495782	4.2097	0.0473202	1
aten_s0014.g101.t1	-4.01464	-0.327387	0.0473481	1
aten_s0069.g22.t2	-4.01464	-0.327387	0.0473521	1
aten_s0219.g18.t1	-0.574057	3.69027	0.0474944	1
aten_s0187.g23.t1	0.59027	3.6715	0.0475192	1
aten_s0065.g88.t1	-0.417267	5.24632	0.0475774	1
aten_s0013.g201.t1	0.581922	3.94895	0.0476939	1
aten_s0022.g5.t2	0.455173	5.37589	0.0476971	1
aten_s0010.g76.t1	0.590464	3.76608	0.0477137	1
aten_s0048.g48.t2	0.425479	5.28528	0.0477694	1
aten_s0192.g20.t1	-0.432	5.59836	0.0479889	1
aten_s0006.g128.t1	0.603547	3.83545	0.0480744	1
aten_s0133.g6.t1	0.690562	2.82063	0.0481171	1
aten_s0047.g131.t1	-0.369658	10.4549	0.0482065	1
aten_s0010.g13.t1	0.619651	3.36524	0.0483847	1
aten_s0006.g134.t1	-0.602014	3.01144	0.0487112	1
aten_s0191.g14.t1	0.534861	3.79117	0.0487664	1
aten_s0010.g170.t1	0.452668	4.24538	0.0488076	1
aten_s0218.g25.t1	-4.02923	-0.325969	0.0490273	1
aten_s0164.g8.t1	-4.02924	-0.325969	0.0490334	1
aten_s0382.g17.t1	1.90556	0.470557	0.049113	1
aten_s0136.g10.t1	-0.791694	2.84372	0.0492803	1
aten_s0122.g7.t1	1.7679	0.65577	0.0493215	1
aten_s0302.g18.t1	-4.39712	-0.170694	0.0494264	1
aten_s0227.g8.t1	2.7545	0.146722	0.049546	1
aten_s0279.g6.t1	-0.460953	4.18635	0.0495512	1
aten_s0021.g37.t1	-0.419543	6.16799	0.0496359	1
aten_s0390.g10.t1	-0.505647	8.69527	0.049697	1
aten_s0007.g215.t1	-0.57887	3.49833	0.0497814	1
aten_s0005.g325.t1	-1.01814	2.23521	0.0498203	1
aten_s0516.g6.t1	0.610578	3.65666	0.0498472	1
aten_s0096.g53.t1	0.444557	4.7336	0.0499872	1
aten_s0040.g73.t3	1.18194	1.31101	0.0500385	1
aten_s0169.g10.t1	1.7176	0.777133	0.0500978	1
aten_s0003.g215.t1	-0.86053	2.30029	0.0501487	1
aten_s0172.g75.t1	0.542222	4.05081	0.0502976	1
aten_s0067.g76.t2	-0.648734	3.02671	0.0503818	1
aten_s0084.g3.t1	1.36618	1.21787	0.0504095	1
aten_s0043.g112.t1	-0.787147	2.42326	0.0504272	1
aten_s0080.g12.t1	0.644202	2.97059	0.0505169	1
aten_s0043.g85.t1	0.705038	3.23288	0.0505313	1
aten_s0034.g121.t1	-0.7021	2.62296	0.0505989	1
aten_s0021.g9.t1	0.425177	4.85044	0.0506087	1
aten_s0151.g15.t1	0.476947	4.85941	0.0506161	1
aten_s0222.g9.t1	-0.410694	7.56601	0.0506454	1
aten_s0227.g9.t1	0.556338	3.83378	0.0506502	1
aten_s0024.g42.t1	1.41084	0.95703	0.0506649	1
aten_s0676.g4.t1	-0.435132	4.6961	0.0507556	1
aten_s0019.g70.t1	-0.390844	7.32317	0.0507782	1
aten_s0391.g13.t1	-0.864395	2.31567	0.0508543	1
aten_s0084.g116.t1	0.602697	3.76437	0.0508586	1
aten_s0005.g83.t1	-0.892303	2.17692	0.051021	1
aten_s0078.g53.t1	-1.11375	1.4107	0.0510712	1
aten_s0038.g118.t1	-0.542864	4.37707	0.0510942	1
aten_s0251.g16.t1	-0.496808	4.59331	0.051143	1
aten_s0003.g196.t1	0.511674	4.33313	0.0511681	1
aten_s0272.g6.t1	0.923891	2.01229	0.0512064	1
aten_s0075.g74.t1	0.48658	4.44254	0.0512212	1
aten_s0120.g45.t1	0.556214	3.7265	0.051254	1
aten_s0143.g39.t1	1.01105	1.88094	0.0515173	1
aten_s0064.g27.t1	0.392464	6.57239	0.0515533	1
aten_s0085.g12.t1	0.432865	6.30104	0.0518328	1
aten_s0402.g5.t1	-1.06028	1.51007	0.0518575	1
aten_s0040.g75.t2	0.422945	5.01393	0.0518777	1
aten_s0187.g24.t1	0.576994	3.367	0.0519142	1
aten_s0312.g20.t1	3.98339	-0.252493	0.0519685	1
aten_s0120.g30.t1	-0.389976	7.4569	0.0519928	1
aten_s0963.g1.t1	-1.95916	0.236029	0.0521123	1
aten_s0207.g39.t1	0.664398	3.00843	0.0521352	1
aten_s0011.g161.t1	0.454089	4.17615	0.0521374	1
aten_s0226.g2.t1	2.31064	0.3348	0.0521553	1
aten_s0103.g26.t1	-1.0109	1.88725	0.0521823	1
aten_s0330.g13.t1	-0.568069	7.54267	0.0522932	1
aten_s0026.g45.t1	-0.847356	2.26159	0.0523401	1
aten_s0035.g53.t1	4.37086	-0.103541	0.0527705	1
aten_s0118.g35.t1	-0.417055	6.23633	0.0528038	1
aten_s0065.g105.t1	-0.719644	2.74035	0.0528692	1
aten_s0004.g204.t1	1.6345	0.779342	0.0529041	1
aten_s0291.g9.t1	-2.90697	-0.0152343	0.0529433	1
aten_s0077.g5.t1	-1.77242	0.720349	0.0530201	1
aten_s0607.g1.t1	3.99052	-0.251836	0.0530825	1
aten_s0158.g16.t1	-1.46606	0.719696	0.0532198	1
aten_s0003.g13.t1	-0.521902	5.42996	0.0532399	1
aten_s0033.g120.t1	0.883006	2.52599	0.0533916	1
aten_s0024.g49.t1	0.945939	2.1245	0.0534857	1
aten_s0017.g149.t1	-1.30894	1.00265	0.0535235	1
aten_s0014.g60.t1	0.387911	7.26004	0.0536747	1
aten_s0008.g74.t1	-0.479463	6.43008	0.0537349	1
aten_s0190.g21.t1	-0.587645	3.64271	0.0537719	1
aten_s0009.g146.t1	0.483688	4.02194	0.0539631	1
aten_s0046.g50.t1	-1.07391	2.0262	0.0540556	1
aten_s0058.g41.t1	0.756783	2.90577	0.0542243	1
aten_s0040.g15.t1	0.767169	3.30488	0.0542324	1
aten_s0324.g19.t1	0.408058	5.6098	0.0542839	1
aten_s0223.g6.t1	0.53553	3.65295	0.0543964	1
aten_s0059.g40.t1	0.440622	4.67356	0.054397	1
aten_s0009.g210.t2	-0.607824	3.30032	0.0545333	1
aten_s0079.g21.t1	0.52009	3.84843	0.0549858	1
aten_s0141.g2.t1	-1.96601	0.448615	0.0550367	1
aten_s0035.g36.t1	-0.577787	3.84656	0.0550853	1
aten_s0431.g7.t1	0.491854	4.15676	0.0551059	1
aten_s0017.g3.t2	0.426382	5.26151	0.0551215	1
aten_s0015.g20.t1	-0.492724	4.84739	0.0551314	1
aten_s0394.g2.t3	-1.26757	1.57252	0.0551796	1
aten_s0003.g74.t1	-0.681438	3.06869	0.0553137	1
aten_s0003.g101.t1	0.601995	3.40712	0.0553251	1
aten_s0095.g38.t1	0.392475	9.01176	0.0553549	1
aten_s0531.g3.t1	-1.97164	0.494679	0.0554534	1
aten_s0207.g5.t1	-0.502443	4.44748	0.0554819	1
aten_s0112.g87.t1	0.608685	3.78376	0.0556616	1
aten_s0191.g10.t1	2.08835	0.604799	0.0558574	1
aten_s0180.g42.t1	-0.419934	5.86207	0.055866	1
aten_s0053.g57.t1	0.695537	3.00116	0.0559004	1
aten_s0120.g1.t1	-0.78213	2.18468	0.055959	1
aten_s0173.g3.t1	-2.09719	0.57332	0.056015	1
aten_s0033.g110.t1	-0.701238	2.56626	0.0560805	1
aten_s0223.g14.t1	-1.52955	0.758419	0.0561154	1
aten_s0086.g85.t1	0.425594	4.95699	0.0562213	1
aten_s0026.g130.t1	-0.536989	3.99574	0.0562448	1
aten_s0125.g38.t2	0.55717	3.98199	0.0562611	1
aten_s0223.g29.t1	-1.32618	1.16392	0.0562799	1
aten_s0002.g93.t1	-1.51371	1.13467	0.0563252	1
aten_s0012.g127.t1	0.448096	4.88904	0.0563672	1
aten_s0017.g67.t1	4.1912	-0.175702	0.05643	1
aten_s0549.g1.t1	-2.20514	0.0460094	0.0564977	1
aten_s0036.g80.t1	-2.17627	0.350337	0.0565736	1
aten_s0028.g146.t1	-0.508074	4.39447	0.0566338	1
aten_s0150.g14.t1	-0.717723	3.25774	0.056673	1
aten_s0033.g88.t1	-0.944009	1.93624	0.0568645	1
aten_s0100.g45.t1	0.485528	4.62555	0.0568657	1
aten_s0118.g23.t1	0.414326	4.95369	0.0569411	1
aten_s0032.g14.t1	-0.502044	3.59227	0.0570288	1
aten_s0079.g52.t1	-0.736269	2.83113	0.0570544	1
aten_s0137.g23.t1	1.18378	2.09084	0.0570933	1
aten_s0134.g22.t1	1.98854	0.482158	0.0573013	1
aten_s0122.g17.t1	0.461305	5.39848	0.0573108	1
aten_s0049.g109.t1	-0.581145	4.18215	0.0573256	1
aten_s0013.g188.t1	-0.476553	4.87686	0.0574078	1
aten_s0036.g78.t1	0.588195	4.10446	0.057433	1
aten_s0350.g16.t1	-0.458323	4.40905	0.0576348	1
aten_s0027.g28.t1	0.431252	8.80773	0.0577798	1
aten_s0031.g54.t1	-0.777478	2.72527	0.057878	1
aten_s0316.g18.t1	0.366597	7.08832	0.0578994	1
aten_s0126.g25.t2	0.668837	2.88218	0.0579142	1
aten_s0093.g50.t2	-0.445628	4.33024	0.0579537	1
aten_s0204.g34.t1	-0.397733	6.06001	0.0579652	1
aten_s0153.g20.t1	-0.794901	2.8017	0.0580168	1
aten_s0005.g313.t1	-0.684211	2.90101	0.0581722	1
aten_s0047.g1.t1	-0.957796	2.31863	0.0581947	1
aten_s0137.g25.t1	-1.69551	0.671654	0.0582512	1
aten_s0143.g16.t1	0.36123	8.54995	0.0584523	1
aten_s0007.g98.t1	-0.501625	5.8004	0.0586642	1
aten_s0026.g102.t1	2.56784	0.0388711	0.0587934	1
aten_s0029.g135.t1	-2.74324	0.379965	0.0588285	1
aten_s0091.g52.t1	-1.05382	1.44032	0.0588346	1
aten_s0009.g227.t1	0.698121	2.89991	0.0589376	1
aten_s0194.g4.t1	0.790969	2.50644	0.058943	1
aten_s0008.g12.t1	0.510564	4.20209	0.0589758	1
aten_s0010.g73.t1	-0.523154	3.84377	0.0590871	1
aten_s0028.g154.t1	0.423723	4.78244	0.0591077	1
aten_s0039.g6.t1	-0.39439	5.15958	0.059125	1
aten_s0002.g50.t1	0.432724	4.50487	0.0591662	1
aten_s1835.g1.t1	-4.36199	-0.173569	0.0593588	1
aten_s0445.g2.t1	-1.01721	1.59533	0.0593931	1
aten_s0067.g25.t1	-0.455068	5.35469	0.0594327	1
aten_s0236.g4.t1	-1.05514	1.52342	0.0595637	1
aten_s0085.g44.t1	0.562589	3.90977	0.0596034	1
aten_s0024.g131.t1	0.411364	9.48789	0.059755	1
aten_s0020.g32.t1	0.404556	5.93473	0.0599506	1
aten_s0118.g5.t1	-1.46966	1.1401	0.0600045	1
aten_s0047.g105.t1	-0.376323	11.0159	0.0600426	1
aten_s0323.g9.t3	0.404494	6.73671	0.0601697	1
aten_s0016.g103.t1	0.691452	2.64201	0.0602511	1
aten_s0295.g20.t1	0.769152	2.62166	0.0602938	1
aten_s0170.g14.t1	0.375809	6.05266	0.0603845	1
aten_s0079.g2.t1	0.529841	6.31001	0.0604142	1
aten_s0040.g24.t1	0.927631	1.67089	0.0607327	1
aten_s0580.g6.t1	-0.525514	4.25671	0.0607607	1
aten_s0304.g12.t1	1.815	0.424523	0.0607912	1
aten_s0006.g214.t1	2.58118	0.0401572	0.0608141	1
aten_s0349.g4.t1	-4.18051	-0.250944	0.0608632	1
aten_s0510.g2.t1	0.471415	6.3606	0.0608986	1
aten_s0041.g90.t1	-1.57798	0.631455	0.0609557	1
aten_s1636.g1.t1	2.9474	0.266589	0.0609565	1
aten_s0074.g10.t1	0.504205	4.02144	0.060962	1
aten_s0060.g81.t1	2.71944	0.0985171	0.0609682	1
aten_s0017.g117.t1	0.504422	4.04135	0.0609694	1
aten_s0006.g215.t1	0.488977	4.10969	0.0609863	1
aten_s0053.g125.t1	0.639236	3.12263	0.061077	1
aten_s0301.g22.t1	-0.402006	5.10715	0.061124	1
aten_s0013.g1.t1	-1.52283	0.985921	0.0611528	1
aten_s0184.g41.t1	0.625138	3.13576	0.0613025	1
aten_s0194.g10.t1	0.603293	3.06457	0.0614345	1
aten_s0063.g25.t1	0.962005	2.11079	0.061517	1
aten_s0358.g9.t1	-1.90329	0.402542	0.0616357	1
aten_s0014.g105.t1	0.458877	5.86436	0.0616575	1
aten_s0006.g70.t1	-0.422979	11.3274	0.0617223	1
aten_s0095.g18.t1	1.54787	0.907559	0.0617883	1
aten_s0070.g35.t2	-0.633941	2.78382	0.0619522	1
aten_s0061.g35.t1	-0.609698	2.84693	0.0619673	1
aten_s0089.g29.t1	0.576046	3.2481	0.0619721	1
aten_s0170.g24.t2	-0.676415	3.04198	0.062022	1
aten_s0266.g4.t1	-1.15977	1.61276	0.0620256	1
aten_s0038.g102.t1	0.881636	1.88284	0.0620357	1
aten_s0083.g64.t1	1.90111	0.465012	0.0620544	1
aten_s0128.g35.t1	-0.566872	3.6553	0.0622865	1
aten_s0053.g116.t1	0.416791	5.85775	0.0622927	1
aten_s0007.g128.t1	1.37638	0.990887	0.0623864	1
aten_s0021.g118.t1	0.450244	4.54368	0.0624256	1
aten_s0537.g1.t1	-0.533716	3.47792	0.062468	1
aten_s0270.g8.t1	0.725392	2.73585	0.062481	1
aten_s0034.g153.t1	-0.362068	6.95172	0.0625003	1
aten_s0321.g14.t1	-0.708839	3.90078	0.0625397	1
aten_s0069.g10.t1	-1.05329	1.37335	0.0625484	1
aten_s0004.g199.t1	2.00288	0.569384	0.0625955	1
aten_s0010.g120.t1	-0.409245	4.67468	0.0626654	1
aten_s0237.g39.t1	-1.27224	1.31083	0.0626781	1
aten_s0455.g4.t1	-2.40045	0.174291	0.062698	1
aten_s0078.g2.t1	1.70261	0.37566	0.0627189	1
aten_s0005.g208.t1	1.50276	1.18979	0.0627435	1
aten_s0024.g26.t2	-0.64138	8.61777	0.0627709	1
aten_s0052.g50.t1	2.48813	0.0278844	0.0627754	1
aten_s0340.g26.t1	0.474682	4.28266	0.063072	1
aten_s0071.g42.t1	-0.415007	6.04302	0.0631276	1
aten_s0203.g9.t1	-2.08563	0.29921	0.0631594	1
aten_s0086.g66.t1	-0.652986	2.77403	0.0632044	1
aten_s0052.g14.t1	0.948871	2.31175	0.0632798	1
aten_s0079.g47.t1	0.410755	4.80289	0.063413	1
aten_s0040.g119.t1	-0.530567	3.74455	0.0635282	1
aten_s0006.g157.t2	1.19249	1.3727	0.0635319	1
aten_s1621.g1.t1	-1.4202	0.956721	0.0636252	1
aten_s0025.g78.t1	-0.495685	4.21687	0.0636475	1
aten_s0648.g7.t1	3.98479	-0.253149	0.0636736	1
aten_s0557.g1.t2	-1.35548	1.21369	0.0637016	1
aten_s0026.g79.t1	2.17682	0.319304	0.0637103	1
aten_s0078.g41.t1	0.450333	4.71744	0.0637307	1
aten_s0115.g56.t1	-0.514027	3.68569	0.063826	1
aten_s0085.g87.t1	-0.481735	4.04643	0.0638892	1
aten_s0005.g185.t1	0.892316	2.06708	0.0639829	1
aten_s0176.g34.t1	-2.27269	0.110123	0.0640673	1
aten_s0121.g14.t1	0.375449	7.85118	0.0642868	1
aten_s0021.g64.t1	1.15047	2.09382	0.0644856	1
aten_s0012.g134.t1	-2.25282	0.105433	0.0646291	1
aten_s0034.g41.t1	-0.516763	3.46237	0.0646495	1
aten_s0192.g9.t1	-0.61071	3.37765	0.0646617	1
aten_s0026.g89.t1	-0.379275	5.25991	0.0647783	1
aten_s0049.g116.t1	0.394912	4.94708	0.0648104	1
aten_s0030.g35.t2	0.418678	5.07216	0.0649931	1
aten_s0157.g24.t1	-0.660716	5.929	0.06518	1
aten_s0232.g29.t2	-1.23005	0.832152	0.0652964	1
aten_s0181.g37.t1	0.839742	2.68408	0.0654359	1
aten_s0058.g14.t1	1.96787	0.216107	0.0654487	1
aten_s0063.g51.t2	0.444973	5.19703	0.0654514	1
aten_s0031.g21.t1	1.71594	0.662183	0.0654592	1
aten_s0334.g4.t1	-1.76263	0.385957	0.0655165	1
aten_s0128.g5.t1	-0.444884	6.87906	0.0655372	1
aten_s0047.g56.t1	-1.7794	1.33988	0.0656604	1
aten_s0075.g77.t1	1.19844	1.68907	0.0657904	1
aten_s0007.g130.t1	4.11323	-0.183593	0.0658053	1
aten_s0046.g180.t1	-0.903417	2.17864	0.0658128	1
aten_s0095.g53.t1	0.585884	3.75193	0.0658791	1
aten_s0312.g27.t2	0.693999	3.57832	0.0659535	1
aten_s0106.g48.t1	0.450998	4.85434	0.0660901	1
aten_s0175.g1.t1	-1.63308	1.00463	0.0661751	1
aten_s0067.g55.t1	-0.469916	6.54014	0.0662319	1
aten_s0229.g4.t1	0.554478	3.5988	0.0663447	1
aten_s0153.g29.t1	-0.419451	5.20763	0.0665419	1
aten_s0130.g14.t1	-1.5587	0.712655	0.0665815	1
aten_s0092.g1.t1	-0.416407	4.52859	0.0666463	1
aten_s0040.g110.t1	0.405293	4.72511	0.0666481	1
aten_s0333.g9.t1	-1.88907	0.22207	0.0666799	1
aten_s0163.g46.t1	-0.537625	7.51708	0.0669065	1
aten_s0249.g13.t1	-2.93222	0.0404378	0.0669437	1
aten_s0069.g1.t1	-4.75811	-0.021892	0.0670252	1
aten_s0250.g6.t1	-1.18576	1.0412	0.0670278	1
aten_s0259.g31.t2	1.52054	1.28481	0.0670361	1
aten_s0001.g68.t1	1.07095	1.47374	0.0670929	1
aten_s0036.g63.t1	0.41901	4.51844	0.0671101	1
aten_s0067.g129.t1	0.747719	2.43586	0.0671384	1
aten_s0031.g1.t1	0.634624	3.24209	0.0671654	1
aten_s0015.g60.t1	-2.82214	-0.0268301	0.0672266	1
aten_s0320.g1.t1	0.598895	2.85222	0.067279	1
aten_s0131.g8.t1	0.350217	10.2165	0.0673516	1
aten_s0514.g2.t1	-0.934788	2.23218	0.0674026	1
aten_s0002.g195.t1	1.05712	1.82337	0.0674865	1
aten_s0127.g31.t1	0.535793	3.71963	0.0676911	1
aten_s0285.g8.t1	0.379743	7.31247	0.0677482	1
aten_s0007.g97.t1	4.3631	-0.0485554	0.06787	1
aten_s0170.g27.t1	-0.44418	4.77591	0.0679443	1
aten_s0018.g23.t2	-0.53334	4.04405	0.0682475	1
aten_s0086.g9.t1	-0.681538	3.18182	0.0683007	1
aten_s0069.g21.t2	-0.443959	4.94571	0.0683824	1
aten_s0001.g257.t1	-1.24866	1.21434	0.0685005	1
aten_s0322.g15.t1	2.42276	0.464659	0.0686213	1
aten_s0058.g97.t1	-0.35522	6.17713	0.068696	1
aten_s0004.g52.t1	0.502203	3.911	0.0687199	1
aten_s0049.g2.t1	0.581434	3.04338	0.0687476	1
aten_s0011.g119.t1	0.351081	7.68343	0.0687665	1
aten_s0205.g38.t1	0.423187	7.27403	0.0688476	1
aten_s0158.g32.t1	1.28296	0.930886	0.0689593	1
aten_s0135.g47.t1	0.971423	1.65266	0.0689843	1
aten_s0014.g67.t1	0.388923	8.13774	0.069007	1
aten_s0139.g24.t1	-1.90992	0.451623	0.0693143	1
aten_s0049.g123.t1	-1.98618	-0.0232465	0.069478	1
aten_s0008.g42.t1	-1.9862	-0.0232465	0.0694897	1
aten_s0002.g261.t1	-0.614626	2.88866	0.0694947	1
aten_s0082.g70.t1	-0.823877	2.79956	0.0695467	1
aten_s0371.g13.t1	-0.430136	6.01195	0.0695653	1
aten_s0009.g173.t1	0.350381	6.74867	0.0695675	1
aten_s0162.g27.t1	0.856371	2.13315	0.0695719	1
aten_s0068.g46.t1	-0.628149	3.17689	0.0696811	1
aten_s0055.g42.t1	1.09401	1.4875	0.0697144	1
aten_s0048.g80.t1	-0.509626	3.82694	0.0697921	1
aten_s0095.g33.t1	-0.604737	8.68928	0.069837	1
aten_s0142.g35.t1	0.426684	4.16862	0.0699013	1
aten_s0234.g17.t1	-0.9256	1.62411	0.069927	1
aten_s0058.g68.t1	0.562485	3.2225	0.0699854	1
aten_s0009.g94.t1	0.357407	8.71722	0.0700881	1
aten_s0094.g40.t1	0.472519	3.86392	0.0701065	1
aten_s0082.g21.t1	-0.767454	2.4801	0.0702555	1
aten_s0008.g45.t1	-0.683157	3.30251	0.070364	1
aten_s0161.g3.t1	0.652148	3.29968	0.0705743	1
aten_s0134.g49.t1	0.788085	2.10577	0.0706737	1
aten_s0218.g21.t1	0.422951	4.69793	0.0707464	1
aten_s0061.g26.t1	-0.576365	2.92196	0.0707617	1
aten_s0006.g86.t1	0.851032	1.83331	0.0708792	1
aten_s0112.g23.t2	0.387458	5.34176	0.0709426	1
aten_s0027.g112.t1	0.405143	6.07852	0.0709699	1
aten_s0099.g67.t1	1.35555	1.78247	0.0709717	1
aten_s0792.g2.t1	-0.721408	2.49898	0.0713139	1
aten_s0277.g7.t1	1.60531	0.9344	0.0713227	1
aten_s0167.g29.t1	0.43701	4.47929	0.0714058	1
aten_s0052.g76.t2	0.595339	3.63057	0.0714239	1
aten_s0062.g10.t1	0.410175	5.96852	0.0714485	1
aten_s0119.g3.t1	4.0975	-0.184931	0.0715132	1
aten_s0215.g15.t1	0.471155	4.25065	0.0715707	1
aten_s0096.g104.t1	-0.46711	3.87399	0.0716055	1
aten_s0135.g16.t1	-0.429897	4.54067	0.0716113	1
aten_s0475.g6.t1	0.426888	4.79236	0.0716586	1
aten_s0076.g37.t2	0.990901	1.84843	0.0716759	1
aten_s0027.g90.t3	0.491003	4.39026	0.0717066	1
aten_s0015.g160.t2	0.745048	2.63353	0.0717415	1
aten_s0013.g44.t1	-2.73418	-0.0924972	0.0718152	1
aten_s0008.g69.t1	2.51069	0.0317465	0.07216	1
aten_s0452.g6.t1	1.12814	1.31166	0.0721827	1
aten_s0221.g29.t1	-2.0851	0.511712	0.0723059	1
aten_s0110.g26.t1	-0.458015	4.0678	0.0723931	1
aten_s0005.g207.t3	0.639993	3.08539	0.0724414	1
aten_s0114.g37.t1	-2.70697	-0.0898542	0.0724438	1
aten_s0272.g13.t1	-1.10929	1.33217	0.0724557	1
aten_s0089.g14.t1	0.46731	4.03941	0.0724843	1
aten_s0139.g40.t1	-0.395287	5.02592	0.0725567	1
aten_s0180.g62.t1	1.06055	1.4806	0.0725985	1
aten_s0034.g119.t1	-0.558437	3.24712	0.0726706	1
aten_s0036.g73.t1	-0.416523	5.15697	0.0727286	1
aten_s0381.g4.t1	-0.777699	2.0235	0.0727579	1
aten_s0107.g2.t1	-1.42391	0.711308	0.0727912	1
aten_s0035.g116.t1	0.401652	4.89502	0.0728218	1
aten_s0194.g27.t1	-0.402658	5.06413	0.0728291	1
aten_s0378.g2.t1	1.9857	0.208972	0.0728346	1
aten_s0005.g178.t2	-1.49254	0.947026	0.0728418	1
aten_s0221.g16.t1	0.641456	2.68055	0.0728525	1
aten_s0096.g92.t2	-1.0494	1.55189	0.0728738	1
aten_s0011.g172.t1	0.611006	2.75141	0.0728954	1
aten_s0216.g26.t1	0.587364	3.25421	0.0730183	1
aten_s0035.g148.t1	-0.550878	3.242	0.0730354	1
aten_s0010.g139.t1	0.437921	4.01695	0.0730628	1
aten_s0028.g150.t1	0.409148	5.43465	0.0731203	1
aten_s0074.g68.t1	-0.387534	5.6805	0.0731291	1
aten_s0026.g85.t1	-0.579565	2.90239	0.0731414	1
aten_s0012.g133.t1	0.419336	4.62845	0.0731456	1
aten_s0017.g83.t1	-0.428724	4.9667	0.0733283	1
aten_s0117.g33.t1	-0.420905	4.73238	0.0733724	1
aten_s0020.g1.t1	-0.410859	4.48053	0.0733837	1
aten_s0002.g42.t1	-0.407784	4.6557	0.0734622	1
aten_s0007.g144.t1	-1.53215	1.00102	0.0735213	1
aten_s0059.g8.t1	-1.54834	0.727536	0.073558	1
aten_s0149.g19.t1	0.440565	5.87022	0.0735973	1
aten_s0043.g126.t1	1.95598	0.211022	0.0736261	1
aten_s0162.g29.t1	-0.611176	2.94487	0.0736925	1
aten_s0007.g152.t1	-0.698074	8.61073	0.0736958	1
aten_s0084.g60.t1	0.531091	3.70871	0.0738337	1
aten_s0061.g65.t1	1.62327	0.977242	0.0739978	1
aten_s0016.g85.t1	-0.845071	2.50759	0.0740118	1
aten_s0093.g5.t1	0.405084	6.89917	0.0741713	1
aten_s0040.g106.t1	0.419169	5.92965	0.0744033	1
aten_s0028.g107.t1	-0.447525	6.14737	0.0744039	1
aten_s0098.g27.t1	0.424395	5.09185	0.0744713	1
aten_s0023.g105.t1	1.60219	0.728097	0.0745247	1
aten_s0188.g29.t1	-1.20511	0.935768	0.0745696	1
aten_s0331.g2.t1	-0.884329	2.53486	0.0745731	1
aten_s0009.g17.t1	0.380933	5.09844	0.074598	1
aten_s0074.g22.t1	-0.527961	3.63678	0.0746573	1
aten_s0046.g129.t2	0.592668	3.19543	0.0748671	1
aten_s0088.g6.t1	-0.910079	2.09015	0.0749104	1
aten_s0051.g70.t1	0.933157	2.45576	0.0749348	1
aten_s0165.g28.t2	-1.07811	1.39262	0.0750538	1
aten_s0027.g72.t1	0.415638	4.43535	0.0751945	1
aten_s0231.g10.t1	-1.44993	0.590479	0.0752283	1
aten_s0254.g14.t1	-2.12468	0.73675	0.0752531	1
aten_s0138.g5.t1	0.76074	2.13965	0.0752535	1
aten_s0331.g6.t1	1.13336	1.20733	0.0752897	1
aten_s0011.g180.t1	0.701127	2.51303	0.0753722	1
aten_s0005.g257.t2	-0.652178	2.9156	0.0754245	1
aten_s0004.g130.t1	0.530852	3.36349	0.0755664	1
aten_s0086.g52.t1	1.73675	0.378052	0.0756598	1
aten_s0010.g107.t1	0.907179	1.73136	0.0757204	1
aten_s0023.g36.t2	0.585866	3.9337	0.0757222	1
aten_s0165.g21.t1	0.585065	2.96417	0.0758672	1
aten_s0096.g39.t1	-0.40172	4.72808	0.0758847	1
aten_s0088.g25.t1	-0.520044	3.51829	0.0759687	1
aten_s0006.g39.t1	0.811529	2.27132	0.075994	1
aten_s0005.g88.t1	-0.386738	5.00341	0.076104	1
aten_s0046.g166.t1	-1.09848	1.21852	0.0761724	1
aten_s0279.g5.t1	-0.478756	4.19529	0.0763629	1
aten_s0161.g50.t1	0.712521	3.14625	0.0764118	1
aten_s0081.g47.t1	-1.32376	1.31138	0.076517	1
aten_s0142.g21.t1	0.388895	4.88372	0.0765567	1
aten_s0081.g25.t1	0.388266	4.83423	0.076705	1
aten_s0021.g147.t1	-1.27755	0.875443	0.0767177	1
aten_s0012.g45.t1	0.390235	5.83752	0.0767596	1
aten_s0258.g8.t1	0.412155	4.76522	0.0768853	1
aten_s0027.g33.t1	-1.15695	1.5802	0.0769221	1
aten_s0204.g23.t1	0.931892	1.80835	0.0769476	1
aten_s0180.g44.t1	0.961364	1.95869	0.076948	1
aten_s0118.g48.t1	-0.518843	6.13144	0.0773929	1
aten_s0172.g55.t1	0.630736	3.6097	0.0774071	1
aten_s0120.g38.t1	-3.99017	-0.330124	0.0774097	1
aten_s0183.g20.t1	0.599224	3.00657	0.0774473	1
aten_s0005.g288.t1	0.586151	2.85397	0.0774894	1
aten_s0150.g17.t1	0.645028	2.91401	0.0776466	1
aten_s0196.g11.t1	1.12613	1.59665	0.0777832	1
aten_s0128.g19.t1	-0.362839	5.97042	0.0778827	1
aten_s0124.g15.t1	-0.820731	1.81469	0.0780592	1
aten_s0133.g16.t1	-2.39231	0.532255	0.0780623	1
aten_s0004.g157.t1	-0.485228	3.86575	0.0781214	1
aten_s0190.g2.t1	0.957407	1.74298	0.0781436	1
aten_s0008.g35.t2	-0.846345	2.14259	0.0781467	1
aten_s0067.g161.t1	1.02058	1.50673	0.0781548	1
aten_s0314.g15.t1	0.739117	3.05181	0.0782114	1
aten_s0505.g4.t1	2.46239	0.0253063	0.0782928	1
aten_s0145.g23.t1	-2.85287	-0.0207839	0.0783499	1
aten_s0631.g2.t1	-1.48116	0.907192	0.0783645	1
aten_s0002.g275.t1	0.742444	2.91622	0.0784606	1
aten_s0067.g113.t1	0.40033	7.87951	0.0784673	1
aten_s0494.g6.t1	3.95822	-0.255161	0.0784996	1
aten_s0102.g12.t1	-4.13135	-0.321804	0.078501	1
aten_s0206.g35.t1	-0.480733	4.63536	0.0785268	1
aten_s0074.g70.t1	-0.470524	4.34526	0.07853	1
aten_s0380.g2.t1	-0.511099	6.22277	0.0785531	1
aten_s0045.g46.t1	0.769371	2.79665	0.0785533	1
aten_s0143.g44.t2	0.470227	4.02489	0.0786425	1
aten_s0077.g21.t1	1.03856	2.22674	0.0789058	1
aten_s0052.g120.t1	-4.08889	-0.324646	0.0790174	1
aten_s0241.g12.t1	0.706584	2.4417	0.0790637	1
aten_s0135.g7.t1	-0.427861	4.96301	0.0791343	1
aten_s0082.g31.t1	-0.462072	4.52401	0.07927	1
aten_s0015.g9.t1	-0.405715	5.37755	0.0793612	1
aten_s0106.g3.t1	0.371666	5.18905	0.0794607	1
aten_s0074.g31.t1	-0.798529	1.85048	0.0794757	1
aten_s0115.g35.t1	1.16317	1.3331	0.0794986	1
aten_s0055.g90.t1	0.421205	4.59007	0.0795737	1
aten_s0050.g37.t2	-0.658973	2.87313	0.0795782	1
aten_s0014.g92.t1	-0.864766	2.03462	0.0796318	1
aten_s0180.g61.t1	0.670218	2.46011	0.0796338	1
aten_s0091.g64.t1	0.365579	5.60776	0.0796815	1
aten_s0038.g47.t1	0.446019	4.31725	0.0796821	1
aten_s0028.g80.t2	0.388049	6.15856	0.0797306	1
aten_s0004.g13.t1	-1.31502	0.909213	0.0798593	1
aten_s0121.g22.t1	-0.489795	3.57206	0.0798691	1
aten_s0024.g17.t1	-0.354685	6.60336	0.079887	1
aten_s0024.g48.t1	0.366888	8.40493	0.080042	1
aten_s0059.g81.t2	0.527411	3.17923	0.0800707	1
aten_s0352.g1.t2	0.701486	2.39118	0.0800754	1
aten_s0430.g9.t1	2.74273	0.145448	0.080106	1
aten_s0011.g57.t1	0.584618	3.08972	0.0802407	1
aten_s0207.g45.t1	0.477992	4.35578	0.0802569	1
aten_s0115.g21.t1	-1.19225	0.936855	0.08034	1
aten_s0056.g49.t1	0.827827	2.69956	0.080378	1
aten_s0194.g9.t1	0.887316	1.96249	0.0805239	1
aten_s0135.g44.t1	-0.411728	5.48064	0.0805797	1
aten_s0575.g5.t1	0.479574	4.2264	0.0805801	1
aten_s0046.g38.t1	3.9869	-0.253849	0.0806174	1
aten_s0244.g28.t1	0.342574	6.35283	0.0806295	1
aten_s0083.g15.t1	3.98691	-0.253849	0.0806554	1
aten_s0079.g59.t1	0.876773	1.98245	0.0807281	1
aten_s0798.g5.t1	0.716139	2.34763	0.0807372	1
aten_s0554.g3.t1	1.40326	0.820842	0.081158	1
aten_s0085.g57.t1	-0.424962	4.58256	0.0812274	1
aten_s0018.g21.t1	-0.699971	2.50964	0.0812279	1
aten_s0042.g106.t1	-4.16945	-0.251033	0.0812679	1
aten_s0001.g28.t1	-0.422728	5.80847	0.0812812	1
aten_s0065.g81.t1	0.47592	3.75137	0.0813364	1
aten_s0055.g20.t1	0.37881	7.53641	0.0813942	1
aten_s0021.g7.t1	0.732993	2.26293	0.0814916	1
aten_s0001.g242.t1	1.99588	0.54103	0.0815941	1
aten_s0002.g171.t1	3.94154	-0.257826	0.0816176	1
aten_s0297.g10.t1	-1.91624	0.83087	0.0816358	1
aten_s0191.g15.t1	-2.99684	-0.0171252	0.0817496	1
aten_s0049.g53.t1	-1.45629	0.725173	0.0818435	1
aten_s0004.g36.t1	0.540444	3.8607	0.081863	1
aten_s0112.g21.t1	1.89786	0.434347	0.0819403	1
aten_s0006.g67.t3	-0.425253	6.6289	0.0819719	1
aten_s0004.g99.t1	-0.802936	2.81104	0.0820458	1
aten_s0053.g8.t2	0.595282	3.13472	0.082058	1
aten_s0013.g20.t1	-0.827392	2.30444	0.0820598	1
aten_s0215.g23.t1	1.96646	0.216738	0.0821583	1
aten_s0037.g82.t1	3.70913	-0.337781	0.0822087	1
aten_s0083.g85.t1	3.70913	-0.337781	0.0822154	1
aten_s0313.g10.t1	0.32736	7.51245	0.0823347	1
aten_s0005.g164.t1	-0.324267	8.14094	0.0823428	1
aten_s0013.g168.t2	-0.551083	3.19611	0.0823485	1
aten_s0005.g48.t1	0.595339	3.29858	0.0824247	1
aten_s0025.g80.t2	0.528198	4.24482	0.0824353	1
aten_s0038.g106.t1	0.705225	2.48505	0.0824974	1
aten_s0030.g50.t1	0.439883	4.09409	0.082587	1
aten_s0048.g19.t1	-3.97745	-0.331539	0.0826692	1
aten_s0074.g1.t1	-3.97745	-0.331539	0.0826738	1
aten_s0019.g98.t1	-3.97745	-0.331539	0.0826746	1
aten_s0277.g15.t2	0.527874	3.45656	0.0827272	1
aten_s0240.g5.t1	-0.707353	4.01426	0.0827704	1
aten_s0007.g187.t1	-0.568062	3.60921	0.082794	1
aten_s0147.g22.t1	-2.92094	-0.0173403	0.0827975	1
aten_s0226.g1.t1	0.425939	4.73066	0.0828349	1
aten_s0165.g22.t1	0.603225	2.86331	0.0828806	1
aten_s0071.g9.t2	-1.30754	0.995481	0.0829673	1
aten_s0013.g52.t1	0.51709	3.59832	0.0830077	1
aten_s0242.g1.t1	0.361107	14.0833	0.0831521	1
aten_s0098.g31.t1	-0.406305	4.64904	0.0832557	1
aten_s0493.g8.t1	1.0914	1.58751	0.0832643	1
aten_s0008.g79.t1	0.46829	5.8699	0.083526	1
aten_s0175.g17.t1	-1.00586	1.56579	0.0835522	1
aten_s0264.g31.t1	0.965888	1.91733	0.0836007	1
aten_s0161.g21.t1	-1.14168	1.087	0.0837613	1
aten_s0046.g145.t1	-3.07484	0.0967172	0.0838604	1
aten_s0025.g34.t1	-0.398174	5.07265	0.0838906	1
aten_s0521.g6.t1	-2.16834	0.305925	0.0839497	1
aten_s0178.g23.t1	-0.563782	3.13165	0.0840012	1
aten_s0046.g51.t1	0.400565	5.82447	0.08406	1
aten_s0095.g45.t1	0.392598	4.61904	0.084071	1
aten_s0003.g58.t1	0.41268	5.39261	0.0840966	1
aten_s0157.g50.t1	0.364235	4.87461	0.0841392	1
aten_s0689.g1.t1	-0.571467	3.50338	0.0841808	1
aten_s0151.g7.t1	0.426577	4.55504	0.0842417	1
aten_s0106.g36.t1	-0.484145	7.86948	0.0843177	1
aten_s0086.g25.t1	-0.40741	5.07335	0.0843457	1
aten_s0330.g20.t1	-0.43364	7.83292	0.0844642	1
aten_s0157.g16.t1	-0.54575	3.73891	0.0844944	1
aten_s0441.g9.t1	-0.453628	4.54554	0.0846169	1
aten_s0136.g24.t1	-0.937567	2.20631	0.084649	1
aten_s0055.g25.t1	-0.431293	4.38175	0.0846492	1
aten_s0067.g179.t1	0.355148	8.42874	0.0846723	1
aten_s0243.g12.t1	0.362244	9.24837	0.0848742	1
aten_s0109.g23.t1	-0.76735	2.59237	0.0849225	1
aten_s0038.g93.t1	3.95513	-0.255817	0.0849379	1
aten_s0063.g42.t1	-0.46314	5.16329	0.084947	1
aten_s0004.g23.t1	-0.462206	6.7907	0.0850205	1
aten_s0252.g3.t1	-1.43839	0.712659	0.085025	1
aten_s0018.g81.t1	0.964887	1.39551	0.0850392	1
aten_s0118.g25.t1	0.390704	5.49374	0.0851414	1
aten_s0297.g16.t1	-0.497393	8.71123	0.0851893	1
aten_s0025.g55.t2	-0.387802	5.05029	0.0851907	1
aten_s0007.g103.t1	0.462673	3.89453	0.0852133	1
aten_s0344.g8.t1	-1.14809	1.41039	0.0852697	1
aten_s0053.g120.t2	0.552793	3.42496	0.0853114	1
aten_s0115.g65.t1	0.629003	3.38291	0.0853657	1
aten_s0021.g126.t1	0.394949	4.86505	0.0854737	1
aten_s0019.g72.t1	-1.7007	0.679114	0.0854769	1
aten_s0010.g48.t1	0.366164	5.9463	0.0856052	1
aten_s0951.g2.t1	-1.37155	0.804911	0.0856961	1
aten_s0104.g16.t1	-0.453819	5.08509	0.0857504	1
aten_s0118.g10.t1	0.497704	4.34265	0.0857699	1
aten_s0626.g4.t1	-2.86978	-0.0855941	0.0857949	1
aten_s0045.g74.t1	0.734175	2.21765	0.0858045	1
aten_s0079.g41.t1	0.3777	7.18061	0.0858334	1
aten_s0172.g15.t2	-0.582735	2.7608	0.0858881	1
aten_s0093.g17.t1	-0.339297	6.28598	0.0859458	1
aten_s0262.g10.t1	0.42796	4.72541	0.0859997	1
aten_s0277.g6.t1	0.405003	6.95079	0.0862518	1
aten_s0088.g10.t1	0.431131	5.93808	0.0862871	1
aten_s0023.g23.t1	0.547793	3.06044	0.0863159	1
aten_s0200.g14.t2	-0.59002	3.22755	0.0864367	1
aten_s0083.g80.t1	0.929224	1.75023	0.0864436	1
aten_s0025.g84.t1	-0.443023	4.16472	0.0866197	1
aten_s0222.g26.t1	0.882065	1.96864	0.0866289	1
aten_s0059.g86.t1	0.382447	4.77753	0.0866488	1
aten_s0166.g33.t1	-0.369893	7.67888	0.0867949	1
aten_s0262.g23.t1	-1.59929	0.631532	0.0869079	1
aten_s0169.g32.t1	-0.369875	5.06292	0.086931	1
aten_s0175.g18.t1	-0.469805	3.6129	0.0870099	1
aten_s0402.g6.t1	-1.70954	0.549191	0.0870805	1
aten_s0055.g118.t1	0.401004	4.48183	0.0871086	1
aten_s0142.g47.t1	-1.99337	0.532358	0.0872303	1
aten_s0231.g29.t1	3.96667	-0.254505	0.0872882	1
aten_s0140.g37.t1	-0.630171	2.90257	0.0873272	1
aten_s0118.g40.t1	-0.436733	4.17253	0.087342	1
aten_s0607.g3.t1	1.31347	1.0557	0.0873578	1
aten_s0038.g74.t1	-0.359242	6.45732	0.0873859	1
aten_s0013.g158.t1	0.582379	3.12676	0.0874093	1
aten_s0107.g41.t1	0.342596	9.36204	0.0875119	1
aten_s0007.g89.t1	0.366748	6.40972	0.0877324	1
aten_s0684.g3.t1	-4.00227	-0.328708	0.0877394	1
aten_s0052.g65.t1	-0.775331	1.79507	0.0878003	1
aten_s0352.g8.t1	0.99645	1.87985	0.0879094	1
aten_s0125.g55.t1	-1.77549	0.165781	0.0879324	1
aten_s0458.g2.t1	-0.691208	2.19785	0.0879687	1
aten_s0124.g43.t1	1.03151	1.34397	0.0880246	1
aten_s0016.g74.t1	0.418503	5.75194	0.0880551	1
aten_s0215.g6.t1	0.913626	1.61806	0.0880634	1
aten_s0529.g4.t1	0.827035	1.87123	0.0881272	1
aten_s0172.g10.t1	-0.623365	5.03851	0.0881312	1
aten_s0037.g3.t1	2.44902	0.472544	0.0882435	1
aten_s0079.g119.t1	0.336787	6.43934	0.0882641	1
aten_s0336.g8.t2	0.414052	5.11967	0.0882718	1
aten_s0421.g1.t1	1.60401	0.734167	0.0883161	1
aten_s0096.g111.t1	-0.886042	2.13582	0.0884066	1
aten_s0478.g8.t1	-0.778243	2.80122	0.0885188	1
aten_s0823.g1.t1	-1.80878	0.400975	0.0885431	1
aten_s0352.g10.t1	0.431373	5.49351	0.0885478	1
aten_s0008.g43.t1	1.52578	0.708971	0.0885694	1
aten_s0511.g4.t2	-0.473823	3.83485	0.0886067	1
aten_s0135.g20.t1	0.97163	1.4456	0.0888442	1
aten_s0048.g33.t2	0.562166	3.70931	0.0890841	1
aten_s0031.g127.t1	-1.07646	1.28942	0.0891889	1
aten_s0116.g10.t1	-4.19688	-0.248133	0.0891997	1
aten_s0144.g24.t1	-0.456936	3.57068	0.0892994	1
aten_s0128.g48.t3	-0.667097	2.79912	0.0894266	1
aten_s0114.g20.t1	0.830399	1.97751	0.0894727	1
aten_s0038.g8.t1	0.557838	3.13861	0.0895534	1
aten_s0058.g65.t1	0.89335	2.01077	0.089575	1
aten_s0110.g19.t1	-0.427383	6.53748	0.0896086	1
aten_s0062.g23.t1	-0.389328	5.3064	0.0896828	1
aten_s0228.g3.t1	0.344662	5.75398	0.0897344	1
aten_s0061.g23.t1	0.424289	5.37934	0.0897942	1
aten_s0013.g72.t2	-0.932917	2.7676	0.089798	1
aten_s0033.g79.t1	0.502212	3.54943	0.0899308	1
aten_s0070.g53.t1	-1.29224	0.890785	0.0899561	1
aten_s0025.g6.t1	4.03499	-0.188862	0.0900037	1
aten_s0110.g24.t1	0.364065	5.17027	0.0900188	1
aten_s0429.g8.t1	0.522905	3.66927	0.0900256	1
aten_s0475.g4.t1	0.675644	2.49356	0.0900436	1
aten_s0076.g72.t2	1.40015	1.11767	0.0900665	1
aten_s0038.g42.t1	0.783401	2.32801	0.0901171	1
aten_s0231.g3.t1	-1.15637	1.09897	0.0902753	1
aten_s0018.g77.t1	0.441546	4.04126	0.090283	1
aten_s0440.g3.t1	-1.88103	0.231797	0.0903265	1
aten_s0196.g32.t1	3.91051	-0.261141	0.0903692	1
aten_s0382.g16.t1	-3.73969	-0.414276	0.0904133	1
aten_s0056.g67.t1	-3.73972	-0.414276	0.0904391	1
aten_s0047.g12.t2	-0.3798	5.23028	0.0904942	1
aten_s0253.g5.t1	-0.926959	1.96575	0.0905085	1
aten_s0023.g72.t1	-2.7775	-0.084341	0.0905142	1
aten_s0016.g20.t1	-1.57355	0.486981	0.090597	1
aten_s0027.g79.t1	0.472336	4.08489	0.0906288	1
aten_s0009.g224.t1	0.333486	6.06934	0.0907125	1
aten_s0009.g205.t1	0.552566	2.91636	0.0907309	1
aten_s0508.g4.t2	-0.449339	3.70805	0.0907731	1
aten_s0002.g46.t1	1.66122	0.788205	0.0908961	1
aten_s0034.g51.t1	0.480142	4.13964	0.0909652	1
aten_s0142.g25.t1	-0.3832	4.8301	0.0910357	1
aten_s0118.g6.t1	-0.37434	5.31004	0.0910444	1
aten_s0587.g1.t1	1.17886	1.72467	0.0911562	1
aten_s0015.g188.t1	0.383072	5.04969	0.0911596	1
aten_s0025.g54.t1	0.57359	3.26315	0.0911752	1
aten_s0265.g1.t1	0.426674	5.39699	0.0911828	1
aten_s0042.g18.t1	-0.843805	1.68962	0.0912164	1
aten_s0004.g108.t1	1.06656	1.66447	0.0912467	1
aten_s0373.g11.t1	0.516411	3.28532	0.09128	1
aten_s0012.g7.t1	-0.787947	2.35734	0.0914822	1
aten_s0083.g67.t1	-0.547846	3.61454	0.0915065	1
aten_s0285.g11.t1	0.753852	2.28869	0.0917498	1
aten_s0052.g95.t1	-0.764476	2.14058	0.0919515	1
aten_s0107.g6.t2	-0.508359	3.71745	0.0920976	1
aten_s0030.g37.t1	0.384483	12.754	0.0920999	1
aten_s0180.g52.t1	0.404133	4.71637	0.0921084	1
aten_s0085.g63.t1	0.521722	3.16551	0.0921199	1
aten_s0250.g20.t1	-0.960194	2.76323	0.0921784	1
aten_s0074.g57.t1	-1.56591	0.282884	0.0921871	1
aten_s0033.g34.t1	0.418778	4.11801	0.0922008	1
aten_s0009.g170.t1	0.375177	4.73969	0.092299	1
aten_s0084.g30.t1	0.473346	3.8767	0.0923948	1
aten_s0023.g9.t1	-0.818236	1.88139	0.0924927	1
aten_s0155.g31.t2	0.386188	5.16937	0.0924976	1
aten_s0033.g30.t1	-1.61334	0.104872	0.0925193	1
aten_s0028.g88.t1	-1.61335	0.104872	0.0925494	1
aten_s0188.g21.t1	-0.746257	2.43695	0.0926035	1
aten_s0006.g56.t1	-0.334061	6.3919	0.0926417	1
aten_s0089.g55.t1	0.985115	2.48475	0.0926879	1
aten_s0084.g99.t1	1.49101	0.707956	0.0927246	1
aten_s0196.g13.t1	0.931548	1.69083	0.0927833	1
aten_s0295.g16.t1	-1.30796	0.902609	0.0930036	1
aten_s0028.g175.t1	-1.51371	0.43569	0.0930874	1
aten_s0021.g110.t1	-0.516505	3.27418	0.0931575	1
aten_s0253.g17.t1	-0.546091	3.02259	0.0932035	1
aten_s0164.g2.t1	1.55061	0.524171	0.0932229	1
aten_s0035.g6.t1	-0.477367	3.66287	0.0933726	1
aten_s0006.g9.t1	-0.636254	2.50562	0.0934202	1
aten_s0076.g50.t1	0.402547	4.12739	0.0934723	1
aten_s0139.g50.t1	0.47643	3.5493	0.0934782	1
aten_s0055.g86.t1	-0.827282	1.78703	0.0934869	1
aten_s0046.g90.t1	1.65962	0.579951	0.0934938	1
aten_s0006.g62.t2	-0.387889	6.35547	0.0935035	1
aten_s0178.g21.t1	1.19629	1.26137	0.0935597	1
aten_s0015.g16.t1	0.939845	2.03213	0.0936019	1
aten_s0006.g111.t1	0.390652	5.33834	0.0936313	1
aten_s0093.g42.t1	0.412804	4.29953	0.0936526	1
aten_s0211.g12.t1	-1.43852	0.681262	0.0939628	1
aten_s0024.g80.t1	1.81889	0.699064	0.0940031	1
aten_s0035.g125.t1	-2.01553	0.272347	0.0940488	1
aten_s0362.g12.t1	1.76091	0.417261	0.0941264	1
aten_s0018.g45.t1	1.04335	1.35755	0.0941349	1
aten_s0110.g63.t1	0.370508	5.91622	0.0941709	1
aten_s1256.g2.t1	-1.45691	0.882859	0.0942241	1
aten_s0358.g2.t1	0.872436	1.63646	0.0944248	1
aten_s0059.g6.t1	-0.676641	2.59181	0.0944608	1
aten_s0379.g14.t1	3.72993	-0.335752	0.0945331	1
aten_s0116.g3.t1	3.72994	-0.335752	0.0945522	1
aten_s0061.g63.t1	3.72994	-0.335752	0.0945569	1
aten_s0431.g5.t1	3.72994	-0.335752	0.0945576	1
aten_s0002.g136.t1	0.489605	3.67524	0.0946015	1
aten_s0156.g12.t1	0.364611	5.4798	0.0946417	1
aten_s0040.g44.t1	0.550321	2.85833	0.0946622	1
aten_s0030.g84.t1	0.379966	5.78759	0.0946668	1
aten_s0016.g25.t1	0.46101	4.10328	0.0947096	1
aten_s0013.g39.t2	0.939536	2.02561	0.0948342	1
aten_s0237.g36.t2	-0.373716	4.66095	0.0948523	1
aten_s0010.g2.t1	0.368807	7.20537	0.0950683	1
aten_s0184.g25.t1	-2.37565	0.22313	0.0951854	1
aten_s0105.g7.t1	-0.605543	2.58842	0.0953222	1
aten_s0057.g43.t1	0.387672	4.44152	0.0954024	1
aten_s0501.g7.t1	-0.621136	3.19164	0.0954866	1
aten_s0001.g285.t1	0.347246	7.63584	0.0956524	1
aten_s0118.g56.t1	-0.436787	4.15366	0.0956573	1
aten_s0004.g16.t1	1.04691	1.31651	0.0957208	1
aten_s0108.g50.t1	0.372926	5.90561	0.0959998	1
aten_s0185.g28.t1	0.331282	7.56121	0.0960445	1
aten_s0158.g25.t1	-0.677627	4.18862	0.0960515	1
aten_s0031.g101.t1	0.51938	3.34346	0.0960827	1
aten_s0680.g2.t1	0.484948	3.42392	0.096201	1
aten_s0125.g15.t1	0.695414	2.25044	0.0962256	1
aten_s0175.g4.t1	0.408902	6.28115	0.0962692	1
aten_s0137.g22.t1	0.443607	5.09705	0.0963205	1
aten_s0088.g61.t1	0.41812	4.5276	0.0963309	1
aten_s0117.g92.t1	-1.04408	1.20535	0.0964281	1
aten_s0015.g167.t1	0.771994	2.16158	0.0965358	1
aten_s0034.g156.t3	-0.492189	3.31852	0.0965413	1
aten_s0010.g86.t1	1.02788	1.43367	0.0965499	1
aten_s0247.g32.t1	-0.473475	3.35091	0.0965745	1
aten_s0101.g54.t1	1.97013	0.523737	0.0965787	1
aten_s0022.g83.t1	0.492912	3.9957	0.0965904	1
aten_s0010.g7.t1	0.344445	6.65148	0.0966346	1
aten_s0517.g5.t1	-2.02826	0.273683	0.0966828	1
aten_s0105.g22.t1	-0.901939	2.23167	0.0967073	1
aten_s0157.g27.t1	0.354612	7.60922	0.0967075	1
aten_s0098.g20.t1	1.91208	0.490524	0.0967861	1
aten_s1313.g1.t1	-2.49943	-0.168652	0.0967966	1
aten_s0012.g204.t1	-2.49945	-0.168652	0.0968205	1
aten_s0064.g7.t1	-2.49948	-0.168652	0.0968499	1
aten_s0214.g6.t1	-0.573094	3.19154	0.0970331	1
aten_s0106.g56.t1	-0.415018	5.61226	0.0971329	1
aten_s0110.g33.t1	-0.438249	3.84512	0.0972271	1
aten_s0137.g15.t1	0.631869	2.65394	0.097264	1
aten_s0065.g113.t1	0.392494	4.45465	0.0972852	1
aten_s0209.g1.t1	0.396947	4.78729	0.097361	1
aten_s0046.g56.t1	0.658561	3.16544	0.0973661	1
aten_s0006.g186.t1	0.450285	4.01466	0.0973871	1
aten_s0163.g3.t1	3.7463	-0.334431	0.0974589	1
aten_s0019.g85.t1	-0.605197	3.16579	0.0975411	1
aten_s0137.g34.t1	-0.35272	5.50836	0.0976119	1
aten_s0225.g13.t1	0.375921	5.48965	0.09766	1
aten_s0120.g12.t1	0.390227	4.75689	0.0978243	1
aten_s0001.g109.t1	-0.438157	5.07692	0.0978269	1
aten_s0164.g20.t1	-2.4761	-0.165335	0.0978429	1
aten_s0072.g21.t1	-0.410344	4.68025	0.0978441	1
aten_s0030.g80.t2	-0.381861	4.46297	0.0978965	1
aten_s0068.g23.t1	-0.38262	6.32152	0.0981347	1
aten_s0024.g15.t1	0.431566	4.18038	0.0982283	1
aten_s0035.g8.t1	-0.354777	5.09693	0.0982379	1
aten_s0212.g39.t1	-2.24383	0.104122	0.0982544	1
aten_s0035.g62.t1	0.383891	5.68203	0.0982666	1
aten_s0004.g119.t1	1.87129	0.154961	0.0983046	1
aten_s0009.g68.t1	-1.43127	0.54508	0.098362	1
aten_s0141.g6.t1	-0.497051	3.12574	0.0985633	1
aten_s0016.g78.t4	0.922937	1.6979	0.0986227	1
aten_s0285.g22.t1	0.476198	4.10949	0.0986741	1
aten_s0017.g95.t1	-0.448196	3.88565	0.0986743	1
aten_s0069.g8.t1	-0.842758	2.51218	0.0987526	1
aten_s0425.g2.t1	2.03011	0.226245	0.098775	1
aten_s0153.g27.t1	-0.551726	2.88595	0.0988056	1
aten_s0065.g15.t1	0.593651	3.40468	0.0989164	1
aten_s0286.g20.t1	0.742363	2.46754	0.0992052	1
aten_s0245.g3.t1	0.444385	4.57068	0.0992549	1
aten_s0053.g29.t1	-0.712938	2.28424	0.0994654	1
aten_s0049.g48.t1	0.32981	5.98586	0.0995056	1
aten_s0025.g49.t1	-1.4402	0.543869	0.0997569	1
aten_s0027.g61.t4	-0.5127	7.18506	0.0997956	1
aten_s0099.g9.t1	0.407315	4.62888	0.0998207	1
aten_s0029.g31.t1	0.626332	2.94943	0.100029	1
aten_s0168.g24.t1	0.375595	4.46413	0.100045	1
aten_s0373.g16.t1	0.524028	3.433	0.10021	1
aten_s0217.g11.t1	1.85051	0.157662	0.10028	1
aten_s0030.g103.t1	-0.68433	2.84109	0.100318	1
aten_s0098.g21.t1	0.374647	4.62565	0.100378	1
aten_s0026.g7.t1	0.489803	3.2106	0.100382	1
aten_s0038.g72.t1	0.469774	4.62376	0.100482	1
aten_s0123.g25.t1	-0.356431	5.69815	0.100488	1
aten_s0109.g36.t1	-2.64609	-0.0960151	0.100558	1
aten_s0149.g16.t1	0.644858	2.41134	0.100566	1
aten_s0030.g40.t1	2.59543	0.0883688	0.100568	1
aten_s0062.g83.t1	-0.427268	4.5089	0.100613	1
aten_s0085.g51.t1	-1.59319	0.608206	0.10064	1
aten_s0070.g25.t2	-0.502598	7.47132	0.100657	1
aten_s0224.g6.t1	0.4139	4.48964	0.100692	1
aten_s0180.g67.t1	-0.542709	3.03449	0.100741	1
aten_s0132.g47.t2	0.463729	4.12722	0.100786	1
aten_s0001.g181.t2	0.367627	4.97673	0.100877	1
aten_s0177.g19.t2	-1.53069	0.45037	0.10097	1
aten_s0189.g4.t1	0.493152	4.14788	0.101271	1
aten_s0001.g71.t1	-0.442583	4.14813	0.101422	1
aten_s0038.g44.t1	0.52132	3.09565	0.101512	1
aten_s0046.g179.t1	-0.906507	1.47136	0.101536	1
aten_s0286.g21.t1	0.910652	1.25884	0.101539	1
aten_s0049.g86.t1	0.323114	10.5619	0.101567	1
aten_s0157.g5.t1	-1.34703	0.543956	0.101676	1
aten_s0404.g4.t1	0.480151	3.75671	0.101732	1
aten_s0049.g31.t1	0.392815	4.7711	0.101905	1
aten_s0140.g18.t1	0.583284	3.44217	0.101999	1
aten_s0037.g41.t1	2.64998	0.101272	0.102029	1
aten_s0120.g44.t1	0.429818	4.16222	0.10209	1
aten_s0017.g98.t1	-0.346042	5.7217	0.102116	1
aten_s0186.g24.t1	0.475948	3.4702	0.102153	1
aten_s0058.g138.t1	0.457438	4.0312	0.102188	1
aten_s0068.g33.t1	-0.447953	7.50951	0.102276	1
aten_s0019.g55.t1	0.756845	2.33733	0.102295	1
aten_s0067.g150.t1	0.450811	5.17731	0.102338	1
aten_s0042.g47.t1	0.365925	9.77409	0.102361	1
aten_s0150.g45.t1	0.3425	5.27042	0.102377	1
aten_s0315.g4.t1	-0.640733	2.82192	0.102444	1
aten_s0072.g11.t1	-1.97694	0.283166	0.102628	1
aten_s0017.g1.t1	-0.388431	4.30381	0.102629	1
aten_s0310.g15.t1	0.437267	4.39385	0.102652	1
aten_s0307.g15.t1	-4.22097	-0.319054	0.102703	1
aten_s0253.g10.t1	-4.22102	-0.319054	0.102745	1
aten_s0191.g19.t1	-1.13937	1.80622	0.10275	1
aten_s0146.g32.t1	-3.94541	-0.332856	0.10279	1
aten_s0016.g10.t1	-2.93742	-0.0828697	0.102801	1
aten_s0146.g15.t1	-3.9454	-0.332856	0.102811	1
aten_s0102.g11.t1	0.40316	4.14299	0.102984	1
aten_s0047.g69.t1	0.605778	2.97056	0.10301	1
aten_s0202.g13.t1	-0.378023	5.10657	0.103079	1
aten_s0055.g55.t1	2.43739	0.0240297	0.103167	1
aten_s0116.g23.t2	-0.493953	3.78198	0.1032	1
aten_s0086.g71.t3	-0.489417	4.61576	0.103332	1
aten_s0417.g3.t1	0.889549	2.08712	0.103349	1
aten_s0009.g56.t1	0.78966	2.17045	0.103424	1
aten_s0002.g246.t1	-0.429575	3.65394	0.103478	1
aten_s0082.g22.t1	0.420768	5.99417	0.10352	1
aten_s0252.g1.t1	-1.24291	1.31323	0.103544	1
aten_s0052.g77.t1	-0.318295	7.29546	0.103658	1
aten_s0200.g13.t1	-0.546526	3.16317	0.103738	1
aten_s0093.g3.t1	0.411533	4.81628	0.103756	1
aten_s0001.g340.t1	-0.394353	4.22467	0.103827	1
aten_s0004.g121.t1	1.10821	1.24161	0.103846	1
aten_s0222.g12.t1	-1.0023	1.40318	0.103938	1
aten_s0038.g28.t1	0.310632	6.67133	0.103948	1
aten_s0204.g3.t2	-1.75547	0.555764	0.103983	1
aten_s0055.g116.t1	0.663636	2.57443	0.103998	1
aten_s0078.g12.t1	0.348383	6.89539	0.10406	1
aten_s0001.g171.t1	-1.05786	1.41275	0.104083	1
aten_s0244.g5.t1	0.559566	3.54009	0.104186	1
aten_s0126.g7.t1	0.515483	3.41212	0.104224	1
aten_s0009.g182.t1	-1.02608	1.49653	0.104239	1
aten_s0529.g1.t1	1.87217	0.488752	0.10443	1
aten_s0328.g11.t1	1.63541	0.328546	0.104453	1
aten_s0188.g25.t1	-0.29553	9.44482	0.104758	1
aten_s0127.g40.t1	-0.411146	5.00623	0.104943	1
aten_s0478.g3.t1	-2.07825	0.0444507	0.105013	1
aten_s0002.g139.t1	0.38251	4.12543	0.105194	1
aten_s0002.g108.t1	3.98618	-0.253805	0.105247	1
aten_s0279.g21.t1	0.394349	4.61757	0.10544	1
aten_s0029.g54.t2	2.3828	-0.0329854	0.105497	1
aten_s1817.g1.t1	3.92018	-0.259135	0.1055	1
aten_s0553.g1.t1	3.92017	-0.259135	0.105531	1
aten_s0324.g22.t1	2.86825	0.108159	0.105557	1
aten_s0035.g76.t1	-0.482978	3.767	0.105631	1
aten_s0059.g15.t1	0.464435	4.31403	0.105662	1
aten_s0018.g25.t1	-0.501348	6.98718	0.105691	1
aten_s0209.g27.t2	-0.777285	2.07601	0.105719	1
aten_s0079.g35.t3	0.332578	5.84334	0.105772	1
aten_s0111.g25.t1	0.376617	4.37986	0.105949	1
aten_s0027.g78.t1	0.328384	6.82158	0.105991	1
aten_s0021.g95.t1	-0.686024	2.23708	0.106005	1
aten_s0080.g7.t1	-0.767924	2.14122	0.106098	1
aten_s0049.g170.t1	0.687675	3.24681	0.106112	1
aten_s0068.g20.t1	0.607421	3.64491	0.106142	1
aten_s0055.g28.t2	-0.575366	3.66708	0.1062	1
aten_s0106.g46.t1	-0.440963	5.77877	0.106218	1
aten_s0067.g75.t1	1.83666	0.155116	0.106443	1
aten_s0180.g9.t1	0.889677	1.80961	0.10651	1
aten_s0004.g70.t1	-4.20104	-0.320478	0.106533	1
aten_s0657.g1.t1	2.33821	-0.036175	0.106637	1
aten_s0264.g32.t1	0.823135	2.0179	0.106658	1
aten_s0084.g110.t1	-2.68848	-0.0905955	0.106664	1
aten_s0107.g56.t2	0.364434	6.43128	0.106778	1
aten_s0211.g21.t1	-1.74718	0.114294	0.106977	1
aten_s0172.g61.t1	0.576616	3.18288	0.106977	1
aten_s0225.g17.t1	0.560649	3.6933	0.107178	1
aten_s0002.g294.t1	-0.447012	3.98371	0.107191	1
aten_s0299.g15.t1	0.410606	4.24774	0.107432	1
aten_s0016.g130.t1	-0.360961	4.84917	0.107492	1
aten_s0102.g35.t1	-0.350631	4.58674	0.107564	1
aten_s0065.g93.t1	0.839877	1.9657	0.107606	1
aten_s0003.g254.t1	-1.44952	0.397928	0.107659	1
aten_s0068.g66.t1	0.44624	3.60516	0.107705	1
aten_s0008.g67.t1	3.77625	-0.332399	0.107746	1
aten_s0136.g33.t1	3.90622	-0.260487	0.107752	1
aten_s0305.g7.t1	0.385956	4.32164	0.107787	1
aten_s0356.g7.t1	1.66489	0.791679	0.107789	1
aten_s0036.g40.t1	-0.526561	3.01025	0.107883	1
aten_s0161.g13.t1	0.350457	6.25224	0.107916	1
aten_s0173.g25.t1	0.78817	1.71846	0.107928	1
aten_s0017.g25.t1	0.559077	2.67913	0.107966	1
aten_s0007.g49.t1	0.348068	10.6971	0.108019	1
aten_s0156.g11.t1	0.509381	3.24195	0.108056	1
aten_s0030.g114.t1	0.327849	9.00486	0.108082	1
aten_s0001.g235.t1	0.337196	7.25577	0.10811	1
aten_s0112.g26.t2	-0.436391	5.47094	0.108216	1
aten_s0017.g78.t1	0.401943	4.10429	0.108244	1
aten_s0118.g32.t1	-0.374178	5.72659	0.108267	1
aten_s0009.g185.t2	-0.327913	6.88536	0.108804	1
aten_s0577.g2.t1	-0.883515	1.97887	0.108893	1
aten_s0024.g20.t1	-0.414271	4.3289	0.108931	1
aten_s0015.g161.t1	1.0867	1.74368	0.108961	1
aten_s0058.g104.t1	1.0049	1.21046	0.109088	1
aten_s0111.g1.t1	-0.327529	5.88129	0.109148	1
aten_s0003.g93.t1	-0.488259	3.24116	0.109157	1
aten_s0064.g68.t1	1.95483	0.207163	0.109173	1
aten_s0170.g17.t2	-2.52211	-0.167252	0.109319	1
aten_s0257.g26.t1	-1.22656	0.970218	0.109414	1
aten_s0084.g92.t1	-3.73795	-0.415702	0.109469	1
aten_s0002.g170.t1	0.646522	2.95633	0.109523	1
aten_s0644.g5.t1	0.372002	5.89373	0.109527	1
aten_s0017.g60.t1	0.406119	4.72052	0.109577	1
aten_s0080.g21.t1	0.538306	3.03274	0.109603	1
aten_s0001.g88.t1	0.386383	4.4362	0.109834	1
aten_s0034.g99.t3	-0.355868	7.02631	0.109996	1
aten_s0131.g3.t1	1.48845	0.743743	0.110027	1
aten_s0017.g51.t1	2.32702	-0.0414327	0.110029	1
aten_s0009.g59.t2	-0.519371	6.07713	0.110119	1
aten_s0911.g1.t1	-3.78244	-0.412849	0.11012	1
aten_s0183.g16.t1	0.374216	4.43775	0.110174	1
aten_s0135.g64.t1	-1.2682	0.870558	0.110799	1
aten_s0031.g79.t1	-0.532686	3.23699	0.110875	1
aten_s0057.g19.t1	0.544827	2.74217	0.110961	1
aten_s0261.g18.t2	-0.422165	5.54468	0.111001	1
aten_s0088.g27.t1	1.31436	1.40725	0.111051	1
aten_s0261.g6.t1	0.506441	3.22262	0.111156	1
aten_s0090.g16.t1	-0.865215	2.14308	0.111251	1
aten_s0149.g42.t1	0.80434	2.39211	0.111296	1
aten_s0077.g26.t1	0.477277	4.15949	0.111362	1
aten_s0014.g9.t2	0.393776	4.62463	0.111574	1
aten_s0264.g7.t1	0.352186	4.67977	0.111758	1
aten_s0115.g41.t2	-1.53206	0.629355	0.111828	1
aten_s0358.g7.t1	4.2959	-0.0517798	0.111874	1
aten_s0034.g79.t1	0.643942	2.432	0.111952	1
aten_s0068.g7.t1	0.658223	2.90036	0.111963	1
aten_s0004.g29.t1	0.748609	2.3609	0.112026	1
aten_s0196.g19.t1	0.899117	1.88896	0.112058	1
aten_s0028.g155.t1	-0.346397	6.78551	0.11212	1
aten_s0078.g81.t1	0.596006	2.47969	0.112199	1
aten_s0027.g44.t2	0.308163	7.58941	0.112254	1
aten_s0525.g11.t1	0.366337	5.12911	0.112256	1
aten_s0059.g110.t1	2.59629	0.0388494	0.112263	1
aten_s0045.g59.t1	1.2557	0.857533	0.112292	1
aten_s0302.g2.t1	-1.73448	0.160361	0.112319	1
aten_s0022.g68.t1	0.342426	5.06011	0.112451	1
aten_s0086.g53.t1	0.857419	1.60537	0.112526	1
aten_s0029.g145.t2	0.374038	5.14703	0.11258	1
aten_s0613.g2.t1	0.981814	1.49351	0.11264	1
aten_s0015.g85.t1	0.504055	3.50448	0.11264	1
aten_s0063.g13.t1	-0.354197	6.70346	0.112685	1
aten_s0075.g70.t1	-0.487499	3.88766	0.112716	1
aten_s0006.g94.t1	-1.38853	0.389364	0.112905	1
aten_s0042.g105.t1	0.325702	6.79409	0.112954	1
aten_s0321.g1.t1	0.343902	5.35585	0.112958	1
aten_s0086.g30.t1	0.436792	4.15428	0.113036	1
aten_s0032.g22.t1	-0.678412	3.5215	0.113382	1
aten_s0113.g37.t1	0.436245	3.94443	0.113385	1
aten_s0287.g10.t1	0.531779	3.0208	0.113547	1
aten_s0053.g115.t1	-0.34072	6.65033	0.113573	1
aten_s0007.g35.t1	3.72179	-0.337121	0.113694	1
aten_s0011.g87.t1	0.497944	3.67488	0.113763	1
aten_s0223.g34.t1	1.14197	1.47341	0.113945	1
aten_s0059.g1.t1	1.15947	1.18994	0.113961	1
aten_s0033.g16.t1	-0.472382	3.29405	0.113965	1
aten_s0212.g12.t1	1.51609	0.52997	0.113991	1
aten_s0370.g3.t1	-0.993275	1.25642	0.114095	1
aten_s0305.g11.t2	-0.479761	3.60315	0.114179	1
aten_s0058.g114.t1	0.353935	5.92357	0.114203	1
aten_s0181.g2.t1	0.3985	5.59954	0.114393	1
aten_s0033.g104.t1	0.439063	4.38739	0.114503	1
aten_s0049.g167.t1	0.308316	7.3167	0.114513	1
aten_s0946.g1.t1	0.654169	2.25999	0.114574	1
aten_s0294.g13.t1	-0.576146	3.22626	0.114742	1
aten_s0042.g78.t2	0.402334	3.91771	0.114764	1
aten_s0169.g30.t1	-0.609822	2.50927	0.114789	1
aten_s0098.g40.t1	-0.369316	7.75572	0.115046	1
aten_s0091.g51.t1	0.336744	5.00636	0.115164	1
aten_s0092.g6.t1	1.14038	1.18942	0.115176	1
aten_s0065.g107.t1	-1.57839	0.635794	0.115358	1
aten_s0234.g14.t1	-0.794996	3.04394	0.115381	1
aten_s0007.g211.t1	-0.546712	3.18597	0.115381	1
aten_s0024.g74.t1	-0.344509	4.82811	0.115392	1
aten_s0115.g33.t1	0.308015	6.76798	0.11547	1
aten_s0372.g6.t1	1.00582	1.13131	0.115551	1
aten_s0063.g24.t1	0.404674	4.77728	0.115612	1
aten_s0091.g49.t1	0.334799	6.06872	0.115693	1
aten_s0009.g12.t1	-0.338142	6.97009	0.115713	1
aten_s0088.g21.t1	0.355677	4.57716	0.115841	1
aten_s0002.g213.t1	0.308662	6.29151	0.115886	1
aten_s0034.g28.t1	-0.755018	1.86521	0.115927	1
aten_s0259.g27.t1	0.405294	3.87053	0.115996	1
aten_s1743.g1.t1	-0.562502	3.23976	0.116026	1
aten_s0221.g8.t1	0.61742	3.14158	0.116056	1
aten_s0276.g13.t1	-2.54518	-0.165932	0.116285	1
aten_s0228.g5.t1	0.360444	5.55002	0.11629	1
aten_s0078.g75.t1	1.72778	0.438066	0.116303	1
aten_s0150.g2.t1	0.939746	1.42011	0.116345	1
aten_s0260.g7.t1	1.55147	0.514942	0.116363	1
aten_s0101.g73.t1	-1.07517	1.0768	0.11644	1
aten_s0523.g1.t1	-1.57892	0.624556	0.116469	1
aten_s0174.g21.t1	-0.330605	5.63596	0.116593	1
aten_s1441.g1.t1	-3.89353	-0.33568	0.116631	1
aten_s0092.g100.t2	-3.89348	-0.33568	0.116672	1
aten_s0115.g62.t1	-3.89348	-0.33568	0.116678	1
aten_s0347.g9.t1	-3.89346	-0.33568	0.116694	1
aten_s0285.g10.t1	-3.89344	-0.33568	0.116712	1
aten_s0021.g103.t1	-0.624729	2.55986	0.116719	1
aten_s0181.g17.t1	-1.56288	0.289996	0.116792	1
aten_s0035.g44.t1	-0.454876	3.48081	0.116896	1
aten_s0178.g16.t1	0.350883	5.99606	0.117023	1
aten_s0004.g115.t1	0.618539	2.97013	0.1172	1
aten_s0005.g58.t1	-0.588095	2.54329	0.117233	1
aten_s0076.g17.t1	-3.94274	-0.332953	0.117249	1
aten_s0046.g131.t1	1.7207	0.370559	0.117286	1
aten_s0089.g92.t1	-0.624332	4.1826	0.117418	1
aten_s0075.g59.t1	0.367508	5.96335	0.117433	1
aten_s0003.g48.t1	0.486213	3.65286	0.11747	1
aten_s0184.g14.t1	0.64527	2.49567	0.117633	1
aten_s0202.g10.t1	-0.344478	6.3526	0.117651	1
aten_s0118.g20.t1	0.326729	7.24787	0.117677	1
aten_s0044.g113.t1	-0.491752	7.0854	0.117736	1
aten_s0005.g13.t1	0.428413	4.05724	0.117791	1
aten_s0241.g41.t1	-0.444746	4.8664	0.117833	1
aten_s0121.g13.t1	0.755405	3.62086	0.117927	1
aten_s0012.g198.t1	0.848966	2.27239	0.117932	1
aten_s0086.g20.t1	-0.451979	4.31995	0.117945	1
aten_s0217.g14.t1	0.335	5.47585	0.11807	1
aten_s0139.g62.t1	-0.480574	3.94854	0.118095	1
aten_s0048.g113.t1	-0.450174	3.80244	0.118104	1
aten_s0025.g105.t1	0.403731	3.99911	0.118181	1
aten_s0114.g9.t1	0.388647	5.73286	0.118255	1
aten_s0234.g22.t1	2.62461	0.139843	0.11832	1
aten_s0059.g41.t1	0.319847	6.22612	0.118331	1
aten_s0097.g11.t1	0.336095	5.35722	0.118366	1
aten_s0060.g58.t1	-0.325067	5.84222	0.118417	1
aten_s0124.g30.t1	0.78228	1.86601	0.118473	1
aten_s0005.g237.t1	1.14177	1.12356	0.118492	1
aten_s0025.g18.t1	0.669417	2.49247	0.118579	1
aten_s0029.g123.t1	0.344095	4.60575	0.118597	1
aten_s0680.g1.t1	0.316906	7.34266	0.118661	1
aten_s0047.g5.t1	-0.461335	4.15728	0.11868	1
aten_s0067.g137.t1	1.90912	0.158774	0.118709	1
aten_s0133.g25.t1	0.339122	5.48156	0.11872	1
aten_s0086.g32.t1	0.690752	2.09596	0.118815	1
aten_s0048.g16.t1	-2.56221	-0.16453	0.118874	1
aten_s0237.g16.t1	0.58234	2.88999	0.119038	1
aten_s0067.g63.t1	1.43546	0.695585	0.119086	1
aten_s0005.g166.t1	-0.507817	6.89396	0.119202	1
aten_s0023.g17.t1	0.349847	5.1152	0.11943	1
aten_s0035.g38.t1	-0.486711	3.48845	0.119599	1
aten_s0146.g12.t1	2.10857	0.267708	0.119754	1
aten_s0038.g86.t1	0.355654	7.47023	0.119756	1
aten_s0093.g38.t1	0.469785	3.78624	0.119848	1
aten_s0092.g61.t1	-0.61213	2.53204	0.119856	1
aten_s0075.g57.t2	0.635304	2.15868	0.119942	1
aten_s0104.g24.t1	-1.04382	0.865675	0.119957	1
aten_s1317.g2.t1	-0.32041	6.20187	0.120013	1
aten_s0006.g85.t1	-2.15158	0.0493206	0.12011	1
aten_s0056.g73.t1	1.45819	0.713624	0.120288	1
aten_s0016.g124.t2	-0.515516	6.40957	0.120488	1
aten_s0028.g93.t1	0.337602	5.0542	0.120607	1
aten_s0034.g128.t1	-0.850791	1.86348	0.120649	1
aten_s0037.g20.t2	-0.388261	4.77361	0.120665	1
aten_s0139.g31.t1	0.628844	3.30147	0.120745	1
aten_s0028.g21.t1	0.532277	2.91934	0.120749	1
aten_s0019.g104.t1	0.308082	7.0072	0.120808	1
aten_s0091.g65.t1	1.0447	1.14618	0.120881	1
aten_s1065.g1.t1	-0.564388	3.3688	0.120931	1
aten_s0155.g12.t1	-0.448333	4.12627	0.120981	1
aten_s0145.g5.t1	0.323874	7.8959	0.121013	1
aten_s0176.g10.t2	-0.374164	4.03705	0.121087	1
aten_s0074.g48.t1	-0.52231	2.77494	0.121299	1
aten_s0185.g15.t1	-0.356332	6.77872	0.12135	1
aten_s0184.g2.t1	0.825344	2.56238	0.121486	1
aten_s0045.g31.t1	-0.886005	1.54962	0.121499	1
aten_s0097.g36.t1	-0.60982	2.92661	0.121528	1
aten_s0027.g39.t1	-1.28147	0.761623	0.12156	1
aten_s0001.g249.t1	0.450525	3.97299	0.121724	1
aten_s0096.g18.t2	0.334716	5.0158	0.121842	1
aten_s0193.g20.t1	0.521715	3.47526	0.121912	1
aten_s0010.g29.t1	-0.434869	4.44585	0.121937	1
aten_s0046.g27.t2	0.716662	2.27854	0.122055	1
aten_s0301.g21.t1	-0.327921	6.63726	0.122232	1
aten_s0012.g75.t1	-1.39029	0.225368	0.122266	1
aten_s0099.g58.t1	0.420924	3.70839	0.122284	1
aten_s0006.g162.t1	-1.17576	0.832761	0.122345	1
aten_s0025.g30.t1	-0.359011	5.60731	0.122397	1
aten_s0033.g59.t1	-0.666992	2.10599	0.122437	1
aten_s0096.g23.t1	2.20707	-0.0995055	0.122475	1
aten_s0088.g4.t1	0.370846	5.64665	0.122668	1
aten_s0048.g88.t2	0.388171	3.83957	0.12298	1
aten_s0237.g40.t1	-0.361239	4.28362	0.123043	1
aten_s0244.g32.t1	-1.20967	1.37199	0.123065	1
aten_s0074.g42.t1	0.577699	3.04745	0.123083	1
aten_s0005.g161.t1	-0.340567	5.1167	0.123229	1
aten_s0124.g42.t1	-1.10932	1.41416	0.123306	1
aten_s0229.g3.t1	-0.481332	3.70816	0.12331	1
aten_s0193.g14.t1	0.371911	5.9205	0.123365	1
aten_s0170.g32.t1	-0.400712	3.98519	0.123411	1
aten_s0389.g9.t1	0.359316	4.95409	0.123518	1
aten_s0118.g41.t1	-0.424006	4.13718	0.123605	1
aten_s0228.g6.t1	1.14125	1.1275	0.123753	1
aten_s0064.g22.t1	0.504191	2.92008	0.123767	1
aten_s0006.g182.t1	-0.955077	1.25985	0.123793	1
aten_s0340.g24.t1	0.330422	5.76973	0.123841	1
aten_s0662.g1.t1	-0.686284	2.28916	0.12389	1
aten_s0048.g64.t1	0.392869	4.90808	0.123935	1
aten_s0117.g78.t1	0.501588	4.05529	0.123967	1
aten_s0051.g14.t1	0.4696	3.42293	0.12397	1
aten_s0163.g1.t2	-0.33332	6.05547	0.124084	1
aten_s0919.g1.t1	0.750257	1.96154	0.124115	1
aten_s0099.g1.t1	-1.24911	0.627507	0.124123	1
aten_s0078.g56.t1	0.404979	4.55554	0.124131	1
aten_s0005.g42.t1	-0.567136	2.7105	0.124196	1
aten_s0268.g6.t1	0.348079	5.66632	0.124201	1
aten_s0003.g108.t2	-0.480509	7.07123	0.124352	1
aten_s0098.g3.t1	0.3196	5.91456	0.124384	1
aten_s0029.g71.t1	-0.494099	5.4714	0.124461	1
aten_s0047.g101.t1	0.352415	4.46392	0.124469	1
aten_s0110.g49.t1	-0.297596	6.78467	0.124496	1
aten_s0443.g6.t1	0.740554	2.08704	0.124804	1
aten_s0075.g68.t1	0.385379	6.41425	0.12481	1
aten_s0048.g92.t1	4.32975	-0.168434	0.124816	1
aten_s0133.g51.t1	-0.987835	1.18138	0.124831	1
aten_s0018.g56.t1	-0.472667	3.50887	0.124909	1
aten_s0058.g63.t1	0.362455	4.42184	0.124954	1
aten_s0037.g61.t1	0.766376	2.23518	0.125018	1
aten_s0085.g37.t1	-0.516236	7.0549	0.125059	1
aten_s0009.g5.t1	1.68745	0.378897	0.125086	1
aten_s0310.g6.t1	1.19014	1.17156	0.125134	1
aten_s0008.g15.t1	0.330832	5.3632	0.12521	1
aten_s0043.g128.t1	2.2438	-0.0995933	0.125279	1
aten_s0197.g29.t1	-0.452545	3.55487	0.125301	1
aten_s0034.g76.t1	-0.331023	5.38074	0.125341	1
aten_s0012.g129.t1	0.416071	4.55635	0.125398	1
aten_s0301.g2.t1	0.346419	5.79557	0.125441	1
aten_s0039.g67.t1	-0.903608	1.29012	0.125564	1
aten_s0005.g234.t1	-0.342518	7.13695	0.125687	1
aten_s0009.g195.t1	0.620546	3.24335	0.125692	1
aten_s0002.g274.t1	-3.95239	-0.331442	0.125799	1
aten_s0004.g161.t1	-3.95238	-0.331442	0.125822	1
aten_s0783.g3.t1	-3.95236	-0.331442	0.125856	1
aten_s0009.g114.t1	-0.33094	5.24116	0.125897	1
aten_s0048.g14.t1	0.422927	4.65039	0.126051	1
aten_s0392.g6.t1	-0.681463	2.21061	0.12622	1
aten_s0422.g1.t1	-0.473664	3.90664	0.126253	1
aten_s0005.g66.t1	1.08416	1.44018	0.12626	1
aten_s0067.g40.t1	-0.739192	2.25594	0.126266	1
aten_s0266.g9.t1	2.39097	-0.0336301	0.126329	1
aten_s0249.g7.t1	0.349297	4.85343	0.126342	1
aten_s0115.g27.t1	0.921939	1.45829	0.126403	1
aten_s0043.g60.t1	0.772409	2.04281	0.126607	1
aten_s0039.g73.t1	-0.420826	4.33738	0.126649	1
aten_s0069.g23.t1	0.754885	1.76509	0.126813	1
aten_s0060.g52.t1	1.87808	0.15759	0.126921	1
aten_s0029.g10.t1	-0.441681	7.45177	0.126937	1
aten_s0052.g7.t1	-0.308419	6.61583	0.127063	1
aten_s0127.g6.t1	0.384398	4.00066	0.127131	1
aten_s0013.g76.t1	0.2967	6.91106	0.127246	1
aten_s0213.g10.t1	0.301008	6.55568	0.127247	1
aten_s0028.g116.t2	-1.77276	0.172965	0.127334	1
aten_s0089.g5.t1	0.725406	2.07966	0.127343	1
aten_s0110.g18.t1	0.605276	2.46777	0.127374	1
aten_s0016.g95.t1	-0.346301	5.91834	0.127391	1
aten_s0138.g33.t1	0.389767	4.11509	0.12742	1
aten_s0038.g100.t1	-1.36245	0.663393	0.127457	1
aten_s0388.g5.t1	3.84292	-0.26445	0.127558	1
aten_s0254.g8.t1	0.344369	4.57575	0.127581	1
aten_s0020.g45.t1	3.84289	-0.26445	0.1276	1
aten_s0108.g82.t1	0.525847	3.0712	0.127601	1
aten_s0028.g29.t1	-0.570114	2.57543	0.127728	1
aten_s0025.g63.t1	0.307563	11.8381	0.127959	1
aten_s0108.g35.t1	0.440107	3.31441	0.127997	1
aten_s0059.g9.t1	1.3396	0.430194	0.128003	1
aten_s0077.g61.t1	0.861787	1.57194	0.128153	1
aten_s0069.g14.t1	0.409277	4.84466	0.128155	1
aten_s0049.g95.t1	-0.389153	6.54498	0.128192	1
aten_s1226.g1.t1	-0.48094	4.50793	0.128347	1
aten_s0137.g48.t1	0.712752	2.0135	0.128369	1
aten_s0164.g37.t1	0.593887	2.69672	0.128518	1
aten_s0058.g151.t1	0.328197	6.87575	0.128568	1
aten_s0443.g4.t2	3.77939	-0.33306	0.128573	1
aten_s0164.g25.t1	3.77941	-0.33306	0.128621	1
aten_s0009.g18.t1	-0.497365	3.64034	0.128683	1
aten_s0053.g94.t1	0.379042	4.21084	0.128725	1
aten_s0294.g4.t1	0.337222	4.49604	0.128763	1
aten_s0059.g105.t1	0.463827	3.62644	0.128774	1
aten_s0028.g180.t1	-0.324158	5.54075	0.128782	1
aten_s0138.g21.t2	-0.335407	5.63174	0.128787	1
aten_s0028.g104.t2	0.334903	6.99299	0.129169	1
aten_s0041.g68.t1	-1.15848	1.18206	0.129213	1
aten_s0207.g35.t1	0.334631	7.32161	0.129224	1
aten_s0011.g52.t1	0.329503	4.94766	0.129258	1
aten_s0055.g105.t1	0.416822	3.65546	0.12926	1
aten_s0575.g4.t1	0.77183	2.32466	0.129446	1
aten_s0060.g77.t1	0.926213	1.24828	0.12945	1
aten_s0093.g62.t1	-0.377859	6.89641	0.129514	1
aten_s0059.g94.t1	0.381009	4.53348	0.129524	1
aten_s0262.g2.t1	0.533449	3.52502	0.129617	1
aten_s0008.g2.t2	-0.364843	4.84107	0.129765	1
aten_s0063.g31.t1	0.416688	4.06201	0.129777	1
aten_s0280.g19.t1	0.350004	5.01814	0.129809	1
aten_s0049.g34.t1	0.809918	1.90728	0.129871	1
aten_s0299.g27.t1	0.342393	6.09215	0.129947	1
aten_s0264.g39.t1	0.441556	3.54618	0.129965	1
aten_s0382.g14.t1	0.768836	2.16502	0.130012	1
aten_s0107.g63.t1	0.383903	3.91528	0.130214	1
aten_s1210.g1.t1	-1.3452	0.826293	0.130371	1
aten_s0084.g20.t1	-1.10516	0.968036	0.130371	1
aten_s0012.g153.t1	0.375983	4.25328	0.130418	1
aten_s0077.g19.t1	-0.669096	2.27346	0.130547	1
aten_s0013.g88.t1	0.952864	1.72705	0.130739	1
aten_s0347.g10.t1	-2.63697	-0.101998	0.130907	1
aten_s0115.g24.t2	0.363559	4.71501	0.130961	1
aten_s0042.g36.t1	-0.339243	6.19507	0.131015	1
aten_s0697.g4.t1	0.3249	5.42328	0.13106	1
aten_s0132.g39.t1	0.372423	4.26768	0.1311	1
aten_s0316.g12.t1	0.339274	6.73666	0.1311	1
aten_s0107.g75.t2	1.69277	0.383931	0.131116	1
aten_s0297.g3.t1	0.831763	1.6923	0.131288	1
aten_s0380.g1.t1	-0.597638	2.1991	0.131307	1
aten_s0034.g30.t1	0.336936	5.1651	0.131319	1
aten_s0079.g116.t1	0.619681	2.18895	0.131319	1
aten_s0190.g4.t1	-0.355346	5.30506	0.131343	1
aten_s0132.g3.t1	0.341219	5.67602	0.1314	1
aten_s0048.g65.t1	0.554679	3.0643	0.131479	1
aten_s0117.g40.t1	-0.292946	6.94579	0.13156	1
aten_s0146.g16.t1	0.592246	3.16963	0.131571	1
aten_s0139.g37.t1	0.322895	5.57408	0.131628	1
aten_s0013.g203.t1	-1.39196	0.230574	0.131711	1
aten_s0046.g135.t1	-1.2082	1.37657	0.131736	1
aten_s0007.g158.t2	-0.387777	3.831	0.131881	1
aten_s0661.g3.t1	0.656084	2.43996	0.131888	1
aten_s0353.g1.t1	0.667437	2.44775	0.131946	1
aten_s0800.g1.t1	0.613572	2.56356	0.132057	1
aten_s0016.g120.t1	0.357127	5.25902	0.1321	1
aten_s0063.g22.t1	0.748202	2.18456	0.132119	1
aten_s0343.g11.t1	0.56514	2.78762	0.132214	1
aten_s0124.g22.t1	-1.09902	1.20922	0.132427	1
aten_s0079.g85.t2	-0.528938	9.03433	0.132567	1
aten_s0052.g73.t2	-0.460907	3.55997	0.132665	1
aten_s0118.g28.t1	-1.26883	1.08712	0.132687	1
aten_s0060.g80.t1	-0.355678	5.25869	0.132734	1
aten_s0135.g38.t1	-0.35356	4.98004	0.132787	1
aten_s0029.g99.t1	3.81534	-0.331076	0.132815	1
aten_s0237.g33.t1	-0.804768	1.64412	0.132843	1
aten_s0050.g3.t1	3.81537	-0.331076	0.132864	1
aten_s0132.g55.t1	0.325142	5.43352	0.132908	1
aten_s0038.g1.t1	0.452402	3.4101	0.132934	1
aten_s0108.g4.t1	-0.694812	4.38984	0.132989	1
aten_s0207.g36.t2	-0.495972	3.26042	0.132992	1
aten_s0091.g32.t1	0.597404	2.5608	0.13305	1
aten_s0010.g3.t1	-0.768466	1.87619	0.133075	1
aten_s0124.g23.t1	-0.543678	3.19045	0.133089	1
aten_s0029.g184.t1	-1.39559	0.397072	0.133127	1
aten_s0078.g32.t1	1.17244	0.862269	0.133216	1
aten_s0155.g5.t1	-1.36129	0.394362	0.133231	1
aten_s0094.g48.t1	-0.770138	3.34009	0.133445	1
aten_s0012.g41.t2	-4.05504	-0.255152	0.133461	1
aten_s0001.g8.t1	0.732158	1.89177	0.133476	1
aten_s0035.g147.t1	-0.776531	1.77796	0.133478	1
aten_s0480.g3.t1	-0.520572	5.12422	0.133496	1
aten_s0122.g21.t1	0.337935	4.90289	0.133508	1
aten_s0046.g178.t1	-0.584886	2.7731	0.133529	1
aten_s0232.g2.t1	0.952092	1.77362	0.133539	1
aten_s0060.g64.t1	0.969195	1.14973	0.13365	1
aten_s0045.g6.t1	-0.680622	4.45215	0.133798	1
aten_s0037.g56.t2	0.345563	11.7838	0.13385	1
aten_s0048.g75.t1	-1.23943	0.636816	0.134103	1
aten_s0122.g44.t1	0.347766	5.19546	0.134123	1
aten_s0264.g11.t1	0.316236	8.07652	0.134148	1
aten_s0152.g4.t1	-1.39456	0.227352	0.134235	1
aten_s0106.g65.t1	-0.556741	3.04177	0.134319	1
aten_s0035.g75.t1	-0.597033	2.44442	0.134336	1
aten_s0036.g1.t1	0.401952	3.75053	0.134341	1
aten_s0128.g31.t1	0.383969	4.27959	0.134405	1
aten_s0305.g5.t1	0.286973	9.42219	0.134411	1
aten_s0055.g14.t1	0.325496	4.71434	0.134431	1
aten_s0006.g95.t1	0.384329	4.04006	0.134506	1
aten_s0186.g1.t1	0.328274	6.27661	0.134545	1
aten_s0611.g1.t1	-0.510684	4.81118	0.134562	1
[truncated: 20,238 more rows]

## Sheet: Smic 12 hpi
geneID	logFC	logCPM	PValue	FDR
aten_s0005.g245.t1	1.63018	5.28599	7.15554e-10	6.46963e-06
aten_s0156.g13.t1	2.76265	3.65135	7.73997e-10	6.46963e-06
aten_s0052.g68.t1	2.14867	3.19992	8.7282e-10	6.46963e-06
aten_s0004.g107.t1	1.48523	4.73773	2.10167e-08	0.000116837
aten_s0005.g20.t1	1.5207	4.30871	3.66391e-08	0.000158271
aten_s0279.g23.t2	1.05249	7.38139	4.27048e-08	0.000158271
aten_s0240.g20.t1	1.35531	7.91194	1.02221e-07	0.000324728
aten_s0007.g82.t1	1.43281	7.11609	1.97307e-07	0.000506834
aten_s0008.g85.t1	1.27362	4.51281	2.05131e-07	0.000506834
aten_s0326.g7.t1	0.945963	8.99354	7.06536e-07	0.00151574
aten_s0362.g2.t1	-1.12743	7.01302	7.49791e-07	0.00151574
aten_s0262.g16.t2	1.29986	4.59298	8.44077e-07	0.00156414
aten_s0097.g19.t3	0.944522	7.14378	1.58214e-06	0.0027063
aten_s0096.g129.t1	1.45222	3.44103	2.49978e-06	0.0037084
aten_s0166.g6.t1	1.24031	5.01634	2.50151e-06	0.0037084
aten_s0172.g60.t1	1.10304	8.80403	2.72047e-06	0.00378094
aten_s0040.g15.t1	1.52676	3.53093	3.4059e-06	0.00445512
aten_s0345.g3.t1	1.90999	3.53441	3.73555e-06	0.00461485
aten_s0008.g89.t1	1.50167	4.33262	3.96663e-06	0.00461867
aten_s0082.g22.t1	1.00198	5.86141	4.15404e-06	0.00461867
aten_s0909.g1.t1	1.1728	4.92417	5.61156e-06	0.00594211
aten_s0023.g63.t1	1.4281	3.71038	6.04712e-06	0.00611226
aten_s0009.g64.t1	-1.84436	2.64228	6.78146e-06	0.00655649
aten_s0074.g41.t1	1.46048	3.59369	9.00404e-06	0.00834262
aten_s1159.g1.t1	2.1217	2.14303	9.82751e-06	0.00874138
aten_s0008.g92.t1	1.70485	2.69827	1.06913e-05	0.00914395
aten_s0147.g23.t2	-1.81247	2.56893	1.19514e-05	0.00960161
aten_s0170.g16.t1	1.3111	4.34406	1.23554e-05	0.00960161
aten_s0034.g83.t1	-1.1885	5.75294	1.25218e-05	0.00960161
aten_s0005.g324.t1	-1.75761	4.25397	1.33361e-05	0.00988516
aten_s0355.g8.t1	1.2208	8.88194	1.43522e-05	0.0102951
aten_s0140.g6.t1	1.29847	3.66221	1.48252e-05	0.0103021
aten_s0007.g146.t2	0.933247	5.15732	1.9143e-05	0.0128995
aten_s0005.g269.t1	1.66267	3.23476	2.00096e-05	0.0130868
aten_s0424.g1.t1	0.996956	5.38324	2.18457e-05	0.0136858
aten_s0034.g66.t1	0.884628	5.4038	2.21562e-05	0.0136858
aten_s0001.g265.t1	1.2452	3.7037	2.33372e-05	0.0140257
aten_s0100.g39.t1	-1.17729	6.12721	2.41233e-05	0.0141166
aten_s0076.g64.t1	1.24239	4.10478	2.63756e-05	0.0141789
aten_s0107.g33.t1	1.36922	3.2011	2.65973e-05	0.0141789
aten_s0451.g5.t1	1.04777	7.64141	2.67105e-05	0.0141789
aten_s0021.g48.t1	-1.01127	6.0328	2.68188e-05	0.0141789
aten_s0105.g24.t1	1.36114	5.27115	2.78796e-05	0.0141789
aten_s0002.g38.t1	-1.40123	4.42458	2.8918e-05	0.0141789
aten_s0024.g4.t1	1.0322	5.39339	2.91787e-05	0.0141789
aten_s0002.g5.t1	-1.06464	5.03787	2.93608e-05	0.0141789
aten_s0042.g127.t1	-1.33359	4.14223	2.99685e-05	0.0141789
aten_s0301.g26.t1	1.23722	6.02886	3.29559e-05	0.0152675
aten_s0271.g11.t2	1.13725	4.49945	3.65336e-05	0.0165795
aten_s0026.g21.t1	0.986179	4.54575	3.9271e-05	0.0172852
aten_s0121.g15.t1	1.8152	4.24834	3.96433e-05	0.0172852
aten_s0139.g30.t1	1.11619	8.23673	4.34465e-05	0.0185792
aten_s0128.g56.t2	1.25214	3.95334	4.46718e-05	0.0187428
aten_s0046.g22.t1	1.24478	3.64423	4.84077e-05	0.0199341
aten_s0007.g79.t1	0.888067	8.53476	5.05058e-05	0.0204199
aten_s0033.g24.t1	0.91251	9.95518	5.44103e-05	0.0216057
aten_s0043.g90.t1	-2.24628	2.02095	5.60129e-05	0.0218519
aten_s0107.g40.t1	1.15547	8.56907	5.87102e-05	0.0225093
aten_s0444.g2.t1	1.4008	4.00396	6.22353e-05	0.0232607
aten_s0233.g38.t1	0.932411	5.45752	6.34292e-05	0.0232607
aten_s0172.g71.t1	1.41116	3.88197	6.47062e-05	0.0232607
aten_s0033.g17.t1	0.968865	5.72576	6.48542e-05	0.0232607
aten_s0063.g61.t1	0.978897	5.16862	6.9845e-05	0.0243386
aten_s0008.g88.t1	1.38432	3.46744	7.00484e-05	0.0243386
aten_s0007.g192.t1	-0.846771	8.36838	7.93265e-05	0.0271382
aten_s0012.g36.t1	1.11298	6.25335	8.13111e-05	0.0273957
aten_s0043.g133.t1	1.59027	2.86793	8.36994e-05	0.0277795
aten_s0118.g6.t1	-1.14604	6.30951	8.80682e-05	0.0287996
aten_s0286.g15.t1	-1.13643	4.11179	9.23722e-05	0.0297693
aten_s0013.g34.t1	0.896133	6.27327	9.61338e-05	0.0301842
aten_s0107.g36.t1	1.02896	10.9366	9.66934e-05	0.0301842
aten_s0042.g90.t1	1.29196	3.01896	9.7732e-05	0.0301842
aten_s0185.g33.t1	0.934751	5.30231	0.000102254	0.0310214
aten_s0007.g180.t1	0.850587	6.52317	0.000103233	0.0310214
aten_s0497.g1.t1	1.06831	4.48504	0.000107646	0.0319162
aten_s0012.g81.t1	-1.11931	5.54982	0.000115708	0.0338551
aten_s0426.g3.t2	0.916762	6.48584	0.000124299	0.0347015
aten_s0162.g32.t1	1.23184	4.55691	0.000124527	0.0347015
aten_s0056.g47.t1	-0.837719	9.09232	0.000124733	0.0347015
aten_s0009.g157.t1	-0.884943	5.55697	0.000124843	0.0347015
aten_s0443.g2.t1	0.746875	8.37319	0.000126543	0.0347401
aten_s0220.g14.t1	0.793062	6.55342	0.000139684	0.037507
aten_s0103.g12.t1	-1.32238	3.97077	0.000140703	0.037507
aten_s0005.g244.t1	0.970188	6.34903	0.00014533	0.037507
aten_s0170.g41.t1	2.36653	1.6698	0.00014544	0.037507
aten_s0125.g35.t1	-1.70096	2.90833	0.000146877	0.037507
aten_s0240.g7.t3	0.963482	5.73454	0.000148042	0.037507
aten_s0011.g173.t1	-1.27539	3.62634	0.000148429	0.037507
aten_s0482.g4.t1	0.75275	7.69097	0.000153278	0.0382972
aten_s0003.g161.t1	-1.07838	6.36852	0.000158782	0.0392314
aten_s0162.g23.t2	0.96499	5.54759	0.000169102	0.0413221
aten_s0012.g46.t1	1.62131	3.49527	0.000172987	0.0418121
aten_s0049.g176.t1	-0.752767	7.52266	0.000175879	0.042054
aten_s0037.g39.t1	-1.15099	5.52861	0.000182291	0.0431234
aten_s0007.g99.t1	-0.9409	5.6933	0.000185241	0.0432436
aten_s0089.g60.t1	1.2483	8.66722	0.000187513	0.0432436
aten_s0012.g114.t1	-0.962783	5.38743	0.000188633	0.0432436
aten_s0035.g22.t1	1.67217	2.35881	0.000193219	0.0432831
aten_s0174.g9.t1	1.45586	2.41852	0.00019476	0.0432831
aten_s0030.g116.t1	0.907099	4.93526	0.000194856	0.0432831
aten_s0117.g36.t1	1.04768	5.00846	0.000196591	0.0432831
aten_s0353.g9.t1	0.720597	10.8232	0.000213988	0.04597
aten_s0034.g132.t1	1.90254	2.88125	0.000214226	0.04597
aten_s0096.g42.t1	0.976952	4.84853	0.000216644	0.04597
aten_s0108.g16.t1	-0.968419	4.12207	0.000217064	0.04597
aten_s0340.g26.t1	1.0694	4.01055	0.000221437	0.0464537
aten_s0015.g46.t2	-0.870757	8.90981	0.000244748	0.0508642
aten_s0077.g27.t1	1.06036	6.01554	0.000250235	0.0515229
aten_s0120.g36.t1	1.01807	4.35394	0.000254029	0.0517801
aten_s0259.g1.t1	-0.950458	7.53598	0.000256141	0.0517801
aten_s0062.g68.t2	-0.796358	11.0236	0.000258853	0.0518272
aten_s0382.g15.t1	2.31018	1.46516	0.000261035	0.0518272
aten_s0852.g2.t1	0.835074	7.30413	0.000265281	0.052204
aten_s0037.g17.t2	-0.986844	6.06733	0.000268235	0.0523224
aten_s0049.g17.t1	1.55101	4.2747	0.000270748	0.0523533
aten_s0299.g11.t1	0.912183	9.59838	0.000282176	0.0540926
aten_s0057.g55.t1	1.302	5.88629	0.00029623	0.0563015
aten_s0099.g6.t1	-0.902335	5.97118	0.000303179	0.0571338
aten_s0015.g13.t2	0.75849	6.6003	0.000307732	0.0575044
aten_s0046.g121.t1	-1.10911	4.02389	0.000314316	0.0582453
aten_s0105.g33.t1	-0.894075	7.64976	0.000333669	0.0612072
aten_s0107.g31.t1	0.843662	8.96634	0.000335804	0.0612072
aten_s0009.g27.t1	1.20593	5.84429	0.000341002	0.0616494
aten_s0005.g342.t1	-0.844503	4.84192	0.000346138	0.0620732
aten_s0019.g20.t1	0.905627	5.66668	0.000365816	0.0650772
aten_s0034.g82.t1	0.674197	7.17335	0.000381732	0.0673696
aten_s0135.g38.t1	-0.986489	5.57902	0.000433847	0.0756271
aten_s0041.g115.t1	1.04246	3.61913	0.000435323	0.0756271
aten_s0212.g25.t1	1.18821	3.30997	0.000440126	0.0758689
aten_s0017.g95.t1	-1.07792	3.89809	0.000443964	0.0759417
aten_s0244.g8.t1	0.855402	4.38873	0.000465361	0.0787483
aten_s0108.g85.t1	0.84197	5.30809	0.000471599	0.0787483
aten_s0059.g28.t1	1.29162	3.85102	0.000477031	0.0787483
aten_s0058.g87.t1	-0.923514	4.58171	0.00047742	0.0787483
aten_s0165.g10.t1	-2.90167	0.863542	0.000478078	0.0787483
aten_s0042.g91.t1	3.02088	1.08641	0.000484108	0.0790867
aten_s0024.g73.t1	-0.856574	5.17612	0.000487246	0.0790867
aten_s0052.g37.t1	-0.836519	6.20683	0.000492552	0.0793687
aten_s0026.g76.t2	-0.941936	4.21339	0.000502353	0.0803656
aten_s0181.g2.t1	0.938269	5.44766	0.000537077	0.085307
aten_s0003.g15.t1	-0.841077	6.11467	0.000582292	0.0915873
aten_s0056.g10.t1	1.11633	4.24085	0.000586832	0.0915873
aten_s0008.g154.t1	0.984986	6.0201	0.000591355	0.0915873
aten_s0001.g307.t1	0.99075	3.60017	0.000593092	0.0915873
aten_s0110.g29.t2	0.697627	7.48425	0.000603308	0.0922131
aten_s0122.g32.t1	1.00151	4.8988	0.000605438	0.0922131
aten_s0099.g52.t1	-0.901252	5.88232	0.000612488	0.0926523
aten_s0079.g2.t1	0.858382	6.39602	0.000631421	0.0946836
aten_s0068.g8.t1	1.14546	8.06023	0.000634702	0.0946836
aten_s0002.g288.t2	0.78348	5.05399	0.000638689	0.0946836
aten_s0012.g156.t1	0.780284	5.45803	0.000649936	0.0957127
aten_s0279.g19.t1	-0.802577	4.73592	0.000657178	0.0961425
aten_s0317.g14.t1	-0.681713	7.31762	0.000665302	0.0966949
aten_s0197.g48.t1	1.10217	4.67537	0.000687043	0.0990928
aten_s0028.g115.t1	-0.705408	7.77282	0.000690713	0.0990928
aten_s0204.g21.t2	0.747129	5.42027	0.0007015	0.0999952
aten_s0009.g47.t1	-0.742109	10.5623	0.000715715	0.101372
aten_s0011.g23.t1	-0.820886	6.72328	0.000723525	0.101829
aten_s0107.g42.t1	0.9136	5.62026	0.000747164	0.104495
aten_s0678.g1.t1	-2.30531	0.963476	0.00077188	0.107277
aten_s0009.g202.t1	-1.13377	3.04655	0.000781813	0.107365
aten_s0093.g24.t1	-0.848357	5.56885	0.000782172	0.107365
aten_s0013.g159.t1	0.811436	4.34504	0.000796456	0.107633
aten_s0211.g15.t1	1.74634	2.39426	0.000800181	0.107633
aten_s0046.g19.t1	-1.0485	3.99242	0.000802806	0.107633
aten_s1405.g1.t1	1.29303	3.28047	0.000806683	0.107633
aten_s0175.g7.t4	1.06683	6.49414	0.000808327	0.107633
aten_s0014.g60.t1	0.711248	6.82921	0.000814153	0.107764
aten_s0117.g1.t1	1.16662	6.06553	0.000838835	0.110374
aten_s0082.g38.t1	-0.679888	8.26293	0.000858467	0.111335
aten_s0023.g76.t1	-1.78128	1.8495	0.000859438	0.111335
aten_s0352.g4.t1	3.01371	1.30548	0.00086116	0.111335
aten_s0006.g116.t1	-0.65981	8.55933	0.000882833	0.113477
aten_s0404.g4.t1	1.00892	3.54611	0.000895178	0.114403
aten_s0106.g25.t1	-0.824244	8.30714	0.000921237	0.11706
aten_s0003.g66.t1	0.658197	7.64111	0.000930234	0.117218
aten_s0208.g1.t1	0.766778	5.44726	0.000935174	0.117218
aten_s0255.g15.t1	0.679686	5.75052	0.000938291	0.117218
aten_s0034.g22.t1	-0.949523	5.48355	0.00095023	0.11746
aten_s0017.g42.t1	1.29404	3.42709	0.000951498	0.11746
aten_s0006.g121.t2	-1.35706	2.29697	0.000956079	0.11746
aten_s0107.g41.t1	0.690289	8.86433	0.000968614	0.118347
aten_s0034.g35.t1	0.89432	4.94754	0.00101876	0.123793
aten_s0005.g40.t1	-2.92821	1.13419	0.00102882	0.12396
aten_s0237.g37.t1	-0.742013	6.43433	0.00103129	0.12396
aten_s0053.g87.t1	-0.798134	7.58963	0.00104184	0.124143
aten_s0124.g26.t1	0.854141	4.31675	0.00104462	0.124143
aten_s0132.g48.t1	1.08034	3.93059	0.00105278	0.124143
aten_s0005.g328.t1	-0.711188	5.47466	0.00105513	0.124143
aten_s0031.g5.t1	-0.824236	5.85867	0.00106124	0.124194
aten_s0053.g80.t1	-0.736804	5.9112	0.00106673	0.124194
aten_s0143.g23.t1	0.957479	6.60941	0.00108723	0.125698
aten_s0194.g19.t1	-0.967447	3.68262	0.00109601	0.125698
aten_s0531.g2.t1	5.22697	0.199432	0.00109661	0.125698
aten_s0306.g28.t1	-1.31521	2.73191	0.00110338	0.125825
aten_s0224.g16.t1	-0.781354	5.03795	0.00111096	0.126043
aten_s0067.g50.t1	-0.695376	5.63673	0.00112487	0.126973
aten_s0015.g75.t1	-0.668864	5.70163	0.0011502	0.129177
aten_s0305.g14.t1	-0.785599	6.84186	0.00117689	0.13151
aten_s0175.g46.t1	0.779263	5.15745	0.00118646	0.131674
aten_s0089.g62.t1	0.908316	8.68448	0.0011902	0.131674
aten_s0067.g158.t1	1.03737	5.01495	0.00119852	0.131938
aten_s0063.g34.t1	-0.882554	5.02913	0.00122062	0.133412
aten_s0086.g44.t1	-0.874804	8.84122	0.00123301	0.133412
aten_s0362.g18.t1	1.29797	2.52108	0.00124447	0.133412
aten_s0306.g24.t1	-0.713987	5.38414	0.00125352	0.133412
aten_s0069.g6.t1	-0.756267	5.4611	0.0012557	0.133412
aten_s0084.g19.t2	-0.75029	6.23646	0.00125641	0.133412
aten_s0057.g54.t1	-0.826391	8.05521	0.00126331	0.133412
aten_s0292.g14.t1	-1.07634	3.19858	0.00126462	0.133412
aten_s0130.g32.t1	1.12682	5.58125	0.00126794	0.133412
aten_s0013.g93.t2	0.979647	5.11793	0.0012719	0.133412
aten_s0027.g15.t1	0.757328	6.02482	0.00130069	0.135791
aten_s0007.g171.t1	2.3751	1.02681	0.00132732	0.136998
aten_s0057.g50.t1	-1.37284	2.46527	0.00133849	0.136998
aten_s0004.g115.t1	1.04181	3.08617	0.00133904	0.136998
aten_s0085.g23.t1	2.20042	1.79374	0.00134171	0.136998
aten_s0009.g102.t1	1.20554	6.22345	0.00134306	0.136998
aten_s0079.g19.t2	-1.40388	2.69776	0.00135088	0.137167
aten_s0092.g2.t1	-0.831235	5.50335	0.00143642	0.145189
aten_s0031.g15.t1	1.26084	3.28493	0.00144434	0.145329
aten_s0010.g155.t1	1.03464	8.76015	0.00148647	0.148861
aten_s0124.g20.t3	-1.31319	2.36923	0.00149282	0.148861
aten_s0013.g204.t1	1.26367	2.58499	0.00153007	0.151814
aten_s0012.g184.t2	0.647965	5.72019	0.00153609	0.151814
aten_s0013.g179.t1	-0.721791	5.5205	0.00155027	0.152537
aten_s0013.g186.t1	2.26742	1.12354	0.00156589	0.153033
aten_s0675.g1.t1	1.29937	3.01701	0.0015752	0.153033
aten_s1320.g2.t1	0.747771	5.59943	0.00157596	0.153033
aten_s0016.g89.t2	1.01368	3.80006	0.00158611	0.153349
aten_s0022.g88.t1	0.965869	3.2997	0.00159918	0.153943
aten_s0093.g60.t2	1.49899	2.72144	0.001635	0.156585
aten_s0006.g154.t1	1.20582	2.76411	0.0016407	0.156585
aten_s0187.g9.t1	-0.672478	6.85408	0.00167294	0.158314
aten_s0002.g20.t1	-1.03661	3.74707	0.00167326	0.158314
aten_s0183.g40.t1	-0.75906	7.38868	0.00168415	0.158314
aten_s0124.g7.t1	-1.19836	2.80581	0.00168729	0.158314
aten_s0144.g4.t1	2.76944	0.786632	0.00174051	0.162384
aten_s0164.g33.t2	0.940991	6.49855	0.00175129	0.162384
aten_s0172.g59.t1	0.831951	5.36266	0.00175768	0.162384
aten_s0240.g33.t1	1.90458	2.71567	0.00175988	0.162384
aten_s0056.g40.t1	1.57208	2.24402	0.00177217	0.16278
aten_s0289.g5.t1	-0.738585	5.64284	0.00177881	0.16278
aten_s0034.g45.t1	0.793799	4.52712	0.00180334	0.164312
aten_s0023.g52.t1	-0.949543	3.31726	0.00181033	0.164312
aten_s0151.g41.t2	1.09127	3.04894	0.00182404	0.164447
aten_s0198.g17.t1	-0.751918	7.47539	0.00182661	0.164447
aten_s0029.g24.t1	0.742486	4.64292	0.00183876	0.164873
aten_s0765.g1.t1	-5.25977	0.27262	0.00185876	0.165509
aten_s0244.g33.t1	0.984091	4.01756	0.00186173	0.165509
aten_s0089.g29.t1	1.2601	2.54361	0.00187681	0.165509
aten_s0218.g9.t1	-0.752715	5.98605	0.0018806	0.165509
aten_s0001.g244.t1	-0.810039	6.88384	0.00188306	0.165509
aten_s0245.g8.t1	1.54055	2.95675	0.00189405	0.165819
aten_s0047.g122.t1	0.795615	7.86725	0.00190686	0.166286
aten_s0179.g23.t1	1.48928	2.01697	0.00191885	0.166637
aten_s0268.g21.t2	1.00712	3.48783	0.00193319	0.166637
aten_s0501.g7.t1	1.44695	2.64996	0.00193516	0.166637
aten_s0186.g11.t1	-0.709498	6.09188	0.00194833	0.166637
aten_s0062.g92.t1	1.852	1.51432	0.00194835	0.166637
aten_s0130.g28.t1	0.904338	6.21812	0.00196971	0.167818
aten_s0303.g9.t1	-0.745882	4.61709	0.0019956	0.168241
aten_s0258.g2.t2	0.94548	4.99905	0.00201263	0.168241
aten_s0034.g97.t1	-0.659534	6.85271	0.00201432	0.168241
aten_s0010.g188.t1	0.684295	7.06255	0.00202063	0.168241
aten_s0183.g49.t1	2.09248	1.70333	0.00202077	0.168241
aten_s0183.g11.t1	-0.690084	7.01047	0.00203275	0.168241
aten_s0259.g17.t1	0.682853	5.08577	0.00203344	0.168241
aten_s0022.g25.t1	1.16163	3.24709	0.00204848	0.168241
aten_s0001.g249.t1	1.04382	3.68483	0.00204902	0.168241
aten_s0232.g17.t1	0.760457	4.71617	0.00205034	0.168241
aten_s0096.g25.t1	-1.9707	1.27779	0.00207288	0.169217
aten_s0086.g43.t1	0.657255	5.58864	0.00207745	0.169217
aten_s0021.g43.t1	-0.68476	6.1249	0.00208722	0.169392
aten_s0060.g73.t2	0.679616	5.12299	0.00210489	0.170113
aten_s0085.g41.t1	-0.725477	6.23745	0.00211666	0.170113
aten_s0078.g54.t1	0.840632	4.4139	0.00211905	0.170113
aten_s0057.g24.t1	0.81427	7.8494	0.00212784	0.170205
aten_s0005.g184.t2	1.20569	2.94006	0.00214688	0.171112
aten_s0013.g149.t1	0.712185	4.73593	0.00219896	0.174558
aten_s0204.g30.t1	-0.685522	5.34233	0.00220978	0.174558
aten_s0028.g68.t1	0.788093	6.0191	0.00221367	0.174558
aten_s0038.g30.t1	-0.671884	7.39407	0.00222932	0.175171
aten_s0018.g15.t1	0.743583	7.49047	0.00225817	0.175221
aten_s0059.g47.t1	-0.687722	5.92567	0.00226915	0.175221
aten_s0106.g56.t1	-0.704963	6.44934	0.0022737	0.175221
aten_s0035.g94.t1	1.17409	2.63476	0.00227697	0.175221
aten_s0093.g54.t1	0.987567	6.62708	0.00228403	0.175221
aten_s0116.g23.t2	-0.925022	3.91257	0.00228456	0.175221
aten_s0001.g134.t1	1.32437	3.45069	0.00228938	0.175221
aten_s0049.g44.t1	1.22954	3.57993	0.00229299	0.175221
aten_s0026.g22.t2	0.939033	5.31395	0.0023175	0.175998
aten_s0085.g81.t1	-0.645757	7.78912	0.0023273	0.175998
aten_s0411.g11.t1	2.82992	1.19913	0.00233482	0.175998
aten_s0002.g226.t2	0.653092	5.8453	0.00233578	0.175998
aten_s0069.g12.t1	-0.759424	8.01742	0.00235043	0.175998
aten_s0009.g80.t1	0.632612	5.42869	0.00235066	0.175998
aten_s0013.g137.t1	-0.748086	5.13122	0.00237068	0.176614
aten_s0021.g32.t1	-1.06263	3.47047	0.00237476	0.176614
aten_s0075.g22.t1	-0.883796	3.55279	0.00239399	0.17708
aten_s0028.g149.t4	0.680882	7.22193	0.00239695	0.17708
aten_s0036.g68.t1	-0.714615	8.98166	0.00240858	0.17735
aten_s0083.g7.t5	0.950234	7.18876	0.00243345	0.178589
aten_s0050.g39.t2	0.918561	3.73565	0.00244429	0.178795
aten_s0018.g47.t1	0.916315	5.43204	0.00247629	0.180542
aten_s0096.g11.t1	-0.756871	5.03636	0.00250468	0.182015
aten_s0007.g113.t1	-0.879931	3.82454	0.00253521	0.183633
aten_s0052.g121.t1	-1.14525	2.6641	0.0025496	0.183711
aten_s0042.g39.t1	-1.70483	1.52351	0.00255807	0.183711
aten_s0052.g136.t1	0.962167	4.1609	0.00256106	0.183711
aten_s0197.g46.t1	-0.796787	5.75453	0.00258284	0.184677
aten_s0036.g40.t1	-0.856536	3.83975	0.00262259	0.186918
aten_s0062.g69.t1	-0.827928	7.12267	0.00264642	0.187541
aten_s0010.g154.t1	-0.796618	5.25525	0.0026605	0.187541
aten_s0005.g284.t1	0.657089	6.22013	0.00266236	0.187541
aten_s0210.g7.t2	0.737929	5.87224	0.00266809	0.187541
aten_s0215.g8.t1	2.39547	1.03121	0.00267809	0.187541
aten_s0025.g105.t1	0.809786	4.04561	0.00268192	0.187541
aten_s0074.g47.t2	0.651779	6.54178	0.00269562	0.187908
aten_s1317.g2.t1	-0.68197	6.4921	0.00271189	0.188451
aten_s0107.g18.t1	-0.753584	9.39987	0.00276128	0.191286
aten_s0089.g22.t1	-0.623187	9.29013	0.00279235	0.192573
aten_s0032.g67.t1	0.64174	6.43661	0.00279718	0.192573
aten_s0293.g5.t2	1.00239	3.18076	0.00280955	0.192827
aten_s0040.g86.t1	-1.07052	3.75919	0.00283052	0.193094
aten_s0279.g15.t1	-0.721067	7.32848	0.00283594	0.193094
aten_s0110.g4.t1	-0.840008	5.59738	0.002847	0.193094
aten_s0015.g196.t1	-0.839173	4.59252	0.0028566	0.193094
aten_s0179.g19.t1	2.53198	0.655609	0.00286534	0.193094
aten_s0051.g39.t2	4.98404	0.0783867	0.00287887	0.193094
aten_s0049.g18.t1	0.888974	4.68802	0.00288462	0.193094
aten_s0280.g23.t1	0.748479	4.67645	0.00288825	0.193094
aten_s0471.g4.t1	1.478	3.38374	0.00289159	0.193094
aten_s0108.g18.t2	-2.27847	0.928904	0.00290094	0.193138
aten_s0819.g1.t1	0.86419	3.45881	0.0029811	0.197883
aten_s0002.g214.t2	0.842721	3.56061	0.00301823	0.199751
aten_s0042.g92.t1	-0.953042	4.82402	0.00302757	0.199775
aten_s0010.g145.t1	1.0503	3.22393	0.00303901	0.199936
aten_s0046.g105.t1	-0.848789	4.28054	0.00305635	0.20019
aten_s0026.g12.t1	-0.642328	10.002	0.00306087	0.20019
aten_s0094.g45.t2	-0.654891	5.42636	0.00309692	0.201911
aten_s0108.g78.t1	-0.861284	4.03457	0.00310535	0.201911
aten_s0007.g69.t1	-0.684669	6.47003	0.003123	0.202357
aten_s0035.g91.t1	-1.2687	2.90969	0.0031304	0.202357
aten_s0028.g107.t1	-0.712068	6.87338	0.00314692	0.202835
aten_s0069.g4.t2	0.787526	6.1705	0.00315651	0.202865
aten_s0144.g7.t3	0.68231	5.04176	0.00318891	0.203722
aten_s0531.g5.t1	-2.36669	1.0358	0.0032009	0.203722
aten_s0089.g40.t1	-0.663714	10.2044	0.00320367	0.203722
aten_s0034.g131.t1	1.32013	3.66529	0.00320649	0.203722
aten_s0016.g24.t1	1.02582	3.17553	0.00322668	0.20386
aten_s0071.g8.t2	-0.889185	3.92142	0.003227	0.20386
aten_s0049.g35.t2	-0.985902	2.97637	0.0032419	0.204116
aten_s0002.g166.t1	0.646882	6.64255	0.00324941	0.204116
aten_s0058.g24.t1	0.87738	4.5335	0.00327155	0.204723
aten_s0013.g92.t1	-0.656592	6.84159	0.00330617	0.204723
aten_s0074.g2.t1	1.62126	2.50737	0.00332276	0.204723
aten_s0218.g4.t1	0.936763	3.5074	0.00332577	0.204723
aten_s0077.g21.t1	1.34181	2.3147	0.0033316	0.204723
aten_s0067.g115.t1	0.763276	5.17758	0.00334338	0.204723
aten_s0042.g29.t1	0.912046	5.12946	0.00334669	0.204723
aten_s0018.g35.t1	0.683268	6.95495	0.00335224	0.204723
aten_s0180.g29.t1	0.794825	4.67863	0.00336057	0.204723
aten_s0111.g49.t1	-0.613214	6.79263	0.00336524	0.204723
aten_s0138.g5.t1	-1.37021	2.0038	0.00337082	0.204723
aten_s0001.g107.t1	-0.703393	5.18512	0.00337378	0.204723
aten_s0705.g1.t1	1.55983	1.86603	0.00337875	0.204723
aten_s0202.g13.t1	-0.680424	5.11825	0.00343282	0.206816
aten_s0024.g56.t1	0.564215	9.48961	0.00343742	0.206816
aten_s0109.g28.t3	0.665899	5.22379	0.00344119	0.206816
aten_s0073.g29.t1	-0.64556	5.95747	0.00347276	0.20771
aten_s0108.g26.t1	-0.683125	5.21681	0.00347624	0.20771
aten_s0204.g3.t2	-2.23658	1.34783	0.00349154	0.20771
aten_s0044.g40.t1	0.779965	5.36336	0.00349344	0.20771
aten_s0046.g31.t1	-0.797726	5.18731	0.00352265	0.208888
aten_s0084.g72.t1	0.725363	4.75561	0.00355502	0.210247
aten_s0318.g3.t1	0.877206	4.34512	0.00360387	0.210513
aten_s0084.g55.t1	-0.886163	4.09885	0.0036059	0.210513
aten_s0610.g4.t1	5.34503	0.371656	0.00362459	0.210513
aten_s0009.g79.t1	-0.619368	5.91939	0.00362546	0.210513
aten_s0121.g13.t1	1.14662	3.57954	0.00363086	0.210513
aten_s0052.g90.t1	1.3832	2.91154	0.0036371	0.210513
aten_s0052.g11.t1	-0.605826	6.00417	0.00364021	0.210513
aten_s0009.g26.t1	-0.788996	6.05185	0.00364465	0.210513
aten_s0257.g3.t1	0.980727	3.76585	0.00364471	0.210513
aten_s0001.g87.t1	-0.744044	4.49812	0.00367509	0.211718
aten_s0026.g69.t2	0.801067	5.55001	0.00371655	0.213117
aten_s0138.g45.t1	0.988932	3.66471	0.00371856	0.213117
aten_s0099.g56.t1	-0.598043	5.53658	0.00373167	0.213319
aten_s0262.g11.t3	0.886028	6.29458	0.0037795	0.214546
aten_s0001.g168.t2	1.34255	2.19253	0.00379781	0.214546
aten_s0024.g25.t2	0.621855	5.75492	0.0038051	0.214546
aten_s0028.g37.t1	1.29717	2.87422	0.00380745	0.214546
aten_s0232.g6.t1	-0.687962	9.83016	0.00380978	0.214546
aten_s0084.g81.t1	0.836029	5.11197	0.00381101	0.214546
aten_s0076.g53.t1	-0.661254	6.10063	0.0038563	0.216547
aten_s0111.g62.t1	0.564553	7.51329	0.00388426	0.216921
aten_s0059.g99.t1	0.713867	4.81932	0.00388792	0.216921
aten_s0067.g28.t1	-0.586569	5.5812	0.00389223	0.216921
aten_s0038.g91.t1	-0.629233	7.29256	0.00390532	0.217106
aten_s0323.g9.t3	0.784056	6.07162	0.00395801	0.219487
aten_s0082.g27.t1	2.677	0.738153	0.00397158	0.219692
aten_s0133.g13.t1	-0.694189	9.8253	0.00398914	0.220115
aten_s0165.g15.t2	-0.619666	6.95334	0.00401818	0.221169
aten_s0085.g84.t1	-0.692573	7.10595	0.00403337	0.221457
aten_s0340.g17.t1	0.699296	5.40148	0.00406669	0.222736
aten_s0696.g2.t1	-0.915106	5.81	0.00408594	0.222817
aten_s0107.g9.t1	-0.799442	4.20458	0.0040882	0.222817
aten_s0118.g14.t1	-1.02397	3.36768	0.00410094	0.222946
aten_s0006.g169.t1	-0.614112	7.31196	0.00411226	0.222946
aten_s0185.g35.t1	0.609419	6.64838	0.00412064	0.222946
aten_s0303.g4.t2	-0.620534	6.18154	0.00415579	0.223008
aten_s0053.g105.t1	-2.35737	1.26699	0.00415613	0.223008
aten_s0279.g21.t1	0.866208	4.42073	0.00416196	0.223008
aten_s0011.g53.t1	1.50505	2.16566	0.004166	0.223008
aten_s0053.g78.t1	0.674839	6.40338	0.00417194	0.223008
aten_s0010.g82.t3	0.788644	4.41372	0.00418949	0.223409
aten_s0122.g22.t1	-0.644581	5.35881	0.004208	0.22386
aten_s0382.g14.t1	1.58358	1.62156	0.00427216	0.226482
aten_s0798.g2.t1	-0.628395	5.54389	0.00427766	0.226482
aten_s0120.g43.t1	0.966927	5.64926	0.00431526	0.227731
aten_s0058.g107.t1	-0.582505	6.73533	0.004327	0.227731
aten_s0010.g60.t1	-0.60501	7.68694	0.00433199	0.227731
aten_s0322.g7.t2	-0.651567	8.71394	0.00435244	0.228267
aten_s0493.g7.t1	0.540585	7.07095	0.00439408	0.229401
aten_s0191.g32.t1	1.38875	2.33068	0.00440311	0.229401
aten_s0030.g30.t2	-0.680496	5.57679	0.00441251	0.229401
aten_s0255.g20.t1	-3.03034	0.569239	0.00442376	0.229401
aten_s0061.g17.t1	0.779879	8.28537	0.00445371	0.229401
aten_s0241.g31.t1	-0.78776	4.6249	0.00445704	0.229401
aten_s0175.g20.t1	0.664757	5.71116	0.00446379	0.229401
aten_s0313.g10.t1	0.624106	7.33266	0.00446961	0.229401
aten_s0206.g45.t1	0.659756	4.8434	0.00447492	0.229401
aten_s0051.g48.t1	0.750299	4.77683	0.00448674	0.229401
aten_s0161.g39.t1	-0.604044	6.93565	0.00448825	0.229401
aten_s0157.g48.t1	0.772614	6.34348	0.00449883	0.229401
aten_s0323.g13.t1	0.818431	4.6416	0.00450818	0.229401
aten_s0026.g70.t1	1.10432	4.9692	0.00452406	0.22965
aten_s0162.g24.t1	0.763777	5.93186	0.00453372	0.22965
aten_s0028.g23.t1	-0.768136	5.3313	0.00454804	0.229852
aten_s0249.g9.t1	1.09478	3.03557	0.00456642	0.229959
aten_s0237.g17.t1	-1.83035	1.15358	0.00457084	0.229959
aten_s0011.g22.t1	-0.791904	3.98601	0.00466749	0.234291
aten_s0123.g38.t1	-0.660232	5.24643	0.00468463	0.234593
aten_s0053.g12.t1	-0.653148	6.81144	0.00469459	0.234593
aten_s0002.g26.t1	-0.717624	4.87287	0.00470922	0.234796
aten_s0010.g45.t2	0.717207	6.11264	0.00473907	0.23535
aten_s0107.g39.t1	0.52719	10.4256	0.00474586	0.23535
aten_s0086.g9.t1	-1.17818	3.92244	0.00475208	0.23535
aten_s0002.g59.t1	-0.632992	8.26675	0.00482082	0.237763
aten_s0001.g189.t1	0.800521	5.28422	0.00482218	0.237763
aten_s0297.g20.t1	3.433	0.341448	0.004854	0.238788
aten_s0091.g29.t1	1.98224	1.62958	0.00487368	0.238788
aten_s0043.g44.t1	-0.653774	6.28752	0.00487521	0.238788
aten_s0039.g25.t1	0.585379	5.7646	0.00490019	0.239485
aten_s0038.g93.t1	-2.32679	1.00622	0.00492573	0.240194
aten_s0046.g110.t1	0.608647	6.90317	0.00493631	0.240194
aten_s0138.g49.t1	-1.05814	3.65802	0.00495845	0.240745
aten_s0044.g49.t1	-0.625881	4.96119	0.00498145	0.240789
aten_s0117.g13.t1	1.87468	1.34318	0.00499496	0.240789
aten_s0132.g49.t1	0.627538	6.35504	0.00501108	0.240789
aten_s0098.g27.t1	0.66472	5.25922	0.0050114	0.240789
aten_s0093.g12.t1	0.689355	4.37606	0.00502063	0.240789
aten_s0754.g1.t1	0.979748	3.52737	0.00502508	0.240789
aten_s0165.g1.t1	2.40129	0.847813	0.00503516	0.240789
aten_s0109.g25.t1	-0.756661	6.06478	0.00510243	0.243482
aten_s0075.g74.t1	0.777983	4.81949	0.00513379	0.2436
aten_s0037.g55.t1	-0.590895	5.2318	0.00513744	0.2436
aten_s0058.g89.t1	-1.15147	2.31204	0.00513776	0.2436
aten_s0049.g19.t2	1.25751	3.12829	0.00515953	0.243943
aten_s0007.g36.t1	-0.767068	6.95557	0.00516694	0.243943
aten_s0162.g25.t1	0.875262	4.31313	0.00519932	0.244952
aten_s0382.g18.t1	0.687089	4.37301	0.0052317	0.245956
aten_s0115.g26.t2	0.706781	4.71651	0.00526111	0.246484
aten_s0251.g20.t1	-0.58806	5.622	0.0052651	0.246484
aten_s0363.g5.t1	0.936924	3.26791	0.00528656	0.246969
aten_s0341.g13.t1	-0.602367	5.96664	0.00533701	0.248803
aten_s0036.g71.t2	2.25596	0.695874	0.00535961	0.248867
aten_s0034.g182.t1	0.981034	2.79156	0.00536076	0.248867
aten_s0181.g3.t1	0.834369	3.37227	0.00538572	0.249426
aten_s0357.g19.t1	4.8786	0.0181208	0.00539523	0.249426
aten_s0074.g33.t1	-1.1057	2.56651	0.0054118	0.249672
aten_s0111.g53.t1	0.746579	5.52842	0.00543672	0.249986
aten_s0277.g5.t1	-1.08594	3.17444	0.00544172	0.249986
aten_s0223.g11.t1	-1.14165	3.37094	0.00545232	0.249986
aten_s0184.g35.t3	0.669792	5.49755	0.00547621	0.250248
aten_s0081.g34.t1	0.685543	5.68462	0.00548158	0.250248
aten_s0055.g83.t2	0.70994	4.2126	0.00549736	0.250248
aten_s0268.g13.t1	0.660671	4.90872	0.00551405	0.250248
aten_s0038.g67.t2	0.868619	5.6384	0.00552621	0.250248
aten_s0127.g56.t1	-0.631584	6.84563	0.005536	0.250248
aten_s0003.g203.t1	0.687429	7.46232	0.0055368	0.250248
aten_s0052.g51.t2	2.20026	0.709705	0.00556049	0.250809
aten_s0009.g238.t1	1.53207	2.50962	0.0055826	0.251296
aten_s0046.g80.t1	0.573753	6.86162	0.00559699	0.251435
aten_s0094.g35.t1	-2.48586	0.614104	0.00561586	0.251774
aten_s0085.g75.t3	0.778132	5.38734	0.00568984	0.252656
aten_s0709.g2.t1	-0.766223	5.3829	0.00570577	0.252656
aten_s0067.g49.t1	-2.24775	0.741497	0.00570698	0.252656
aten_s0041.g110.t1	1.99372	0.965975	0.00571038	0.252656
aten_s0130.g29.t1	1.08192	3.497	0.00571074	0.252656
aten_s0006.g215.t1	1.01018	3.5292	0.00571586	0.252656
aten_s0101.g21.t1	0.552652	7.00255	0.00571856	0.252656
aten_s0001.g283.t1	0.718243	4.20241	0.00572643	0.252656
aten_s0019.g81.t1	1.35409	2.72805	0.00577406	0.253822
aten_s0361.g4.t1	0.801552	6.1375	0.00577568	0.253822
aten_s0575.g5.t1	0.801991	4.14445	0.0058298	0.254983
aten_s0936.g1.t2	1.05863	2.55901	0.00583501	0.254983
aten_s0075.g17.t1	-0.647509	8.39638	0.00583649	0.254983
aten_s0021.g81.t1	-1.90287	1.05768	0.00586021	0.255084
aten_s0031.g103.t1	-0.622898	5.42593	0.00586177	0.255084
aten_s0093.g91.t1	-0.579107	7.56472	0.00589896	0.256128
aten_s0034.g134.t1	1.93335	0.936429	0.00590878	0.256128
aten_s0195.g6.t1	1.83251	1.83343	0.00592513	0.256337
aten_s0065.g83.t1	1.26495	2.199	0.00595714	0.257221
aten_s0093.g84.t1	-0.618512	7.30711	0.00597303	0.257239
aten_s0132.g39.t1	-0.788638	4.34648	0.00598069	0.257239
aten_s0006.g218.t2	-0.566721	6.45801	0.00602168	0.258216
aten_s0031.g44.t1	0.764286	4.29011	0.00603784	0.258216
aten_s0043.g94.t1	-0.716424	7.10252	0.00606825	0.258216
aten_s0001.g221.t1	-1.02864	2.56798	0.00607017	0.258216
aten_s0063.g24.t1	0.633214	5.01289	0.00607417	0.258216
aten_s0117.g80.t1	-0.741865	4.7331	0.00608398	0.258216
aten_s0040.g136.t2	-0.641122	8.61615	0.00608979	0.258216
aten_s0007.g70.t1	0.767819	3.94427	0.0061018	0.258216
aten_s0006.g170.t1	1.03301	4.66477	0.00610792	0.258216
aten_s0110.g67.t1	1.95625	1.57609	0.00612161	0.258304
aten_s0044.g55.t1	-1.24185	1.98043	0.00616412	0.259605
aten_s0098.g33.t1	1.21818	4.08966	0.00622481	0.261666
aten_s1527.g1.t1	0.938097	3.79996	0.00623979	0.261801
aten_s0075.g94.t1	-0.523024	8.6328	0.00625729	0.26204
aten_s0069.g75.t1	-2.31944	0.523305	0.00636635	0.266106
aten_s0138.g17.t1	-0.568854	5.69587	0.00641099	0.267469
aten_s0100.g9.t1	-0.715742	5.21863	0.00642485	0.267546
aten_s0184.g12.t1	-1.02675	2.55324	0.00644127	0.267728
aten_s0036.g28.t1	-0.723393	5.67942	0.00647843	0.26877
aten_s0181.g4.t1	1.41228	3.27785	0.00649675	0.26892
aten_s0062.g99.t1	-1.4345	1.69833	0.00652791	0.26892
aten_s0041.g30.t1	1.10497	3.7593	0.00653635	0.26892
aten_s0056.g51.t2	0.709115	6.29184	0.00654297	0.26892
aten_s0004.g183.t1	0.964146	3.05886	0.00656507	0.26892
aten_s0028.g150.t1	0.594865	5.4204	0.00656986	0.26892
aten_s0065.g40.t1	0.647079	5.77317	0.00657586	0.26892
aten_s0018.g78.t1	-0.590571	6.43481	0.00657879	0.26892
aten_s0053.g112.t1	-0.626312	4.55638	0.00660512	0.269019
aten_s0191.g11.t1	-0.96035	3.28599	0.00661285	0.269019
aten_s0297.g14.t2	0.567749	6.1864	0.00661954	0.269019
aten_s0526.g2.t1	2.85375	0.494002	0.00662959	0.269019
aten_s0157.g44.t1	0.859036	3.88218	0.00666143	0.269818
aten_s0085.g73.t1	0.672249	5.65593	0.00670158	0.27051
aten_s0222.g40.t1	-1.09279	2.34823	0.00670283	0.27051
aten_s0024.g87.t1	-0.598505	6.58528	0.00672869	0.271061
aten_s0004.g171.t1	-0.615552	6.48805	0.00674824	0.27119
aten_s0041.g39.t1	-1.11626	2.31882	0.00675628	0.27119
aten_s0162.g26.t1	0.803265	5.81706	0.00677094	0.271289
aten_s0482.g2.t1	0.729603	3.9378	0.00679161	0.271628
aten_s0036.g19.t1	-0.928152	4.06034	0.00682407	0.272436
aten_s0007.g218.t2	0.691362	6.23497	0.00693477	0.275915
aten_s0089.g73.t1	0.684203	4.85878	0.00693733	0.275915
aten_s0019.g55.t1	-1.13905	2.88102	0.00694843	0.275915
aten_s0016.g119.t1	-0.548511	5.88233	0.00698664	0.276937
aten_s0099.g64.t1	-0.566138	6.46954	0.00701002	0.27737
aten_s0024.g13.t3	0.746614	4.27918	0.00704147	0.277965
aten_s0237.g33.t1	1.8834	1.19593	0.00705006	0.277965
aten_s0024.g110.t1	-0.61992	8.20907	0.00709553	0.279262
aten_s0140.g14.t1	-0.69989	4.64033	0.00714245	0.279933
aten_s0031.g36.t1	0.710114	6.15379	0.00715707	0.279933
aten_s0036.g91.t1	-1.29477	1.91824	0.00715792	0.279933
aten_s0044.g117.t1	-0.722452	5.84333	0.00716291	0.279933
aten_s0012.g76.t1	-0.757403	5.03747	0.00717977	0.280099
aten_s0229.g4.t1	0.798389	3.58374	0.00721848	0.280732
aten_s0202.g15.t1	1.7427	1.36422	0.00722123	0.280732
aten_s0049.g98.t1	-1.01395	2.5037	0.00723792	0.280732
aten_s0297.g8.t1	0.60467	5.94955	0.0072465	0.280732
aten_s0084.g104.t1	-0.607666	7.55625	0.00728034	0.281396
aten_s0023.g37.t1	-0.543973	7.09963	0.00730147	0.281396
aten_s0157.g11.t1	-0.595701	6.69269	0.00730159	0.281396
aten_s0004.g108.t1	1.32374	2.18414	0.00733254	0.281657
aten_s0163.g50.t2	0.671261	6.94391	0.00735078	0.281657
aten_s0022.g24.t1	-0.672679	9.15741	0.00735956	0.281657
aten_s0180.g38.t1	-0.675691	5.02799	0.00737958	0.281657
aten_s0032.g30.t1	1.09643	4.80504	0.00739263	0.281657
aten_s0096.g76.t1	-0.656633	5.7698	0.00740177	0.281657
aten_s0050.g13.t1	0.963786	2.9123	0.00740793	0.281657
aten_s0108.g79.t1	0.731391	3.92793	0.0074097	0.281657
aten_s0247.g28.t1	-0.573532	7.0999	0.00744218	0.282409
aten_s0050.g33.t1	1.27502	2.67186	0.00749107	0.28378
aten_s0028.g67.t1	1.14469	2.54725	0.00750407	0.283789
aten_s0103.g8.t1	1.10834	3.14545	0.00753668	0.284538
aten_s0041.g13.t1	0.85681	3.85411	0.00756492	0.285118
aten_s0001.g261.t1	-1.19651	2.13559	0.00757767	0.285118
aten_s0223.g25.t1	-0.685468	4.2896	0.00759913	0.285442
aten_s0189.g19.t4	0.744686	3.66459	0.00763206	0.286196
aten_s0310.g15.t1	0.743499	4.24023	0.00765666	0.286635
aten_s0065.g74.t1	-0.679437	6.41273	0.00767772	0.28694
aten_s0075.g9.t1	-0.972098	3.20742	0.00772827	0.287887
aten_s0012.g100.t1	-0.824348	3.66806	0.0077417	0.287887
aten_s0107.g32.t1	0.667005	7.61747	0.00776179	0.287887
aten_s0099.g33.t1	1.12969	2.61296	0.00776271	0.287887
aten_s0489.g4.t1	2.21577	0.734904	0.0077854	0.287887
aten_s0092.g9.t1	-0.561397	5.75683	0.00779464	0.287887
aten_s0028.g105.t1	1.52256	1.79996	0.00780102	0.287887
aten_s0056.g86.t1	-2.12991	1.07393	0.00781673	0.287887
aten_s0051.g18.t1	0.803547	3.60988	0.00781956	0.287887
aten_s0067.g108.t1	-1.11883	3.01353	0.00783991	0.288159
aten_s0105.g8.t2	-0.621143	9.01681	0.00786501	0.288604
aten_s0079.g13.t1	-0.553112	8.01809	0.00800437	0.293234
aten_s0035.g75.t1	-1.04836	2.49628	0.00803959	0.29404
aten_s0134.g50.t1	-0.671102	4.10788	0.00809101	0.294964
aten_s0004.g63.t1	0.609762	8.03608	0.00809138	0.294964
aten_s0123.g43.t1	-2.13081	0.901258	0.00811235	0.295244
aten_s0004.g111.t1	0.939948	4.39993	0.00817715	0.297044
aten_s0899.g1.t1	1.2552	2.15997	0.008202	0.297044
aten_s0031.g79.t1	-0.780011	3.8565	0.0082026	0.297044
aten_s0091.g6.t1	1.82286	1.0305	0.00822692	0.297044
aten_s0176.g29.t1	1.15996	3.0413	0.00822859	0.297044
aten_s0022.g42.t1	-1.00249	2.66292	0.00827864	0.298343
aten_s0501.g2.t1	2.13369	1.35023	0.0082914	0.298343
aten_s0233.g10.t1	-0.790768	4.09512	0.00830596	0.298384
aten_s0049.g150.t1	0.545732	6.36226	0.00832875	0.298481
aten_s0223.g17.t2	1.25648	2.67436	0.00833552	0.298481
aten_s0152.g24.t1	-0.643215	4.59936	0.00836283	0.298914
aten_s0049.g59.t1	0.63143	5.35237	0.00837844	0.298914
aten_s0003.g16.t1	-1.30762	2.24226	0.00839428	0.298914
aten_s0115.g18.t1	-0.713034	6.0399	0.00840836	0.298914
aten_s0342.g22.t1	-0.624176	8.13798	0.00847151	0.298914
aten_s0163.g26.t2	-0.516735	7.83131	0.00847787	0.298914
aten_s0330.g23.t1	1.02081	3.04605	0.00848152	0.298914
aten_s0029.g112.t1	-1.06612	2.6513	0.00848607	0.298914
aten_s0036.g49.t1	-0.511524	7.72716	0.00851482	0.298914
aten_s0033.g65.t1	-0.537686	6.34575	0.00851589	0.298914
aten_s0008.g83.t1	3.27249	0.245294	0.00851836	0.298914
aten_s0282.g10.t2	0.727837	6.29555	0.00852008	0.298914
aten_s0333.g9.t1	3.32741	0.288514	0.00852234	0.298914
aten_s0035.g149.t1	-2.32251	0.522419	0.00859091	0.300381
aten_s0021.g103.t1	-1.15151	2.97091	0.00859119	0.300381
aten_s0060.g35.t1	-0.630929	4.94561	0.0086764	0.302884
aten_s0205.g39.t1	-0.687043	4.89182	0.0086975	0.302964
aten_s0050.g7.t1	-0.585882	5.24335	0.00870595	0.302964
aten_s0209.g13.t4	0.686074	4.35267	0.00872659	0.303208
aten_s0027.g10.t1	0.976061	3.55194	0.00879368	0.304576
aten_s0122.g12.t1	-0.704244	4.86931	0.00879452	0.304576
aten_s0049.g16.t1	1.0304	6.10096	0.00880704	0.304576
aten_s0212.g36.t1	0.610482	5.31609	0.0088625	0.306018
aten_s0310.g14.t1	0.796694	3.83392	0.0089153	0.307028
aten_s0040.g38.t1	2.76874	0.416848	0.00892548	0.307028
aten_s0067.g47.t1	-0.635347	5.68261	0.00893317	0.307028
aten_s0068.g37.t1	-0.576161	9.58162	0.00895389	0.307265
aten_s0273.g8.t1	1.13177	3.01572	0.00899067	0.307954
aten_s0002.g7.t1	-0.799866	3.89037	0.00900167	0.307954
aten_s0130.g1.t1	1.86059	1.03821	0.0090259	0.308309
aten_s0280.g17.t1	-0.617757	5.47495	0.00904339	0.308432
aten_s0042.g31.t1	-0.679527	4.6663	0.00911712	0.310471
aten_s0012.g200.t1	0.695125	4.78422	0.00915945	0.311021
aten_s0289.g25.t1	0.633389	6.44376	0.00916125	0.311021
aten_s0086.g58.t1	-0.625582	5.60449	0.00921413	0.311875
aten_s0324.g19.t1	0.590644	5.57078	0.00921446	0.311875
aten_s0058.g127.t1	-0.943824	3.17061	0.00925674	0.312419
aten_s0058.g66.t1	-0.597536	6.46266	0.00926764	0.312419
aten_s0030.g89.t2	-0.583041	8.95468	0.00930601	0.312419
aten_s0001.g63.t1	2.13213	0.958812	0.00932072	0.312419
aten_s0304.g4.t1	-0.545909	5.65944	0.00932083	0.312419
aten_s0067.g20.t1	-0.553741	8.65801	0.0093287	0.312419
aten_s0029.g78.t2	-0.603157	6.75046	0.00932889	0.312419
aten_s0058.g143.t1	-0.951416	2.85672	0.00934972	0.312646
aten_s0075.g96.t2	2.07993	0.974292	0.00939023	0.31299
aten_s0362.g9.t1	-2.21044	0.933306	0.00942464	0.31299
aten_s0174.g15.t1	-0.719791	4.24969	0.00942936	0.31299
aten_s0449.g1.t1	0.557536	5.14195	0.0094303	0.31299
aten_s0149.g18.t1	0.953874	3.81472	0.00943038	0.31299
aten_s0091.g72.t1	0.615859	6.3779	0.00948675	0.3137
aten_s0033.g82.t1	-0.583475	5.05693	0.00949	0.3137
aten_s0176.g22.t1	-1.144	2.57504	0.00949409	0.3137
aten_s0051.g32.t1	-0.702444	4.68509	0.00951661	0.313977
aten_s0043.g32.t1	-0.570406	6.00166	0.00956704	0.315174
aten_s0041.g27.t2	0.914982	2.81028	0.00962088	0.316048
aten_s0075.g16.t1	-0.610134	9.11141	0.00962199	0.316048
aten_s0392.g6.t1	-1.26404	1.94996	0.00964622	0.316376
aten_s0042.g126.t2	-0.523763	8.29253	0.00971037	0.318011
aten_s0050.g24.t1	-1.50118	1.08636	0.00972644	0.318069
aten_s0007.g73.t1	-0.985764	2.56296	0.00975674	0.318591
aten_s0052.g151.t1	-0.744361	3.77684	0.00984122	0.320021
aten_s0025.g95.t1	4.92636	-0.0371109	0.00984745	0.320021
aten_s0217.g4.t1	2.0023	0.899749	0.00985531	0.320021
aten_s0197.g41.t1	-0.703632	4.10188	0.00987057	0.320021
aten_s0011.g102.t1	-0.59238	7.14488	0.00987249	0.320021
aten_s0007.g12.t1	0.667275	4.54753	0.00990462	0.320595
aten_s0240.g13.t1	0.905934	2.95356	0.00995627	0.321799
aten_s0448.g4.t1	1.43101	1.79345	0.0100122	0.323136
aten_s0142.g32.t1	-0.546698	6.36425	0.0100402	0.323569
aten_s0036.g101.t1	-0.660978	4.20167	0.0100614	0.323784
aten_s0096.g126.t1	-0.622654	7.6246	0.0101153	0.324605
aten_s0002.g143.t3	0.519433	7.4999	0.0101161	0.324605
aten_s0095.g49.t1	-0.73293	3.50039	0.0101522	0.325294
aten_s0021.g130.t1	2.84313	0.461398	0.0101815	0.325765
aten_s0222.g3.t1	-0.794037	3.65561	0.0102141	0.326336
aten_s0001.g132.t1	-0.578412	9.70957	0.010254	0.326415
aten_s0001.g303.t1	0.569858	5.88174	0.0102617	0.326415
aten_s0121.g46.t1	0.541937	8.76455	0.0102627	0.326415
aten_s0212.g28.t2	0.956026	3.01848	0.0102808	0.326415
aten_s0139.g7.t1	-0.594499	4.72612	0.0102899	0.326415
aten_s0009.g193.t2	1.90408	0.882601	0.0103358	0.327402
aten_s0026.g132.t1	0.795956	4.07074	0.0103891	0.328344
aten_s0011.g150.t1	0.637516	4.45645	0.010398	0.328344
aten_s0009.g29.t1	-2.29486	0.739803	0.0104137	0.328344
aten_s0340.g24.t1	0.578966	5.82926	0.0104245	0.328344
aten_s0058.g153.t2	-0.835019	3.65165	0.010462	0.329059
aten_s0024.g82.t1	-0.598892	6.64698	0.0104893	0.329448
aten_s0228.g3.t1	0.649929	5.5289	0.0105473	0.330803
aten_s0068.g65.t1	0.528781	6.24738	0.0106414	0.332959
aten_s0545.g3.t1	3.86016	0.293413	0.0106609	0.332959
aten_s0344.g4.t1	2.99996	0.505712	0.0106609	0.332959
aten_s0316.g11.t1	0.718172	3.53606	0.0106988	0.333673
aten_s0043.g122.t4	0.9418	3.36817	0.0107462	0.334683
aten_s0008.g9.t1	-0.543034	6.75577	0.0108031	0.335737
aten_s0006.g89.t1	0.564206	6.08142	0.0108102	0.335737
aten_s0012.g47.t1	1.40881	2.12091	0.0108263	0.335766
aten_s0009.g123.t1	-0.782056	3.63302	0.0108424	0.335796
aten_s0112.g56.t1	0.484303	11.3578	0.0109249	0.33788
aten_s0002.g207.t1	-0.462604	13.7697	0.0109537	0.338301
aten_s0077.g64.t1	-0.764439	3.59775	0.0109864	0.338702
aten_s0057.g53.t1	-0.626613	6.3056	0.0109971	0.338702
aten_s0323.g14.t1	0.963849	4.32984	0.011027	0.339153
aten_s0113.g34.t1	-0.747756	5.95552	0.0110765	0.340206
aten_s0079.g86.t1	-0.906832	3.28452	0.0110983	0.340404
aten_s0045.g31.t1	-1.12432	2.06006	0.0111378	0.340739
aten_s0028.g113.t3	0.907005	4.27328	0.0111496	0.340739
aten_s0170.g27.t1	0.656469	5.14276	0.0111552	0.340739
aten_s0222.g13.t1	0.633957	4.90373	0.0112301	0.342557
aten_s0024.g61.t1	0.634375	5.88197	0.0113012	0.343383
aten_s0011.g77.t1	-2.06556	0.865343	0.011313	0.343383
aten_s0006.g5.t1	-0.734364	3.70945	0.0113472	0.343383
aten_s0065.g27.t1	-0.705931	6.01369	0.0113542	0.343383
aten_s0001.g166.t2	0.524298	6.35852	0.0113653	0.343383
aten_s0052.g95.t1	-1.03495	2.65498	0.0113696	0.343383
aten_s0068.g58.t1	-0.541439	5.97229	0.0113737	0.343383
aten_s0082.g30.t1	-0.770644	5.02997	0.0113902	0.343383
aten_s0312.g2.t3	-0.522506	9.76102	0.0113962	0.343383
aten_s0016.g101.t1	-0.550206	5.80943	0.0114651	0.343883
aten_s0180.g11.t2	0.584179	8.08888	0.0114729	0.343883
aten_s0033.g21.t1	-0.561456	4.98111	0.0114771	0.343883
aten_s0005.g299.t1	1.40155	1.75656	0.0114787	0.343883
aten_s0076.g31.t1	2.22838	0.424816	0.0114926	0.343883
aten_s0015.g100.t1	-0.605545	4.8953	0.0115055	0.343883
aten_s0084.g84.t2	0.91327	3.18849	0.0115314	0.344171
aten_s0022.g61.t1	-0.55526	7.33414	0.0115546	0.344171
aten_s0051.g29.t1	0.884093	2.81921	0.0115616	0.344171
aten_s0031.g91.t1	0.59447	4.62465	0.0115998	0.344847
aten_s0067.g148.t2	-0.553794	6.22634	0.011647	0.345567
aten_s0002.g61.t1	-0.692803	4.26129	0.0116557	0.345567
aten_s0010.g135.t1	1.7725	1.16122	0.0116868	0.345567
aten_s0155.g16.t2	0.590679	5.05941	0.0117115	0.345567
aten_s0038.g86.t1	0.682277	7.32442	0.0117236	0.345567
aten_s0001.g82.t1	-0.61776	5.66563	0.0117442	0.345567
aten_s0227.g21.t1	0.586148	7.6463	0.0117604	0.345567
aten_s0005.g289.t3	-0.484967	7.00448	0.0117704	0.345567
aten_s0161.g49.t1	0.568357	4.78931	0.0118001	0.345567
aten_s0049.g73.t1	0.652431	8.20476	0.0118087	0.345567
aten_s0412.g16.t1	-0.782893	3.665	0.0118204	0.345567
aten_s0012.g135.t1	0.670262	6.60762	0.0118561	0.345567
aten_s0115.g13.t1	-0.777468	4.17244	0.0118658	0.345567
aten_s0097.g14.t1	-0.55422	8.27062	0.0118716	0.345567
aten_s0046.g88.t1	-0.552978	10.2569	0.0118737	0.345567
aten_s0289.g18.t1	5.03007	0.171503	0.0118826	0.345567
aten_s0201.g10.t1	0.600813	8.27378	0.0118883	0.345567
aten_s0063.g32.t1	0.667874	5.16719	0.0119124	0.345816
aten_s0127.g43.t1	0.619006	6.36405	0.0119447	0.345898
aten_s0269.g3.t2	1.80865	0.868518	0.0119463	0.345898
aten_s0108.g57.t1	-0.77979	3.25666	0.0120052	0.347152
aten_s0197.g25.t1	-1.94157	1.4227	0.0120318	0.347306
aten_s0033.g51.t1	-1.47642	1.505	0.0120555	0.347306
aten_s0169.g16.t2	1.47502	1.59544	0.0120574	0.347306
aten_s0070.g53.t1	-2.18736	0.890501	0.0121163	0.348551
aten_s0259.g26.t2	-0.615501	6.87079	0.0121787	0.349892
aten_s0068.g63.t1	-0.61507	6.59155	0.0122201	0.35063
aten_s0237.g18.t1	0.83823	3.61617	0.0122438	0.350857
aten_s0395.g3.t1	0.823326	4.35902	0.0122829	0.350884
aten_s0036.g31.t1	1.20095	2.23742	0.0122933	0.350884
aten_s0048.g62.t1	1.76409	1.13151	0.0123149	0.350884
aten_s0061.g8.t1	4.90554	0.112112	0.0123172	0.350884
aten_s0228.g5.t1	0.690202	5.3448	0.0123236	0.350884
aten_s0342.g9.t1	0.569261	5.09674	0.0123439	0.351012
aten_s1323.g1.t1	0.744107	4.01898	0.012366	0.351123
aten_s0107.g82.t1	-0.75008	4.29558	0.0123794	0.351123
aten_s0051.g62.t1	0.521091	6.65386	0.0124578	0.351747
aten_s0014.g97.t1	-0.715175	4.13721	0.0124666	0.351747
aten_s0114.g23.t1	-1.41435	2.04239	0.0125002	0.351747
aten_s0030.g140.t1	-0.585736	7.19229	0.0125235	0.351747
aten_s0003.g46.t1	2.08347	1.35144	0.0125309	0.351747
aten_s0065.g103.t1	-0.802013	3.23179	0.0125566	0.351747
aten_s0028.g83.t1	-0.575928	7.13743	0.0125652	0.351747
aten_s0026.g93.t1	-0.948514	2.57476	0.0125671	0.351747
aten_s0003.g47.t1	1.03529	4.19548	0.012568	0.351747
aten_s0230.g27.t1	-0.607469	5.99621	0.0125694	0.351747
aten_s0058.g62.t1	-0.857231	4.06334	0.0125754	0.351747
aten_s0410.g1.t1	0.513938	5.78435	0.0126253	0.352694
aten_s0562.g4.t1	0.59651	4.35895	0.012641	0.352694
aten_s0010.g163.t1	0.596572	5.15614	0.0126746	0.353189
aten_s0202.g14.t1	-0.663798	7.26249	0.012713	0.353492
aten_s0184.g36.t1	-1.57251	0.988778	0.0127283	0.353492
aten_s0005.g91.t1	0.943457	3.32025	0.0127332	0.353492
aten_s0013.g57.t1	-0.545808	6.46645	0.012819	0.354144
aten_s0022.g76.t1	-0.905272	3.04908	0.0128331	0.354144
aten_s0012.g123.t1	-2.40516	0.267917	0.0128548	0.354144
aten_s0055.g82.t1	-0.891042	2.65828	0.0128811	0.354144
aten_s0055.g62.t1	-0.7122	4.13433	0.0129071	0.354144
aten_s0225.g8.t1	-0.520596	7.02787	0.0129078	0.354144
aten_s0147.g21.t1	4.95218	0.120387	0.0129147	0.354144
aten_s0031.g40.t1	0.98019	4.09309	0.0129192	0.354144
aten_s0317.g9.t1	-0.491649	5.99968	0.0129197	0.354144
aten_s0197.g38.t1	0.597483	5.13738	0.0129241	0.354144
aten_s0012.g108.t1	0.525388	7.67357	0.0129318	0.354144
aten_s0252.g19.t1	-0.596129	4.84129	0.0129674	0.354681
aten_s0049.g151.t1	-0.485251	7.18818	0.0130271	0.35554
aten_s0135.g40.t2	0.645789	4.2805	0.0130388	0.35554
aten_s0077.g50.t1	-0.575806	11.2575	0.0130888	0.35554
aten_s0166.g48.t1	0.539922	5.51792	0.0130929	0.35554
aten_s0048.g97.t1	-0.74713	5.08121	0.0130999	0.35554
aten_s0048.g42.t1	-0.711446	3.72501	0.0131055	0.35554
aten_s0018.g45.t1	-1.1062	2.01745	0.0131107	0.35554
aten_s0172.g64.t2	0.602358	9.01901	0.0131715	0.355641
aten_s0002.g6.t1	-0.546077	6.60388	0.0131734	0.355641
aten_s0010.g84.t1	0.509693	9.34979	0.0131774	0.355641
aten_s0809.g1.t1	1.15108	2.17248	0.0132001	0.355641
aten_s0321.g10.t1	-0.70774	4.05606	0.0132068	0.355641
aten_s0214.g28.t1	1.38765	1.9947	0.0132115	0.355641
aten_s0026.g10.t1	0.534118	6.03204	0.0132285	0.355641
aten_s0401.g1.t1	0.718828	4.46141	0.0132563	0.355641
aten_s0094.g2.t1	0.921503	2.67341	0.0132686	0.355641
aten_s0379.g17.t1	-0.697763	4.44319	0.0132744	0.355641
aten_s0108.g59.t2	0.657111	4.02749	0.013333	0.356282
aten_s0053.g130.t1	-0.855798	3.62564	0.0133331	0.356282
aten_s0031.g51.t1	0.730704	4.37874	0.013368	0.356282
aten_s0134.g6.t1	-1.72909	1.05839	0.0133974	0.356282
aten_s0170.g2.t1	0.766997	4.03973	0.0133974	0.356282
aten_s0022.g5.t2	0.62002	5.45152	0.0133976	0.356282
aten_s0262.g13.t1	1.12706	3.74657	0.0134104	0.356282
aten_s0043.g65.t1	0.894494	3.77013	0.013432	0.35643
aten_s0046.g102.t2	0.54931	5.87644	0.0135401	0.358868
aten_s0162.g40.t2	2.87397	0.465375	0.0135575	0.358901
aten_s0026.g100.t1	1.81375	2.30761	0.0136155	0.359866
aten_s0294.g23.t1	-0.494522	7.86349	0.0136682	0.359866
aten_s0062.g73.t2	1.94307	0.996427	0.0137037	0.359866
aten_s0306.g19.t1	1.06095	3.20334	0.0137205	0.359866
aten_s0014.g83.t1	0.54014	6.07425	0.0137239	0.359866
aten_s0052.g98.t1	0.537147	7.31567	0.0137425	0.359866
aten_s0004.g182.t1	-0.542244	7.56027	0.0137505	0.359866
aten_s0067.g184.t1	-2.26869	0.743583	0.0137539	0.359866
aten_s0293.g20.t1	0.745141	4.88318	0.0137547	0.359866
aten_s0110.g23.t1	0.862406	3.99021	0.0137557	0.359866
aten_s0314.g6.t1	-0.7751	5.32278	0.0137843	0.36019
aten_s0037.g48.t1	0.846073	3.50618	0.0138566	0.361123
aten_s0079.g79.t1	-0.536192	6.80619	0.0138638	0.361123
aten_s0247.g22.t1	-0.56006	4.90382	0.0138687	0.361123
aten_s0069.g60.t1	0.961005	3.23894	0.013956	0.362971
aten_s0079.g100.t1	2.24141	0.61305	0.0140594	0.364725
aten_s0005.g341.t1	-0.667796	9.3692	0.0140752	0.364725
aten_s0139.g15.t1	0.494839	8.65696	0.0140825	0.364725
aten_s0206.g43.t1	0.746556	3.62595	0.0140891	0.364725
aten_s0478.g8.t1	1.42621	2.63295	0.0141742	0.366503
aten_s0084.g123.t1	-0.763511	3.22903	0.0142206	0.367216
aten_s0127.g39.t1	-0.734566	4.85447	0.0142348	0.367216
aten_s0070.g35.t2	0.977801	2.78112	0.0143731	0.370135
aten_s0326.g14.t1	0.596173	8.92443	0.0144172	0.370135
aten_s0032.g59.t1	1.2653	1.53279	0.0144427	0.370135
aten_s0017.g1.t1	0.663058	4.2946	0.0144535	0.370135
aten_s0094.g59.t1	-0.77005	3.93443	0.014456	0.370135
aten_s0197.g6.t2	2.41398	1.11472	0.0144876	0.370135
aten_s0053.g58.t1	-0.53365	5.80887	0.0144917	0.370135
aten_s0102.g30.t1	0.770983	5.70778	0.0144947	0.370135
aten_s0059.g68.t1	-0.436562	9.42766	0.0144978	0.370135
aten_s0005.g146.t2	0.687882	3.72859	0.0145858	0.371297
aten_s0005.g147.t1	0.506031	6.99336	0.0145905	0.371297
aten_s0085.g91.t1	-0.790044	3.97568	0.0145934	0.371297
aten_s0362.g3.t1	-0.579901	5.45862	0.0146337	0.371897
aten_s0153.g25.t1	0.620866	5.22271	0.0146564	0.372049
aten_s0207.g26.t1	0.587597	6.33622	0.0146821	0.372211
aten_s0179.g2.t1	-2.5183	0.322808	0.0147273	0.372211
aten_s0028.g32.t3	0.733853	5.0388	0.0147455	0.372211
aten_s0154.g34.t1	0.76164	4.81463	0.0147877	0.372211
aten_s0047.g15.t3	0.794454	6.3976	0.0148065	0.372211
aten_s0265.g20.t1	3.01466	0.428313	0.0148193	0.372211
aten_s0047.g131.t1	-0.438397	10.661	0.0148303	0.372211
aten_s0079.g95.t1	-0.584218	5.02311	0.0148338	0.372211
aten_s0243.g8.t1	0.708642	3.48315	0.0148414	0.372211
aten_s0034.g126.t1	1.14449	3.1429	0.0148443	0.372211
aten_s0043.g99.t1	3.2136	0.148708	0.0148582	0.372211
aten_s0009.g56.t1	1.04192	2.54577	0.0148636	0.372211
aten_s0259.g21.t1	-0.568462	6.15996	0.0149485	0.373915
aten_s0085.g45.t1	-0.550927	7.746	0.0149724	0.374092
aten_s0101.g11.t1	0.55182	6.4824	0.014993	0.374185
aten_s0746.g1.t1	1.33748	1.73993	0.0150797	0.375928
aten_s0026.g49.t1	-1.02075	2.29381	0.01512	0.376422
aten_s0021.g3.t1	-0.702582	3.52189	0.0151622	0.376422
aten_s0112.g38.t1	0.601093	4.54209	0.0151639	0.376422
aten_s0007.g144.t1	2.95844	0.609446	0.0151734	0.376422
aten_s0111.g45.t1	0.720188	4.07797	0.0151961	0.376422
aten_s0212.g7.t1	-0.57108	8.4778	0.01521	0.376422
aten_s0058.g72.t1	-0.622432	5.28169	0.015218	0.376422
aten_s0166.g34.t1	-0.691271	5.165	0.0152983	0.377987
aten_s0022.g16.t1	-0.74298	3.90408	0.0153446	0.37871
aten_s0052.g100.t1	0.667223	3.91698	0.0154384	0.380604
aten_s0067.g88.t1	1.08711	2.27081	0.0154839	0.381302
aten_s0243.g6.t1	1.14706	2.34247	0.0155322	0.382068
aten_s0010.g118.t1	0.617516	4.36763	0.0155564	0.382093
aten_s0043.g102.t1	-0.629497	8.10175	0.0155702	0.382093
aten_s0390.g8.t1	-0.566677	6.29842	0.0155927	0.382093
aten_s0213.g9.t1	1.70447	1.05919	0.0156085	0.382093
aten_s0063.g22.t1	1.48614	2.07375	0.0156191	0.382093
aten_s0163.g8.t1	-1.08798	1.9445	0.0156538	0.382447
aten_s0325.g9.t2	0.609001	4.77848	0.015668	0.382447
aten_s0019.g83.t1	0.998244	3.04009	0.0156916	0.382604
aten_s0176.g25.t5	0.597529	7.54608	0.0157451	0.383488
aten_s0184.g17.t1	-0.644226	5.44847	0.0157901	0.384162
aten_s0349.g5.t1	-0.618264	4.29842	0.0159061	0.386562
aten_s0099.g68.t1	-0.531566	5.77821	0.0159414	0.386735
aten_s0342.g14.t1	-0.521609	7.35779	0.0159516	0.386735
aten_s0076.g43.t1	1.01395	2.34315	0.0159777	0.386735
aten_s0033.g34.t1	-0.608889	4.39243	0.0159828	0.386735
aten_s0359.g4.t1	0.662092	6.01331	0.0160117	0.386811
aten_s0033.g52.t1	0.87745	3.49569	0.0160214	0.386811
aten_s0151.g28.t2	-0.507487	6.86969	0.0160639	0.386811
aten_s0009.g74.t1	-0.611163	4.64261	0.0160743	0.386811
aten_s0093.g23.t1	-0.593335	6.33034	0.016075	0.386811
aten_s0015.g173.t2	-0.58609	4.86911	0.0160903	0.386811
aten_s0058.g74.t1	-0.531348	7.1497	0.016175	0.388249
aten_s0062.g75.t1	0.917591	3.63644	0.016185	0.388249
aten_s0002.g225.t1	-0.509539	7.16042	0.0164316	0.393589
aten_s0294.g9.t1	-0.541846	5.9	0.0164431	0.393589
aten_s0232.g28.t1	1.04436	4.67855	0.0165211	0.394792
aten_s0110.g9.t1	-0.652352	4.38661	0.0165296	0.394792
aten_s0049.g114.t1	1.4727	1.68874	0.016557	0.394792
aten_s0180.g57.t1	-0.454677	6.62451	0.0165643	0.394792
aten_s0053.g19.t1	-0.708362	4.27766	0.0166099	0.395455
aten_s0096.g90.t1	-0.476628	6.55384	0.0166546	0.396094
aten_s0228.g10.t1	-0.5428	6.19875	0.0167486	0.397807
aten_s0121.g41.t1	0.487037	5.84492	0.016772	0.397807
aten_s0306.g17.t1	0.486534	6.02368	0.0167803	0.397807
aten_s0086.g30.t1	0.654823	3.91544	0.0168008	0.397869
aten_s0102.g26.t1	0.831103	4.9717	0.0168428	0.398439
aten_s0002.g267.t1	-0.6447	5.71687	0.0169667	0.400943
aten_s0371.g17.t1	-0.739613	3.40689	0.0170136	0.401393
aten_s0161.g43.t1	-0.876483	2.91266	0.0170299	0.401393
aten_s0209.g16.t1	0.728076	4.39025	0.0170398	0.401393
aten_s0067.g11.t1	0.552967	5.18123	0.017076	0.40182
aten_s0005.g23.t2	0.651016	5.1694	0.0171131	0.402265
aten_s0057.g42.t1	-1.12894	2.21036	0.0171383	0.402433
aten_s0095.g19.t2	1.44178	1.78213	0.0172119	0.403734
aten_s0031.g42.t1	-0.501343	6.31454	0.0172447	0.403763
aten_s0798.g3.t1	1.32044	2.06684	0.0172494	0.403763
aten_s0097.g16.t1	0.489193	7.36317	0.0172957	0.404323
aten_s0080.g42.t1	0.696629	3.97463	0.0173097	0.404323
aten_s0568.g7.t1	-1.52686	1.32845	0.0173625	0.405007
aten_s0055.g9.t1	0.933072	4.23037	0.0173754	0.405007
aten_s0107.g12.t1	-0.620648	4.91822	0.0174533	0.405363
aten_s0257.g6.t1	-0.483049	6.78299	0.0174563	0.405363
aten_s0066.g34.t1	0.575603	4.34193	0.017469	0.405363
aten_s0002.g86.t1	-0.547321	6.21903	0.0174723	0.405363
aten_s0078.g29.t1	-2.08117	0.85934	0.0174818	0.405363
aten_s0052.g145.t1	-0.708725	3.73743	0.0175708	0.406771
aten_s0099.g7.t1	1.79606	1.00287	0.0175972	0.406771
aten_s0327.g4.t1	-0.58173	5.76405	0.0175974	0.406771
aten_s0069.g33.t1	-0.5653	4.59031	0.0176453	0.407455
aten_s0088.g27.t1	1.41753	1.27123	0.0177294	0.408972
aten_s0078.g56.t1	-0.600041	5.25437	0.0177908	0.409963
aten_s0085.g43.t1	-0.631507	8.84411	0.0178128	0.410045
aten_s0021.g64.t1	1.10088	1.95576	0.0178599	0.410633
aten_s0106.g19.t1	0.741986	4.46165	0.0178753	0.410633
aten_s0170.g45.t1	-0.590365	5.09434	0.0179557	0.410897
aten_s0166.g43.t1	-0.54103	8.09913	0.017971	0.410897
aten_s0040.g28.t1	-0.520849	7.81646	0.0179806	0.410897
aten_s1142.g1.t1	-1.61069	1.07004	0.0180031	0.410897
aten_s0039.g93.t1	-1.44687	1.1818	0.0180107	0.410897
aten_s0013.g6.t1	0.650809	3.96847	0.0180123	0.410897
aten_s0015.g159.t1	0.775178	3.76131	0.0180317	0.410897
aten_s0071.g11.t2	-0.935493	2.63646	0.0180436	0.410897
aten_s0042.g60.t1	0.925601	3.3954	0.0180723	0.410897
aten_s0016.g123.t1	-0.511584	7.07914	0.0181076	0.410897
aten_s0170.g11.t2	0.551458	5.25199	0.0181313	0.410897
aten_s0041.g34.t1	-0.644201	4.46983	0.018182	0.410897
aten_s0244.g28.t1	0.480728	6.33567	0.0182051	0.410897
aten_s0002.g48.t1	-0.467385	7.48613	0.0182102	0.410897
aten_s0260.g16.t1	0.702464	3.39998	0.0182162	0.410897
aten_s0018.g89.t1	0.769711	3.84014	0.0182165	0.410897
aten_s0092.g48.t3	-0.819469	3.04914	0.0182319	0.410897
aten_s0150.g18.t1	0.657772	3.9735	0.0182453	0.410897
aten_s0115.g3.t1	1.08172	2.73148	0.0182589	0.410897
aten_s0104.g25.t1	0.670494	3.8999	0.0182739	0.410897
aten_s0151.g19.t1	-0.500997	6.63683	0.0182767	0.410897
aten_s0029.g151.t1	-0.694429	4.2367	0.0182959	0.410897
aten_s0269.g10.t2	0.660061	4.3672	0.0183118	0.410897
aten_s0175.g56.t1	-2.13834	0.425168	0.0183592	0.411546
aten_s0010.g171.t1	0.818508	3.00257	0.0183933	0.411573
aten_s0063.g39.t1	0.754342	3.88818	0.0184034	0.411573
aten_s0047.g39.t1	-0.553887	5.1981	0.0184159	0.411573
aten_s0030.g101.t2	0.514281	5.1093	0.0184722	0.412416
aten_s0016.g28.t1	-1.16767	2.55968	0.018492	0.412443
aten_s0004.g106.t1	1.25476	1.71594	0.0185471	0.413048
aten_s0118.g49.t1	-0.523271	6.00482	0.0185563	0.413048
aten_s0042.g45.t1	0.644054	3.84299	0.018584	0.413252
aten_s0123.g26.t3	-0.534026	6.86694	0.018699	0.415057
aten_s0137.g37.t1	-0.466914	8.36373	0.0187025	0.415057
aten_s0156.g32.t1	0.493024	6.4622	0.0187693	0.416124
aten_s0011.g132.t1	-0.630947	5.65393	0.0188291	0.417035
aten_s0009.g9.t1	1.1957	2.07426	0.0189125	0.418131
aten_s0001.g144.t1	-0.562059	6.16237	0.0189507	0.418131
aten_s0031.g126.t1	1.80984	1.30709	0.0189553	0.418131
aten_s0273.g3.t1	0.944402	2.98121	0.0190268	0.418131
aten_s0005.g336.t1	-0.618099	4.3891	0.0190544	0.418131
aten_s0100.g45.t1	0.752588	4.47801	0.0191083	0.418131
aten_s0249.g10.t1	-0.508598	6.18308	0.0191131	0.418131
aten_s0062.g46.t1	-4.64678	-0.040222	0.0191169	0.418131
aten_s0251.g11.t1	0.702824	4.50496	0.0191236	0.418131
aten_s0113.g1.t1	-4.64678	-0.040222	0.0191281	0.418131
aten_s0005.g314.t1	-0.64759	7.63766	0.0191374	0.418131
aten_s0092.g14.t1	-0.487601	8.56025	0.0191384	0.418131
aten_s0028.g34.t1	1.21475	2.05062	0.0191636	0.418131
aten_s0154.g23.t1	-0.706858	4.25	0.0191679	0.418131
aten_s0142.g23.t1	1.58282	1.23529	0.0191681	0.418131
aten_s0230.g1.t1	-1.35818	1.42871	0.0191795	0.418131
aten_s0158.g27.t1	0.771046	3.60525	0.0191999	0.418167
aten_s0003.g200.t1	-0.576853	5.32428	0.0192386	0.4186
aten_s0240.g23.t1	0.69553	4.53566	0.0192997	0.419519
aten_s0002.g276.t1	-0.584099	5.22012	0.0193341	0.419855
aten_s0122.g19.t1	-0.567344	7.10918	0.01937	0.419878
aten_s0036.g118.t1	-0.495554	5.62032	0.0193729	0.419878
aten_s0240.g6.t1	0.634522	4.56355	0.019402	0.420099
aten_s0212.g35.t3	-1.01643	3.32513	0.0194948	0.421125
aten_s0021.g37.t1	-0.477655	6.35522	0.0195031	0.421125
aten_s0172.g21.t1	1.37437	3.19473	0.0195221	0.421125
aten_s0017.g125.t1	0.910838	3.85693	0.0195251	0.421125
aten_s0050.g15.t1	1.60699	1.03779	0.0196526	0.42322
aten_s0021.g27.t1	-0.793695	3.84199	0.0196909	0.42322
aten_s0007.g13.t1	1.21837	2.48976	0.0197118	0.42322
aten_s0059.g4.t1	0.586951	5.49591	0.0197201	0.42322
aten_s0035.g127.t1	-0.595811	6.31647	0.0197311	0.42322
aten_s0126.g7.t1	0.908212	3.23847	0.0197364	0.42322
aten_s0055.g15.t1	0.591402	4.71253	0.0199194	0.426589
aten_s0126.g3.t1	-4.65846	-0.038715	0.0199319	0.426589
aten_s0150.g34.t1	0.557565	7.18505	0.0199886	0.42683
aten_s0007.g203.t1	0.524639	6.24645	0.0200071	0.42683
aten_s0059.g43.t1	-0.610005	5.02415	0.0200107	0.42683
aten_s0127.g59.t1	0.582532	4.72964	0.0200263	0.42683
aten_s0397.g3.t1	1.01039	2.40661	0.0200742	0.42683
aten_s0004.g192.t1	-0.57852	4.6104	0.0200918	0.42683
aten_s0159.g20.t1	0.676398	3.61203	0.0201021	0.42683
aten_s0003.g183.t2	1.14525	2.5004	0.0201072	0.42683
aten_s0616.g1.t1	0.726068	3.80896	0.0201159	0.42683
aten_s0093.g79.t1	-0.563716	4.70895	0.0201518	0.427016
aten_s0074.g16.t1	-0.575953	6.26024	0.0201631	0.427016
aten_s0058.g145.t1	-0.722639	3.69644	0.0202152	0.427713
aten_s0001.g237.t1	-0.62363	5.4417	0.0202634	0.428325
aten_s0103.g11.t1	-0.675435	3.46474	0.0203137	0.428714
aten_s0377.g6.t1	0.957367	2.93512	0.0203339	0.428714
aten_s0010.g26.t1	0.686523	3.78825	0.0203397	0.428714
aten_s0012.g149.t2	0.67072	5.05038	0.020362	0.428778
aten_s0317.g15.t1	-0.843224	3.26714	0.0203844	0.428844
aten_s0134.g28.t1	-0.714246	3.60975	0.0204124	0.429026
aten_s0004.g61.t1	-0.53738	8.17403	0.0204327	0.429048
aten_s0044.g107.t1	-0.498556	6.20233	0.0205118	0.430252
aten_s0007.g165.t1	1.86833	0.7135	0.020536	0.430252
aten_s0032.g69.t1	-0.563325	9.62472	0.0205481	0.430252
aten_s0010.g18.t1	-0.876773	3.29309	0.020602	0.430974
aten_s0016.g131.t1	0.59014	6.33087	0.0206669	0.431709
aten_s0068.g28.t1	-0.679152	5.44327	0.0206944	0.431709
aten_s0001.g76.t1	-0.495277	6.35454	0.0206953	0.431709
aten_s0151.g4.t1	0.987049	2.21085	0.0207365	0.432163
aten_s0194.g36.t2	1.98272	1.34109	0.0207676	0.432406
aten_s0443.g6.t1	1.55127	1.25407	0.0208031	0.432454
aten_s0091.g37.t1	1.57582	1.0306	0.0208088	0.432454
aten_s0034.g62.t1	-0.547016	9.29479	0.0208673	0.433264
aten_s0005.g186.t1	-0.782855	4.46899	0.0209268	0.434094
aten_s0040.g94.t2	0.504357	7.00897	0.0209905	0.434573
aten_s0013.g187.t1	0.759651	5.01561	0.0210034	0.434573
aten_s0458.g7.t1	3.13483	0.184734	0.0210214	0.434573
aten_s0067.g156.t1	0.80158	3.2675	0.021028	0.434573
aten_s0023.g15.t1	-0.625114	4.28916	0.0210775	0.434698
aten_s0067.g139.t1	-0.620155	5.4512	0.0210823	0.434698
aten_s0022.g96.t1	-1.02645	2.48786	0.0210927	0.434698
aten_s0055.g90.t1	0.59298	4.46804	0.0211868	0.436168
aten_s0160.g8.t1	0.495461	5.50476	0.0212052	0.436168
aten_s0072.g23.t1	1.14646	1.81443	0.021232	0.436168
aten_s0043.g92.t1	0.925425	2.73413	0.0212565	0.436168
aten_s0305.g16.t1	-0.565256	6.4116	0.0212621	0.436168
aten_s0009.g194.t1	2.70447	0.433918	0.0212838	0.43621
aten_s0079.g3.t1	-0.604949	5.2246	0.0213227	0.436287
aten_s0026.g129.t2	0.545054	5.68311	0.0213268	0.436287
aten_s0016.g118.t1	-0.498653	7.44589	0.0213525	0.436411
aten_s0368.g1.t1	1.17805	1.76703	0.0213759	0.436488
aten_s0050.g35.t1	-0.561148	7.05177	0.0215422	0.438449
aten_s0031.g72.t1	0.498493	6.89699	0.0215666	0.438449
aten_s0034.g152.t1	0.609818	6.54335	0.0215723	0.438449
aten_s0377.g7.t1	-0.588214	6.23888	0.0215773	0.438449
aten_s0021.g68.t1	-0.796763	3.15485	0.0215897	0.438449
aten_s0106.g47.t1	0.502941	4.86093	0.021619	0.438449
aten_s0044.g19.t1	-0.627946	5.50232	0.0216254	0.438449
aten_s0325.g2.t1	0.583076	5.51455	0.0216297	0.438449
aten_s0458.g5.t1	0.794273	2.95958	0.021693	0.439093
aten_s0093.g49.t1	-0.517234	4.90579	0.0217009	0.439093
aten_s0194.g13.t1	1.73186	0.956273	0.0217276	0.439233
aten_s0084.g111.t1	0.621348	3.77551	0.0217487	0.43926
aten_s0011.g153.t1	-0.489853	7.28628	0.0217695	0.439281
aten_s0343.g10.t1	-1.91248	0.572262	0.0218196	0.439598
aten_s0327.g6.t1	-0.614308	5.29052	0.0218247	0.439598
aten_s0042.g76.t1	-0.487417	7.10752	0.0218686	0.440083
aten_s0210.g28.t1	0.490944	7.88367	0.0220308	0.442946
aten_s0255.g12.t1	0.772247	6.11748	0.0220986	0.443908
aten_s0067.g81.t1	0.882845	2.86172	0.0221523	0.444585
aten_s0057.g57.t1	0.493803	5.14152	0.0222231	0.445205
aten_s0043.g82.t1	0.854802	4.62345	0.0222232	0.445205
aten_s0206.g23.t1	2.92305	0.513978	0.0222674	0.445688
aten_s0028.g90.t1	0.43822	6.55911	0.0223456	0.446851
aten_s0435.g3.t3	-1.0858	1.49426	0.0223862	0.447261
aten_s0028.g65.t1	-0.601256	6.27172	0.0224603	0.448338
aten_s0038.g104.t1	0.786189	5.00259	0.0225501	0.449434
aten_s0007.g216.t1	1.96209	1.14245	0.0225556	0.449434
aten_s0031.g19.t2	0.664485	4.03342	0.0225976	0.449869
aten_s0067.g140.t1	-0.732803	4.71124	0.0226861	0.450861
aten_s0003.g10.t1	0.620572	5.86295	0.0226959	0.450861
aten_s0189.g9.t1	0.562154	5.98435	0.0227083	0.450861
aten_s0041.g42.t1	0.518221	7.7559	0.0227617	0.451142
aten_s0061.g7.t1	-0.472838	5.75643	0.0228003	0.451142
aten_s0308.g1.t1	1.75807	1.79006	0.0228252	0.451142
aten_s0181.g6.t2	0.484353	6.33274	0.0228349	0.451142
aten_s0009.g45.t1	-0.540702	6.97252	0.0228524	0.451142
aten_s0013.g94.t1	-0.760401	3.29457	0.0228804	0.451142
aten_s0027.g72.t1	0.62743	4.2557	0.0228954	0.451142
aten_s0071.g12.t1	0.445394	6.66624	0.022913	0.451142
aten_s0026.g99.t1	1.66622	1.11134	0.0229223	0.451142
aten_s0155.g8.t1	4.87437	0.071116	0.022945	0.451142
aten_s0045.g24.t1	-1.74063	1.30171	0.0229456	0.451142
aten_s0056.g61.t1	-0.579391	4.10357	0.0229701	0.451224
aten_s0006.g23.t1	-0.97981	2.61969	0.0230273	0.451644
aten_s0363.g3.t1	0.571443	5.36589	0.0230321	0.451644
aten_s0034.g102.t3	-0.479269	5.48965	0.0231386	0.452748
aten_s0096.g75.t1	-0.834577	2.8298	0.0231562	0.452748
aten_s0042.g119.t1	-0.606872	5.47323	0.0231826	0.452748
aten_s0011.g151.t1	-0.503102	5.31228	0.0231885	0.452748
aten_s0221.g35.t1	-1.68388	0.883215	0.0231902	0.452748
aten_s0039.g62.t1	-0.51146	8.84092	0.0232336	0.452946
aten_s0330.g24.t1	1.06757	2.50811	0.0232411	0.452946
aten_s0311.g11.t2	0.498836	5.59093	0.0232669	0.453052
aten_s0480.g3.t1	0.583964	4.79438	0.0233277	0.453328
aten_s0036.g94.t1	1.13041	2.86707	0.0233461	0.453328
aten_s0099.g69.t1	-0.50458	8.60949	0.0233476	0.453328
aten_s0085.g18.t1	1.39841	1.58809	0.0233763	0.453328
aten_s0369.g13.t1	0.939588	3.48952	0.0234023	0.453328
aten_s0089.g88.t1	-0.457302	5.79178	0.0234033	0.453328
aten_s0093.g8.t1	0.647513	4.00463	0.0234789	0.454135
aten_s0280.g20.t2	0.908932	2.57119	0.0234858	0.454135
aten_s0013.g67.t1	-2.28334	0.20995	0.0235125	0.454254
aten_s0016.g124.t2	-0.564127	5.9361	0.0235564	0.454708
aten_s0002.g203.t2	-0.476778	5.65049	0.0235942	0.455043
aten_s0078.g86.t1	-0.639431	3.71126	0.0236556	0.455345
aten_s0048.g26.t1	-0.507015	6.98612	0.023668	0.455345
aten_s0044.g37.t1	-0.759769	3.00057	0.0236713	0.455345
aten_s0039.g100.t1	0.750973	3.42716	0.0236936	0.455379
aten_s0011.g28.t1	-0.564976	5.61923	0.0237751	0.455837
aten_s0001.g275.t1	0.54376	4.92537	0.0237773	0.455837
aten_s0049.g133.t2	0.457208	6.96189	0.0237896	0.455837
aten_s0001.g233.t1	0.607905	5.30609	0.0238008	0.455837
aten_s0053.g81.t1	-0.46264	6.34073	0.0238319	0.455837
aten_s0159.g27.t1	0.611711	4.52968	0.0238541	0.455837
aten_s0410.g11.t1	4.72706	0.00240182	0.0239136	0.455837
aten_s0047.g51.t1	0.723074	3.9318	0.0239169	0.455837
aten_s0068.g14.t1	0.678816	3.71824	0.0239191	0.455837
aten_s0022.g94.t1	1.04049	3.21003	0.0239263	0.455837
aten_s0021.g141.t1	-0.452924	6.65586	0.0239429	0.455837
aten_s0031.g16.t1	0.638997	3.83315	0.0239943	0.456425
aten_s0033.g71.t1	0.866834	2.67453	0.0240162	0.456451
aten_s0040.g29.t1	-0.544851	4.70542	0.024062	0.456678
aten_s0119.g34.t1	4.30061	-0.202475	0.0240761	0.456678
aten_s0202.g16.t1	0.47181	5.89654	0.0240897	0.456678
aten_s0029.g169.t3	0.479293	6.2322	0.0241108	0.456688
aten_s0136.g12.t1	-0.597251	5.13741	0.0241701	0.457138
aten_s0117.g72.t1	-0.444156	9.29459	0.0241756	0.457138
aten_s0006.g18.t1	1.3524	1.66404	0.0242053	0.457309
aten_s0084.g54.t1	0.892517	2.67277	0.0242423	0.45762
aten_s0295.g27.t1	0.741607	4.37129	0.0243113	0.457786
aten_s0038.g89.t1	-0.63306	3.95647	0.0243122	0.457786
aten_s0107.g7.t1	-0.54628	7.21808	0.0243271	0.457786
aten_s0353.g4.t1	-0.845939	3.32348	0.0243582	0.457786
aten_s0064.g14.t1	0.516037	7.70374	0.0243689	0.457786
aten_s0184.g10.t1	-0.54344	4.90916	0.0243746	0.457786
aten_s0021.g119.t1	-0.92021	2.4553	0.0244334	0.458502
aten_s0062.g28.t1	-0.522499	8.7321	0.0244839	0.458855
aten_s0047.g117.t2	-0.810866	3.07786	0.0245258	0.458855
aten_s0260.g15.t1	-0.547786	6.70638	0.024526	0.458855
aten_s0005.g280.t1	4.46872	-0.132374	0.0245347	0.458855
aten_s0040.g44.t1	0.970364	2.90714	0.0246515	0.460639
aten_s0030.g37.t1	0.617866	12.6582	0.0246716	0.460639
aten_s0004.g20.t1	-0.567144	5.98962	0.024713	0.461027
aten_s0082.g31.t1	-0.617903	4.38217	0.0247447	0.461231
aten_s0452.g9.t1	0.877316	3.95027	0.0248181	0.462113
aten_s0063.g30.t1	-0.556766	8.70708	0.0248711	0.462113
aten_s0005.g316.t1	-0.498464	10.7849	0.0248744	0.462113
aten_s0058.g112.t1	-2.46947	0.2647	0.0248752	0.462113
aten_s0005.g241.t1	-0.478877	8.38757	0.0249022	0.462229
aten_s0156.g29.t1	-0.556484	4.30351	0.0249943	0.463552
aten_s0476.g5.t1	1.64729	0.785957	0.0250405	0.463921
aten_s0003.g70.t1	-0.485946	5.48112	0.0250735	0.463921
aten_s0076.g33.t1	-0.462558	6.25055	0.0250768	0.463921
aten_s0187.g4.t1	0.845507	2.66166	0.0251129	0.464202
aten_s0227.g27.t1	1.07478	2.80788	0.0251541	0.464211
aten_s0124.g44.t1	2.0928	0.625751	0.0251599	0.464211
aten_s0308.g10.t2	1.33527	1.66324	0.025176	0.464211
aten_s0023.g12.t1	0.871983	3.07287	0.0252864	0.465507
aten_s0164.g9.t1	-0.592529	4.44183	0.0252942	0.465507
aten_s0137.g34.t1	-0.450792	5.74965	0.0253239	0.465507
aten_s0020.g15.t1	0.478791	5.83815	0.0253361	0.465507
aten_s0127.g30.t1	1.3648	1.42337	0.0253565	0.465507
aten_s0036.g32.t1	0.484912	6.7964	0.0253719	0.465507
aten_s0081.g31.t1	-0.494389	7.82236	0.0254453	0.46633
aten_s0293.g2.t1	0.711543	3.75559	0.0254587	0.46633
aten_s0612.g2.t1	1.28273	2.1837	0.0254866	0.466457
aten_s0391.g16.t1	-0.489763	6.57354	0.0255911	0.467855
aten_s0222.g42.t2	0.994076	2.14081	0.0256051	0.467855
aten_s0164.g15.t1	-1.27829	1.08945	0.0256723	0.468663
aten_s0615.g3.t1	1.07384	2.08269	0.0256914	0.468663
aten_s0040.g59.t1	-0.965895	2.98159	0.0257729	0.469698
aten_s0001.g203.t1	-0.541476	4.40969	0.0257904	0.469698
aten_s0004.g163.t1	-0.45253	5.61148	0.0258501	0.4704
aten_s0067.g96.t1	3.37827	0.341218	0.0259015	0.47095
aten_s0093.g98.t1	-0.531344	7.52229	0.0259443	0.471342
aten_s0089.g90.t1	-0.448878	5.92003	0.0259973	0.471776
aten_s0004.g37.t1	-0.546991	6.30259	0.0260106	0.471776
aten_s0054.g37.t1	-1.06176	1.98126	0.026148	0.473529
aten_s0176.g21.t1	0.60945	5.16967	0.0261767	0.473529
aten_s0006.g115.t1	-0.420318	8.39055	0.0261798	0.473529
aten_s0062.g27.t1	0.463455	5.73473	0.0261924	0.473529
aten_s0141.g17.t1	0.586637	4.92632	0.026242	0.474039
aten_s0042.g67.t1	0.508063	6.4366	0.0262809	0.474169
aten_s0045.g10.t1	0.64546	4.33963	0.0262918	0.474169
aten_s0046.g87.t1	-0.530322	5.51675	0.0263356	0.474247
aten_s0038.g78.t1	-0.497732	4.88985	0.0263388	0.474247
aten_s0122.g34.t1	1.15163	1.67474	0.0264101	0.475146
aten_s0005.g175.t1	-1.01397	3.35608	0.0264601	0.475563
aten_s0003.g92.t1	-0.507502	5.64981	0.0264915	0.475563
aten_s0085.g101.t1	-0.447677	6.92352	0.0264974	0.475563
aten_s0067.g32.t1	0.7524	3.77418	0.0265255	0.475661
aten_s0004.g114.t1	0.925432	2.80415	0.0265457	0.475661
aten_s0081.g18.t1	-0.571552	7.43374	0.0265902	0.476076
aten_s0043.g86.t1	-0.622727	4.55952	0.0266766	0.476946
aten_s0025.g54.t1	0.770773	3.1446	0.0266817	0.476946
aten_s0133.g12.t1	-0.628024	3.80322	0.0267586	0.477877
aten_s0222.g9.t1	-0.517067	7.50961	0.0267878	0.477877
aten_s0143.g22.t1	1.28328	3.42288	0.0267983	0.477877
aten_s0005.g239.t1	-0.917417	2.88098	0.0268265	0.477998
aten_s0194.g25.t1	0.7099	5.74449	0.0268839	0.478446
aten_s0042.g97.t1	0.612429	4.21008	0.0268947	0.478446
aten_s0094.g8.t1	-0.699199	3.38624	0.0269219	0.478504
aten_s0070.g16.t1	-0.59074	5.4003	0.0269507	0.478504
aten_s0062.g104.t1	-0.521409	6.31241	0.0269726	0.478504
aten_s0111.g26.t1	-0.486252	5.56884	0.0269884	0.478504
aten_s0004.g40.t1	0.662425	3.81838	0.0270056	0.478504
aten_s0681.g1.t1	-0.996308	1.78043	0.0270528	0.478887
aten_s0092.g28.t1	0.621416	3.86039	0.0270703	0.478887
aten_s0408.g4.t1	0.488607	5.39479	0.0270934	0.478915
aten_s0073.g6.t1	0.846147	3.19938	0.0271481	0.479254
aten_s0065.g52.t1	-3.16264	0.2155	0.0271633	0.479254
aten_s0005.g59.t1	0.516081	5.40233	0.0271772	0.479254
aten_s0029.g144.t2	0.595613	7.42439	0.0272498	0.479895
aten_s0159.g14.t1	1.52133	1.22135	0.0272567	0.479895
aten_s0387.g5.t1	-0.563356	5.58633	0.0273006	0.480287
aten_s0082.g55.t3	0.540827	4.29089	0.0273256	0.480347
aten_s0098.g26.t1	-0.900175	2.61928	0.0273686	0.480723
aten_s0094.g60.t1	0.55702	12.0876	0.0274316	0.480778
aten_s0373.g7.t1	-0.502641	5.18026	0.0274639	0.480778
aten_s0180.g33.t1	-1.14097	1.76986	0.0274772	0.480778
aten_s0389.g2.t1	-1.78972	1.34646	0.0274929	0.480778
aten_s0031.g67.t1	-0.488995	5.36434	0.0275171	0.480778
aten_s0042.g9.t1	-0.484671	8.69957	0.0275331	0.480778
aten_s0273.g5.t1	-0.607388	4.56267	0.0275916	0.480778
aten_s0015.g195.t1	-0.799603	2.67012	0.0276024	0.480778
aten_s0058.g67.t1	-0.551946	5.19918	0.0276237	0.480778
aten_s0024.g10.t1	0.601742	8.27898	0.027624	0.480778
aten_s0055.g60.t4	0.470466	5.53988	0.0276248	0.480778
aten_s0017.g161.t1	-0.485832	9.01603	0.0276312	0.480778
aten_s0029.g194.t1	-0.607529	4.16078	0.0276782	0.48122
aten_s0007.g5.t1	0.805094	2.88017	0.0277449	0.481645
aten_s0034.g75.t1	0.834771	3.10506	0.0277485	0.481645
aten_s0052.g135.t1	1.12528	1.67115	0.0277676	0.481645
aten_s0009.g171.t1	2.94795	0.331973	0.0277913	0.48168
aten_s0060.g5.t1	-2.00784	0.377434	0.0278445	0.481852
aten_s0007.g212.t1	-0.585932	3.9583	0.0278446	0.481852
aten_s0134.g52.t1	0.540535	6.69627	0.0280017	0.484194
aten_s0082.g28.t3	0.75658	4.05838	0.0280613	0.484756
aten_s0062.g85.t1	-0.50975	4.42748	0.0280778	0.484756
aten_s0027.g51.t1	1.72533	0.746681	0.0281232	0.485164
aten_s0001.g298.t1	-0.544318	7.52068	0.0281538	0.485315
aten_s0352.g3.t1	1.03928	2.46665	0.0281875	0.48537
aten_s0111.g57.t1	-0.800781	4.01984	0.0282006	0.48537
aten_s0077.g43.t1	-0.408796	8.90075	0.0282311	0.485519
aten_s0012.g116.t1	-0.511504	4.60524	0.0282999	0.485827
aten_s0274.g21.t1	-0.442519	6.96495	0.0283076	0.485827
aten_s0208.g14.t1	-0.497383	9.54494	0.0283146	0.485827
aten_s0013.g12.t1	-3.44014	0.379152	0.0283806	0.486363
aten_s0189.g22.t1	-0.440356	7.3472	0.0283896	0.486363
aten_s0221.g6.t1	0.486687	5.57807	0.0284143	0.486411
aten_s0012.g127.t1	-0.529665	4.91221	0.0284828	0.48721
aten_s0014.g75.t1	-0.495001	5.21001	0.0285678	0.488287
aten_s0060.g82.t1	-0.853579	2.51635	0.0286118	0.488418
aten_s0295.g17.t1	-0.734182	3.28644	0.0286212	0.488418
aten_s0110.g22.t1	-0.647342	3.59515	0.0286859	0.488418
aten_s0017.g41.t1	0.61555	4.90429	0.0286923	0.488418
aten_s0577.g2.t1	1.91567	0.75789	0.0287256	0.488418
aten_s0500.g1.t1	0.727909	3.34598	0.0287359	0.488418
aten_s0082.g69.t1	-0.550084	4.50753	0.0287438	0.488418
aten_s0037.g64.t2	0.603012	5.51996	0.0287678	0.488418
aten_s0055.g119.t1	0.840652	2.90223	0.028779	0.488418
aten_s0010.g61.t1	0.445136	6.94392	0.0288124	0.488418
aten_s0013.g27.t1	-0.458764	9.35453	0.0288171	0.488418
aten_s0044.g39.t1	-0.613838	3.98279	0.0289183	0.489762
aten_s0046.g79.t1	0.444845	8.99764	0.0289623	0.490134
aten_s0009.g127.t2	0.502309	7.81104	0.0291386	0.492742
aten_s0535.g2.t2	4.37138	-0.193732	0.0292677	0.494201
aten_s0534.g1.t1	4.37139	-0.193732	0.0292694	0.494201
aten_s0102.g21.t1	0.590036	6.10636	0.0292962	0.494279
aten_s0023.g74.t1	1.40357	1.6777	0.0293565	0.49472
aten_s0047.g80.t1	3.08686	0.175961	0.0293825	0.49472
aten_s0060.g62.t1	-0.543881	6.17173	0.0293891	0.49472
aten_s0038.g43.t1	-0.430326	7.40847	0.0294708	0.494828
aten_s0089.g71.t1	-0.505375	5.35049	0.0294851	0.494828
aten_s0110.g26.t1	-0.589402	3.92908	0.0294907	0.494828
aten_s0076.g29.t1	-0.542226	6.46597	0.0295012	0.494828
aten_s0146.g19.t1	-4.4921	-0.110761	0.0295068	0.494828
aten_s0018.g57.t1	0.952867	3.58204	0.0295334	0.494902
aten_s0093.g77.t1	0.573341	5.1865	0.0295885	0.495451
aten_s0041.g45.t1	2.05213	0.653685	0.0296431	0.495993
aten_s0072.g25.t1	0.473386	6.51137	0.0296876	0.496364
aten_s0043.g1.t1	-0.497149	8.4619	0.0297253	0.496621
aten_s0143.g12.t1	-0.510612	9.78969	0.0297814	0.496662
aten_s0114.g14.t1	-0.468342	5.44804	0.0297842	0.496662
aten_s0139.g2.t1	0.443941	5.62677	0.0297948	0.496662
aten_s0013.g156.t1	1.54177	1.62516	0.0298776	0.497125
aten_s0044.g125.t1	0.470972	5.82676	0.0298815	0.497125
aten_s0011.g85.t1	-1.27787	1.37241	0.0299037	0.497125
aten_s0120.g22.t1	0.775917	2.75753	0.0299461	0.497125
aten_s0055.g3.t1	-2.07598	1.08109	0.0299512	0.497125
aten_s0043.g15.t2	-0.658581	3.54545	0.0299688	0.497125
aten_s0078.g2.t1	1.8143	0.684686	0.0299791	0.497125
aten_s0441.g12.t1	1.74067	1.24958	0.0300339	0.497662
aten_s0151.g39.t1	-1.49063	0.696498	0.0302201	0.500375
aten_s0301.g4.t1	-0.420866	7.05284	0.0302887	0.501139
aten_s0312.g3.t1	1.65105	0.937494	0.0303293	0.501164
aten_s0285.g17.t2	-0.766798	2.7133	0.0303515	0.501164
aten_s0022.g35.t1	1.79363	1.15402	0.0303619	0.501164
aten_s0244.g19.t1	-1.71089	0.884752	0.0304187	0.501164
aten_s0082.g37.t1	1.19436	1.48638	0.0304505	0.501164
aten_s0079.g50.t1	-0.767732	3.34544	0.0304529	0.501164
aten_s0035.g66.t1	-0.452843	6.00118	0.0305133	0.501164
aten_s0222.g1.t1	2.175	0.451558	0.0305746	0.501164
aten_s0157.g19.t1	-0.682187	5.20737	0.0306159	0.501164
aten_s0007.g78.t1	-0.484377	6.47448	0.030617	0.501164
aten_s0168.g48.t1	1.61176	1.3174	0.0306462	0.501164
aten_s0136.g2.t1	-0.881281	3.29049	0.0306579	0.501164
aten_s0051.g6.t1	-0.55553	4.13824	0.0306791	0.501164
aten_s0009.g239.t1	0.468235	5.69628	0.0306852	0.501164
aten_s0049.g146.t2	0.494058	6.59556	0.0307388	0.501164
aten_s0012.g59.t1	-0.556212	6.0891	0.0307678	0.501164
aten_s0109.g15.t1	0.671584	4.02747	0.0307951	0.501164
aten_s0027.g14.t2	0.469245	7.68236	0.0308335	0.501164
aten_s0049.g52.t1	-0.429595	6.2626	0.0308341	0.501164
aten_s0117.g56.t1	-0.886476	3.15488	0.030839	0.501164
aten_s0076.g28.t1	-0.429762	6.07214	0.0308574	0.501164
aten_s0002.g35.t2	-0.564807	4.97444	0.0308755	0.501164
aten_s0111.g25.t1	0.750621	3.89328	0.0308769	0.501164
aten_s0268.g20.t1	0.487053	5.52316	0.0308829	0.501164
aten_s0123.g58.t1	-0.759036	3.43672	0.0308896	0.501164
aten_s0257.g10.t1	1.33306	1.52965	0.030898	0.501164
aten_s0001.g248.t1	-0.546855	4.68049	0.0308988	0.501164
aten_s0304.g12.t1	1.79799	0.703304	0.0309326	0.501347
aten_s0285.g11.t1	1.22821	1.90827	0.0310382	0.502513
aten_s0034.g114.t1	0.546166	4.91649	0.0310497	0.502513
aten_s0002.g53.t1	-0.420984	9.84746	0.0311171	0.502627
aten_s0050.g5.t1	-0.676045	3.57726	0.031124	0.502627
aten_s0099.g32.t1	1.82824	0.714496	0.0311335	0.502627
aten_s0015.g20.t1	-0.592489	5.31632	0.0311623	0.502627
aten_s0047.g132.t1	-0.697385	3.13409	0.0311698	0.502627
aten_s0162.g27.t1	1.21062	2.097	0.0312513	0.503188
aten_s0047.g8.t1	-0.622282	4.31261	0.031271	0.503188
aten_s0076.g26.t1	-1.86745	0.516578	0.0312725	0.503188
aten_s0002.g280.t2	0.80276	4.47615	0.0313043	0.503336
aten_s0003.g12.t1	-0.502256	6.13125	0.031373	0.503439
aten_s0112.g47.t1	-0.513944	5.07818	0.0313759	0.503439
aten_s0139.g77.t1	0.579354	6.52291	0.0314	0.503439
aten_s0001.g124.t1	-1.12573	1.93854	0.0314012	0.503439
aten_s0092.g51.t1	-0.491119	6.04134	0.0314586	0.503501
aten_s0135.g61.t3	1.33805	1.61207	0.0314643	0.503501
aten_s0084.g129.t1	0.571329	4.17436	0.031473	0.503501
aten_s0162.g22.t1	0.904144	3.30629	0.031514	0.503793
aten_s0031.g34.t1	4.52929	-0.0736332	0.0315496	0.504
aten_s0027.g111.t1	-0.443037	6.60774	0.0316725	0.505601
aten_s0089.g68.t1	0.602257	4.77478	0.0317573	0.505997
aten_s0065.g89.t1	-2.03678	0.372826	0.0318348	0.505997
aten_s0132.g35.t1	-0.59404	4.18924	0.0318376	0.505997
aten_s0137.g57.t1	0.820027	3.53267	0.0318384	0.505997
aten_s0086.g83.t2	-0.515353	4.98794	0.0318544	0.505997
aten_s0419.g2.t1	1.41513	2.47163	0.0318566	0.505997
aten_s0094.g29.t1	0.561741	4.20123	0.03187	0.505997
aten_s1122.g1.t1	-0.728374	4.0597	0.0318794	0.505997
aten_s0049.g69.t1	0.584487	4.34403	0.031921	0.506264
aten_s0035.g111.t1	0.515536	7.82979	0.0319629	0.506264
aten_s0189.g23.t1	-0.464621	7.67343	0.0319645	0.506264
aten_s0521.g1.t1	1.17869	2.56927	0.0320111	0.506642
aten_s0106.g42.t1	-0.472924	5.78731	0.0320892	0.507432
aten_s0257.g14.t1	1.06334	2.08152	0.0321181	0.507432
aten_s0145.g10.t2	0.828837	4.10523	0.0321676	0.507432
aten_s0035.g1.t1	0.886177	3.2784	0.0321688	0.507432
aten_s0137.g28.t1	-0.885183	2.77575	0.0321752	0.507432
aten_s0225.g12.t2	0.65226	3.77258	0.0322207	0.507456
aten_s0312.g10.t1	0.639296	3.55863	0.0322223	0.507456
aten_s0007.g132.t1	-0.509763	6.15464	0.0323004	0.508326
aten_s0025.g74.t1	-1.28948	1.29515	0.0323557	0.508631
aten_s0003.g180.t1	-0.716036	3.35388	0.0323655	0.508631
aten_s0112.g80.t1	-0.845693	3.26262	0.0324122	0.508802
aten_s0021.g10.t1	-0.571792	4.71226	0.0324222	0.508802
aten_s0040.g119.t1	-0.606157	4.00272	0.0324584	0.508814
aten_s0052.g36.t1	4.71062	-0.00182537	0.0324744	0.508814
aten_s0033.g19.t1	-0.457157	6.67833	0.032498	0.508814
aten_s0116.g28.t1	4.65387	-0.010257	0.0325187	0.508814
aten_s0199.g31.t1	-0.576552	4.3841	0.0325374	0.508814
aten_s0207.g35.t1	0.48435	7.12264	0.0325851	0.509202
aten_s0306.g30.t1	-0.715021	3.10884	0.0326993	0.510628
aten_s0077.g31.t1	-0.938195	3.25611	0.0327663	0.511315
aten_s0362.g8.t1	-0.612739	4.15213	0.0328318	0.511978
aten_s0017.g127.t1	0.446278	5.60729	0.0329273	0.512927
aten_s0003.g164.t1	-0.599441	3.95336	0.0329535	0.512927
aten_s0357.g6.t1	0.674004	5.53449	0.0329619	0.512927
aten_s0088.g29.t1	-0.674193	4.37353	0.0330134	0.513369
aten_s0208.g45.t2	-0.887085	3.24117	0.0331059	0.514449
aten_s0161.g28.t1	0.970062	2.10251	0.0331611	0.514947
aten_s0154.g33.t1	1.87495	0.515304	0.0332286	0.515635
aten_s0059.g85.t1	-0.621549	3.99199	0.0332905	0.515771
aten_s0139.g75.t1	-0.749584	3.37294	0.0332991	0.515771
aten_s0078.g41.t1	0.664472	4.66098	0.033307	0.515771
aten_s0106.g55.t2	1.06838	1.84896	0.0334041	0.516916
aten_s0001.g150.t2	0.647955	4.89499	0.033439	0.517095
aten_s0024.g77.t1	-0.865263	2.15498	0.0335177	0.51747
aten_s0149.g6.t1	-1.57969	0.892864	0.0335343	0.51747
aten_s0187.g19.t1	0.748555	3.40589	0.0335407	0.51747
aten_s0003.g245.t1	0.843187	3.96152	0.0336021	0.51747
aten_s0102.g39.t1	-0.534659	4.08227	0.033619	0.51747
aten_s0111.g37.t1	-0.551332	3.98535	0.0336262	0.51747
aten_s0235.g1.t1	-0.411782	6.19837	0.0336272	0.51747
aten_s0390.g9.t1	-0.747014	4.5943	0.0336529	0.51747
aten_s0006.g216.t1	-4.48069	-0.112083	0.0336933	0.51747
aten_s0124.g19.t1	-4.48069	-0.112083	0.033696	0.51747
aten_s0165.g12.t1	-1.07878	1.72718	0.0337273	0.517595
aten_s0055.g121.t1	0.487545	5.11349	0.0338261	0.51854
aten_s0289.g9.t1	-1.22154	3.54549	0.0338585	0.51854
aten_s0029.g72.t1	-0.65624	4.30575	0.0339159	0.51854
aten_s0099.g58.t1	0.558394	4.2183	0.0339236	0.51854
aten_s0018.g87.t2	0.489777	6.91446	0.033927	0.51854
aten_s0146.g2.t1	1.22251	2.09374	0.0339506	0.51854
aten_s0895.g1.t1	-0.752182	2.91715	0.0340085	0.51854
aten_s0008.g34.t1	0.606543	4.16485	0.034016	0.51854
aten_s0014.g27.t1	-0.450258	9.07586	0.0340578	0.51854
aten_s0115.g5.t1	0.513546	5.89518	0.0340585	0.51854
aten_s0026.g95.t1	-0.514263	6.3438	0.0341068	0.51854
aten_s0016.g122.t1	1.0537	2.17484	0.0341361	0.51854
aten_s0062.g15.t1	-0.618676	7.72421	0.0341404	0.51854
aten_s0306.g14.t1	0.425254	7.07182	0.03421	0.51854
aten_s0117.g47.t1	0.385095	8.71277	0.0342143	0.51854
aten_s0386.g3.t1	0.839394	4.15552	0.0342194	0.51854
aten_s0038.g27.t1	-0.456321	5.83514	0.0342451	0.51854
aten_s0195.g10.t2	0.48329	6.16613	0.0342591	0.51854
aten_s0127.g19.t1	-0.465511	5.66215	0.0342792	0.51854
aten_s0139.g39.t1	1.40729	1.45677	0.0342871	0.51854
aten_s0233.g29.t2	-0.456601	6.28034	0.0342908	0.51854
aten_s0001.g148.t1	-1.64047	0.982019	0.0343238	0.51854
aten_s0006.g165.t1	1.7544	0.613697	0.0343253	0.51854
aten_s0059.g23.t1	0.853011	5.01056	0.0344106	0.519477
aten_s0079.g119.t1	0.444949	6.17619	0.0344608	0.519726
aten_s0008.g46.t1	-0.832598	3.37326	0.0344739	0.519726
aten_s0157.g27.t1	0.424681	8.26475	0.0345127	0.519916
aten_s0342.g13.t3	0.867467	2.23501	0.0345653	0.519916
aten_s0016.g22.t1	1.308	1.31281	0.0345703	0.519916
aten_s0149.g11.t1	1.86377	0.510824	0.03458	0.519916
aten_s0079.g42.t1	1.33034	1.32616	0.0347608	0.521279
aten_s0015.g121.t1	-0.684521	5.55366	0.0347643	0.521279
aten_s0118.g40.t1	-0.589297	4.03893	0.0347894	0.521279
aten_s0060.g30.t1	-0.504658	5.24068	0.0348245	0.521279
aten_s0038.g53.t1	-0.719174	3.34701	0.0348363	0.521279
aten_s0003.g57.t1	1.38711	1.02426	0.0348511	0.521279
aten_s0137.g33.t1	0.744465	2.98898	0.0348842	0.521279
aten_s0025.g10.t1	-0.559992	5.07024	0.0348937	0.521279
aten_s0004.g8.t1	0.92022	2.58358	0.0349227	0.521279
aten_s0080.g43.t1	1.02005	2.40019	0.0349302	0.521279
aten_s0080.g1.t1	2.90838	0.0713843	0.0349417	0.521279
aten_s0104.g33.t1	-0.464572	6.61383	0.034952	0.521279
aten_s0015.g14.t1	-0.726113	4.06474	0.0350342	0.521935
aten_s0001.g184.t1	-0.522938	5.29162	0.0350972	0.521935
aten_s0167.g41.t1	-0.452602	5.95342	0.0351593	0.521935
aten_s0142.g1.t1	1.57128	1.04488	0.035165	0.521935
aten_s0155.g14.t1	-0.498533	6.89533	0.035166	0.521935
aten_s0052.g56.t1	-0.703599	3.26236	0.0351716	0.521935
aten_s0205.g38.t1	0.411639	7.65524	0.0351802	0.521935
aten_s0063.g35.t1	1.21283	1.43871	0.0351852	0.521935
aten_s0006.g6.t1	-0.679773	3.25098	0.035208	0.521935
aten_s0138.g35.t1	1.31886	1.28353	0.0352307	0.521935
aten_s0301.g7.t1	-0.520212	4.87949	0.0353024	0.52265
aten_s0013.g104.t1	-0.690414	3.83755	0.0353764	0.523397
aten_s0011.g11.t1	1.69762	0.94763	0.0354655	0.523702
aten_s0146.g30.t1	0.646214	4.77783	0.0354772	0.523702
aten_s0027.g7.t1	0.568304	6.01997	0.0354883	0.523702
aten_s0060.g65.t2	-0.407997	8.82347	0.0354912	0.523702
aten_s0253.g14.t1	0.689948	3.59955	0.0356269	0.525185
aten_s0079.g27.t1	-0.595038	5.00166	0.035639	0.525185
aten_s0028.g70.t1	-0.844338	3.25026	0.0356814	0.525462
aten_s0010.g76.t1	0.584022	4.32999	0.0357086	0.525514
aten_s0078.g76.t1	0.471988	5.16973	0.0357758	0.5259
aten_s0095.g24.t1	-0.675717	3.1771	0.0358554	0.5259
aten_s0010.g56.t1	-0.593305	4.28074	0.0358557	0.5259
aten_s0113.g32.t1	4.29315	-0.264124	0.0358608	0.5259
aten_s0068.g74.t1	-1.85798	0.808667	0.0358889	0.5259
aten_s0441.g4.t1	0.417602	7.32963	0.0358913	0.5259
aten_s0232.g18.t1	-2.66853	0.438245	0.0359003	0.5259
aten_s0049.g182.t1	-0.539944	6.93001	0.0359618	0.526169
aten_s1295.g1.t1	-0.870514	2.26944	0.035984	0.526169
aten_s0034.g110.t1	0.753039	3.75028	0.0359983	0.526169
aten_s0085.g50.t1	-3.09234	0.150298	0.0360153	0.526169
aten_s0314.g14.t1	0.389943	8.73359	0.0360371	0.526169
aten_s0146.g11.t1	-1.13742	1.94394	0.0361414	0.527347
aten_s0010.g184.t1	0.496899	5.48494	0.0362689	0.52886
aten_s0058.g1.t1	0.841318	3.47934	0.0363034	0.529017
aten_s0006.g108.t1	0.47847	6.23288	0.036374	0.529387
aten_s0013.g180.t1	0.676629	3.47987	0.0363765	0.529387
aten_s0029.g92.t1	0.713234	3.20557	0.0364124	0.529564
aten_s0098.g31.t1	-0.494891	4.58689	0.0364583	0.529621
aten_s0180.g67.t1	-0.621212	3.25718	0.0364819	0.529621
aten_s0077.g22.t1	1.11834	1.72948	0.0365213	0.529621
aten_s0381.g9.t1	-0.793842	2.95713	0.0365521	0.529621
aten_s0033.g89.t1	0.584703	4.67777	0.0365571	0.529621
aten_s0154.g18.t1	-0.709408	3.19085	0.0365593	0.529621
aten_s0038.g77.t1	-0.688611	10.6627	0.0366076	0.529797
aten_s0062.g9.t2	0.615523	6.98078	0.0366191	0.529797
aten_s0117.g66.t1	0.556811	3.97741	0.0366659	0.530085
aten_s0104.g42.t1	1.60236	1.05498	0.0367171	0.530085
aten_s0306.g25.t1	-0.910546	2.65581	0.036745	0.530085
aten_s0030.g88.t1	-1.0102	1.77049	0.0367479	0.530085
aten_s0244.g32.t1	1.54627	1.00866	0.0367581	0.530085
aten_s0011.g157.t1	-0.428893	9.65794	0.0367874	0.530163
aten_s0009.g184.t1	0.544384	5.17967	0.0368145	0.53021
aten_s0005.g285.t1	-0.543654	6.15622	0.0368574	0.530485
aten_s0007.g1.t1	0.709074	3.66826	0.0369403	0.531334
aten_s0189.g37.t1	0.702768	4.16361	0.0370052	0.531644
aten_s0061.g25.t1	-0.440721	7.39716	0.0370097	0.531644
aten_s0306.g31.t1	0.74058	2.98012	0.0370345	0.531656
aten_s0429.g8.t1	0.603515	3.66798	0.0370983	0.532229
aten_s0266.g4.t1	1.56235	0.939252	0.0372211	0.533646
aten_s0478.g1.t1	0.90612	2.66093	0.0372821	0.534176
aten_s0270.g7.t3	0.929713	2.81634	0.0373413	0.53468
aten_s0024.g126.t2	0.7825	2.96325	0.0374247	0.534974
aten_s0030.g131.t1	-0.390663	8.1792	0.0374316	0.534974
aten_s0151.g3.t1	0.666348	3.18163	0.0374586	0.534974
aten_s0002.g154.t1	-0.451256	7.05857	0.0374913	0.534974
aten_s0032.g29.t1	-0.529581	9.11001	0.0374936	0.534974
aten_s0163.g27.t1	-0.781035	2.62408	0.0375153	0.534974
aten_s0161.g22.t1	-0.440205	8.58962	0.0375302	0.534974
aten_s0053.g7.t2	0.643797	3.62266	0.0376006	0.535634
aten_s0009.g121.t1	-0.539784	4.85748	0.0378044	0.537975
aten_s0002.g124.t1	3.32986	0.191524	0.0378134	0.537975
aten_s0405.g1.t2	2.46441	0.297434	0.037862	0.538322
[truncated: 20,673 more rows]

## Sheet: Smic 24 hpi
geneID	logFC	logCPM	PValue	FDR
[truncated: 22,237 more rows]

[truncated: 10 more sheets: Snat 1 hpi, Snat 3 hpi, Snat 6 hpi, Snat 12 hpi, Snat 24 hpi, Stri 1 hpi, Stri 3 hpi, Stri 6 hpi, Stri 12 hpi, Stri 24 hpi]
