# Supplementary material for: Larval transcriptomic responses of a stony coral, Acropora tenuis, during initial contact with the native symbiont, Symbiodinium microadriaticum
Source: Sci Rep. 2022 Feb 21;12:2854. doi: 10.1038/s41598-022-06822-3 (PMC8861010; doi:10.1038/s41598-022-06822-3)
Supplement: Supplementary file 3 — Supplementary Information 3. [file 41598_2022_6822_MOESM3_ESM.zip]

Archive with 2 entries (2 files):
- SupDataS4_Normalized-CPM_60samples.txt
- __MACOSX/._SupDataS4_Normalized-CPM_60samples.txt
