# Supplementary material for: Larval transcriptomic responses of a stony coral, Acropora tenuis, during initial contact with the native symbiont, Symbiodinium microadriaticum
Source: Sci Rep. 2022 Feb 21;12:2854. doi: 10.1038/s41598-022-06822-3 (PMC8861010; doi:10.1038/s41598-022-06822-3)
Supplement: Supplementary file 3 — Supplementary Information 3. [file 41598_2022_6822_MOESM3_ESM.zip › SupDataS4_Normalized-CPM_60samples.txt]

geneID	A1_12h_1	A1_1h_1	A1_24h_1	A1_3h_1	A1_6h_1	A1_12h_2	A1_1h_2	A1_24h_2	A1_3h_2	A1_6h_2	A1_12h_3	A1_1h_3	A1_24h_3	A1_3h_3	A1_6h_3	A2_12h_1	A2_1h_1	A2_24h_1	A2_3h_1	A2_6h_1	A2_12h_2	A2_1h_2	A2_24h_2	A2_3h_2	A2_6h_2	A2_12h_3	A2_1h_3	A2_24h_3	A2_3h_3	A2_6h_3	A3_12h_1	A3_1h_1	A3_24h_1	A3_3h_1	A3_6h_1	A3_12h_2	A3_1h_2	A3_24h_2	A3_3h_2	A3_6h_2	A3_12h_3	A3_1h_3	A3_24h_3	A3_3h_3	A3_6h_3	cont_12h_1	cont_1h_1	cont_24h_1	cont_3h_1
aten_s0950.g1.t1	0.25074515519327	0	0	0	0	0	0.662050061860244	0	0	0.205473362068795	0.16960745092703	0	0	0	0.292031662563041	0.282828854390148	0	0.288948186635718	0	0.271371698541023	0.253313201269413	0	0.262859672358434	0	0.299311863658604	0	0	0	0	1.85350036701108	0	0.296050172148571	0.92284772706965	0	0.276809942187422	0.554767946919599	0	0	0	0	0	0	0	0	0	0.56493867315736	0	0	0
aten_s0500.g1.t1	12.2865126044702	7.72830397981143	4.25941685204455	4.48728669008356	11.8933475602122	8.9698454953631	7.28255068046268	7.27491256085441	10.8012869483984	8.83535456895818	13.5685960741624	2.6965928032067	9.28584757010841	3.59334261161754	9.05298153945427	13.292956156337	8.21885568581674	10.6910829055216	5.78595470804378	10.5834962430999	6.33283003173534	5.57024091077807	14.4572819797139	6.95862641858249	12.1221304781734	8.36338963977135	4.86404903614324	3.94469020985368	9.35979489686232	11.7388356577369	11.8882180591116	6.80915395941713	6.45993408948755	7.7755684783671	8.5811082078101	11.3727429118518	8.92653977041367	3.46525649957397	7.77651977184307	7.62261103355696	14.2501759775338	6.67239344807006	12.1747837088154	0	7.82453109447966	7.061733414467	5.96729135525133	22.1647683489013	4.69065878564366
aten_s0500.g2.t1	0.50149031038654	0	0	0	1.35151676820594	0.996649499484789	0	0	0.196387035425425	1.23284017241277	0.848037254635149	1.92613771657621	1.28080656139426	0.718668522323509	1.16812665025216	0.565657708780296	0.410942784290837	0.577896373271435	0	1.62823019124614	0.75993960380824	0.795748701539724	1.05143868943374	0	0.748279659146509	0.269786762573269	0	0.657448368308946	3.0192886764072	0.617833455670362	0.990684838259299	0.888150516445713	0.92284772706965	0.728959544846915	0.830429826562267	0.277383973459799	1.37331381083287	0	0.268155854201485	0.564637854337552	2.50003087325154	0.333619672403503	2.43495674176309	0	0.625962487558372	0.84740800973604	2.61068996792246	0	0
aten_s0039.g1.t1	0.25074515519327	0	0	0	0.540606707282375	0	0	1.21248542680907	0	0	0.33921490185406	0.770455086630486	0	0	0	0.282828854390148	0	0	0	0.271371698541023	0	0	0	0	0.149655931829302	0.269786762573269	0	0	0	0	0.247671209564825	0	0	0	1.10723976874969	0	0	0	0.53631170840297	0.282318927168776	0.250003087325154	0	0	0	0.312981243779186	0	1.86477854851604	0	1.25084234283831
aten_s0039.g2.t1	32.0953798647386	24.6339689356489	31.4541552150982	38.1419368657102	38.1127728634074	40.8626294788764	23.8338022269688	26.6746793897995	30.04721642009	39.8618322413462	33.7518827344789	30.4329759219042	32.0201640348566	40.4849934242243	45.5569393598344	32.8081471092572	39.8614500762112	28.0279741036646	31.3659649962373	34.4642057147099	45.8496894297638	33.4214454646684	32.3317397000874	32.9196557494479	47.4409303898887	34.5327056093785	41.3444168072175	24.9830379957399	32.9102465728385	42.0126749855846	38.6367086921126	37.8944220350171	21.225497722602	33.5321390629581	33.7708129468655	40.2206761516709	46.3493411156094	24.2567954970178	34.3239493377901	41.2185633666413	35.2504353128467	40.7016000332274	25.5670457885124	63.8282228774743	56.0236426364743	34.7437283991776	20.1396083239732	22.92907070576	27.8312421281524
aten_s0039.g3.t1	33.8505959510914	24.1509499369107	8.84648115424638	7.29184087138578	58.9261310937788	11.9597939938175	8.60665080418317	4.24369899383174	17.6748331882883	20.9582829310171	9.6676247028407	9.24546103956583	8.00504100871414	8.38446609377427	17.8139314163455	19.2323620985301	4.52037062719921	23.1158549308574	8.83119402806682	32.8359755234638	12.4123468622013	8.75323571693696	13.4058432902801	24.6228319426765	20.2035507969557	2.96765438830596	5.67472387550044	7.88938041970735	14.7945145143953	19.4617538536164	15.1079437834543	11.2499065416457	9.2284772706965	20.4108672557136	42.3519211546756	17.7525743014272	14.0764665610369	17.3262824978698	27.620052982753	20.0446438289831	13.000160540908	7.67325246528057	14.6097404505785	14.7295898948018	11.5803060198299	7.061733414467	34.6848810023984	18.343256564608	17.1990822140268
aten_s0039.g4.t1	17.5521608635289	24.6339689356489	19.0035521091218	22.4364334504178	27.3006387177599	36.8760314809372	22.8407271341784	20.0060095423496	18.8531554008408	33.4921580172136	26.1195474427626	22.3431975122841	20.4929049823082	21.5600556697053	31.5394195568084	22.0606506424315	20.136196430251	20.8042694377717	15.8352444641198	24.9661962657741	19.5051164977448	19.8937175384931	30.7545816659368	24.8904714203143	29.0332507748846	24.011021869021	18.6455213052157	29.5851765739026	26.2678114847426	32.1273396948588	16.3462998312784	29.9010673870057	20.3026499955323	29.6443548237745	19.9303158374944	17.7525743014272	22.3163494260342	29.4546802463787	34.5921051919916	17.7860924116329	37.5004630987731	18.3490819821927	14.6097404505785	9.8197265965345	27.8553306963476	21.185200243401	16.7830069366444	24.4576754194773	30.332926813829
aten_s0039.g5.t1	26.0774961401001	34.2943489104132	18.6759046589646	22.9973442866782	31.3551890223777	27.9061859855741	26.8130275053399	23.0372231093723	25.5303146053053	31.8483711206632	24.4234729334923	26.5807004887518	17.6110902191711	24.913842107215	22.4864380173542	22.909137205602	28.3550521160678	26.583233170486	23.4483427641774	25.2375679643152	25.0780069256719	25.0660840985013	23.657370512259	22.749355599212	26.1897880701278	19.4246469052754	21.8882206626446	30.9000733105205	19.9273052642875	22.242004404133	22.7857512799639	28.7168666984114	36.913909082786	24.5416380098461	30.1722836984291	23.8550217175427	26.4362908585328	27.7220519965917	32.9831700667827	26.8202980810337	25.5003149071657	30.6930098611223	17.0446971923416	29.4591797896035	20.9697433332055	20.9027309068223	37.668526680024	35.9222107723573	42.8413502422121
aten_s0039.g6.t1	27.3312219160664	20.7698169457432	16.3823725078637	12.3400383977298	28.6521554859659	28.9028354850589	18.8684267630169	13.3373396948998	21.7989609322222	32.6702645689384	20.8617164640247	18.1056945358164	16.0100820174283	21.7996118438131	28.9111345937411	30.545516274136	28.3550521160678	31.7843005299289	26.4935820842005	30.9363736336766	21.0249957053613	20.291591889263	16.8230190309398	23.5522740321253	29.4822185703725	24.011021869021	26.7522696987878	25.6404863640489	22.3427362054133	27.4935887773311	23.2810936990935	29.0129168705599	31.3768227203681	23.8126784649992	37.369342195302	28.0157813194397	19.5697218043684	43.3157062446746	24.1340268781337	28.7965305712152	27.2503365184418	19.3499409994032	35.3068727555647	14.7295898948018	31.2981243779186	24.0098936091878	19.76665261427	25.9862801331947	32.8346114995056
aten_s0039.g7.t1	0	0	0	0	0.540606707282375	0	0	0	0	0	0	0	0.320201640348566	0.239556174107836	0.584063325126082	0	0	0	0	0	0	0.397874350769862	0	0	0	0	0	0	0	0	0	0	0	0	0.276809942187422	0	0	0	0	0	0	0	0	0	0	0.28246933657868	0	0	0
aten_s0039.g8.t1	30.0894186231924	26.5660449306018	33.7476873661991	39.8246693744916	32.4364024369425	42.8559284778459	33.1025030930122	35.7683200908675	26.5122497824324	36.9852051723831	42.4018627317574	35.8261615283176	37.4635919207822	27.788516196509	39.1322427834475	40.4445261777912	19.3143108616693	33.806937836379	30.4523932002304	32.2932321263818	43.3165574170697	17.1085970831041	37.588933147256	31.8490978388968	41.6043490485459	56.3854333778133	34.8590180923599	33.5298667837562	24.758167146539	27.4935887773311	39.3797223208071	17.7630103289143	26.7625840850199	33.2891525480091	34.047622889053	36.6146844966935	22.6596778787424	32.9199367459527	19.5753773567084	38.9600119492911	32.2503982649448	23.0197573958417	36.5243511264463	39.278906386138	34.7409180594897	39.2632377844365	34.3119252926952	25.9862801331947	13.7592657712214
aten_s0039.g9.t1	0.50149031038654	2.41509499369107	0.327647450157273	1.12182167252089	0.810910060923562	1.99329899896958	1.98615018558073	0.909364070106801	0.196387035425425	2.05473362068795	0.508822352781089	1.92613771657621	0	0.479112348215672	0	1.97980198073104	1.23282835287251	0.288948186635718	1.52261966001152	1.08548679416409	0.253313201269413	0.397874350769862	1.05143868943374	0.535278955275576	2.09518304561023	0.809360287719808	0	3.94469020985368	0	1.23566691134072	0.495342419129649	0.888150516445713	0	2.18687863454075	1.66085965312453	0.277383973459799	1.02998535812465	0	2.68155854201485	0	1.75002161127608	2.66895737922802	7.30487022528926	0	0	1.4123466828934	1.11886712910963	0.764302356858666	0
aten_s0039.g10.t1	5.0149031038654	1.44905699621464	2.62117960125819	3.36546501756267	1.62182012184712	4.98324749742395	5.29640049488195	3.94057763712947	1.76748331882882	1.43831353448156	3.73136392039466	2.31136525989146	3.84241968418279	4.55156730804889	4.08844327588257	2.54545968951133	1.64377113716335	3.46737823962861	1.21809572800922	2.98508868395125	3.7996980190412	1.59149740307945	2.62859672358434	4.5498711198424	3.59174236390324	4.31658820117231	0.810674839357206	0	2.41543094112576	5.86941782886843	2.22904088608342	0.592100344297142	0	1.21493257474486	3.87533919062392	3.05122370805779	5.14992679062327	0	3.21787025041782	2.54087034451899	4.00004939720246	3.33619672403503	2.43495674176309	0	1.87788746267512	2.8246933657868	1.49182283881283	3.05720942743467	2.8143952713862
aten_s0039.g11.t2	1.00298062077308	5.79622798485857	1.31058980062909	1.12182167252089	2.43273018277069	1.99329899896958	1.65512515465061	5.15306306393854	1.17832221255255	1.43831353448156	0.678429803708119	2.31136525989146	2.88181476313709	1.67689321875485	1.4601583128152	0.565657708780296	1.64377113716335	0	1.52261966001152	1.35685849270512	2.02650561015531	0.795748701539724	0.788579017075302	1.87347634346452	1.34690338646372	1.34893381286635	2.43202451807162	1.31489673661789	2.11350207348504	1.23566691134072	0.743013628694474	1.77630103289143	1.8456954541393	2.67285166443869	1.10723976874969	1.6643038407588	1.37331381083287	3.46525649957397	2.14524683361188	0.564637854337552	1.00001234930061	0.667239344807006	1.21747837088154	0	0.312981243779186	3.10716270236548	2.98364567762567	0.764302356858666	1.87626351425746
aten_s0039.g12.t1	48.3938149523011	72.9358688094704	47.8365277229619	47.6774210821378	69.197658532144	70.76211446342	61.5706557530027	60.6242713404534	47.3292755375274	74.3813570689038	50.7126278271819	49.3091255443511	43.2272214470564	72.8250769287822	63.6629024387429	52.8889957709577	63.2851887807889	43.9201243686291	63.6455017884815	49.3896491344662	37.2370405866038	42.9704298831451	58.3548472635723	53.2602560499198	58.3658134134277	59.6228745286925	51.072514879504	53.2533178330246	50.4221208960002	50.9712600928048	42.351776835585	46.7759271994742	53.5251681700397	50.5411951093861	47.3345001140492	49.9291152227639	53.559238622482	46.7809627442485	59.7987554869312	54.7698718707426	59.5007347833866	45.0386557744729	40.1767862390909	29.4591797896035	67.6039486563042	61.8607847107309	42.5169509061658	35.9222107723573	71.6107241274932
aten_s0039.g13.t1	27.3312219160664	37.1924629028425	29.8159179643119	24.6800767954596	30.273975607813	44.8492274768155	25.4889273816194	30.9183783836312	26.3158627470069	39.6563588792774	33.4126678326249	22.7284250555993	30.0989541927652	34.9752014197441	37.6720844706323	23.4747949143823	41.5052212133745	19.0705803179574	36.8473957722788	37.9920377957432	26.344572932019	38.1959376739067	33.3831783895211	29.7079820177945	34.4208643207394	26.7088894947537	25.9415948594306	28.9277282055936	22.0408073377725	36.4521738845513	23.5287649086583	26.0524151490742	23.0711931767413	38.6348558768865	23.8056550281183	28.2931652928995	30.8995607437396	20.7915389974438	37.005507879805	20.3269627561519	33.0004075269203	41.0352197056309	32.8719160138017	4.90986329826725	21.908687064543	26.8345869749746	14.1723169687219	25.9862801331947	25.3295574424758
aten_s0039.g14.t2	523.806629198741	401.871806950194	560.932434669252	441.997738973231	421.943535033893	623.902586677478	288.984852001996	612.30514053858	389.435491248618	508.341097758199	573.273184133361	311.649082542031	504.317583548991	409.6410577244	473.383325014689	604.122432977356	362.862478528809	483.12136805492	338.021564522557	468.387551681806	614.537826279597	315.116485809731	554.108189331579	379.245139812746	505.83704958304	569.789642554745	363.182328032028	588.416289636507	368.95707625696	525.467354047643	568.900768370402	335.128794872182	484.495056711566	355.975244400244	389.748398599891	543.117820034287	339.208511275719	450.483344944616	388.557832737952	428.277812515034	636.507860329841	372.319554402309	535.690483187879	441.887696844053	487.624777807972	579.627078659451	225.265248660738	483.803391891536	308.332637509643
aten_s0039.g15.t1	106.315945801946	75.8339828018997	42.5941685204455	75.7229628951601	109.743161578322	76.7420114603288	79.4460074232293	58.1993004868353	86.410295587187	79.9291378447612	73.1008113495498	61.6364069304389	57.6362952627418	57.014369437665	70.3796306776929	86.2628005889951	47.6693629777371	60.390171006865	118.764333480899	77.8836774812736	62.0617343110063	66.4450165785669	52.0462151269699	86.4475512770055	70.6375998234305	69.8747715064767	68.0966865060053	55.8831113062604	80.0111499247908	74.4489314082786	71.3293083546695	56.8416330525256	89.5162295257561	102.297322793517	99.0979593030973	92.3688631621132	43.9460419466519	95.2945537382841	78.0333535726322	74.5321967725569	75.7509354595216	64.7222164462796	74.2661806237741	34.3690430878708	59.1534550742662	84.740800973604	118.59991568562	55.7940720506827	88.4970957558104
aten_s0039.g16.t1	4.51341279347886	9.66037997476429	14.0888403567627	6.73093003512534	4.05455030461781	8.9698454953631	8.93767583511329	15.7623105485179	4.12412774393392	3.49304715516951	6.78429803708119	11.5568262994573	8.00504100871414	5.74934817858807	4.08844327588257	7.91920792292414	5.75319898007172	8.95739378570725	5.17690684403917	5.15606227227944	7.85270923935182	5.57024091077807	8.67436918782832	5.08515007511797	4.34002202304975	10.7914705029308	10.5387729116437	7.23193205139841	4.83086188225152	6.17833455670362	5.44876661042614	7.40125430371427	5.5370863624179	3.88778423918355	4.9825789593736	7.21198330995478	12.3598242974958	8.66314124893492	4.55864952142525	6.21101639771308	7.50009261975461	9.34135082729808	4.86991348352617	0	7.82453109447966	7.061733414467	8.57798132317379	14.5217447803147	10.6321599141256
aten_s0039.g17.t1	1.75521608635289	0	0.98294235047182	1.68273250878133	0.270303353641187	0.996649499484789	3.31025030930122	1.21248542680907	0.196387035425425	0.616420086206385	0	0.385227543315243	1.28080656139426	1.19778087053918	0.292031662563041	0.848486563170444	0.821885568581674	0.866844559907153	0.304523932002304	0.271371698541023	0.506626402538827	0	0.262859672358434	0	0.598623727317207	0.269786762573269	0.810674839357206	0.657448368308946	0.30192886764072	1.23566691134072	0	0	1.8456954541393	0.242986514948972	0.276809942187422	0.277383973459799	1.02998535812465	1.73262824978698	1.34077927100743	0.564637854337552	0.500006174650307	0.333619672403503	2.43495674176309	0	0.312981243779186	0.28246933657868	0.372955709703208	0	0.312710585709577
aten_s0039.g18.t4	2.75819670712597	3.3811329911675	6.22530155298819	3.36546501756267	8.649707316518	1.99329899896958	6.95152564953256	3.03121356702267	4.7132888502102	7.19156767240782	4.24018627317574	3.85227543315243	4.48282296487992	3.35378643750971	6.4246965763869	4.52526167024237	6.57508454865339	4.62317098617148	3.95881111602995	3.5278320810333	6.83945643427416	4.37661785846848	5.25719344716868	3.47931320929124	4.04071015939115	3.5072279134525	4.05337419678603	5.25958694647157	3.92507527932936	6.17833455670362	3.46739693390755	7.40125430371427	1.8456954541393	3.88778423918355	6.92024855468556	4.43814357535679	3.7766129797904	3.46525649957397	3.48602610461931	2.25855141735021	3.50004322255215	2.66895737922802	3.65243511264463	0	3.12981243779186	5.36691739499492	2.61068996792246	3.82151178429333	6.25421171419155
aten_s0039.g19.t1	29.8386734679991	34.7773679091514	33.4200399160419	29.1673634855431	30.0036722541718	26.9095364860893	62.2327058148629	36.0714414475698	39.8665681913613	23.8349099999802	32.9038454798438	51.2352632609273	38.7443984821765	23.9556174107836	25.1147229804215	33.3738048180375	50.9569052520638	37.2743160760076	30.1478692682281	31.2077453322177	38.5036065929508	40.5831837785259	37.8517928196145	21.411158211023	35.4684558435445	33.9931320842319	43.7764413252891	30.9000733105205	28.6832424258684	29.9649226000125	41.3610919973257	44.9996261665828	33.2225181745074	24.5416380098461	31.5563334093662	38.8337562843719	49.4392971899834	36.3851932455266	25.7429620033426	33.5959523330844	39.000481622724	46.0395147916834	49.9166132061432	0	34.4279368157105	37.8508911015431	55.9433564554813	34.39360605864	25.6422680281853
aten_s0039.g20.t1	0	0	0	0	0.270303353641187	0	0	0	0.589161106276275	0.205473362068795	0	0.770455086630486	0	0	0	0	0	0	0	1.35685849270512	0	0	0	0	0	0	0	0	0	0.617833455670362	0.247671209564825	0.592100344297142	0	0	0	0	0	0	0	0	0.250003087325154	1.00085901721051	1.21747837088154	0	0.312981243779186	0	0.745911419406417	0	0
aten_s0039.g21.t1	43.629657003629	21.2528359444814	53.0788869254783	45.433777737096	41.0861097534605	53.8190729721786	52.3019548869593	48.1962957156605	40.0629552267867	36.7797318103143	53.2567395910874	39.2932094181548	42.5868181663593	45.9947854287045	42.0525594090779	48.9293918094956	27.1222237631952	41.0306425022719	39.2835872282972	44.7763302592688	68.9011907452805	40.1853094277561	43.1089862667832	43.3575953773216	43.8491880259854	47.2126834503221	46.2084658433608	42.0766955717725	48.0066899548745	31.5095062391884	51.0202691703539	46.4798770273256	42.4509954452039	39.6068019366824	45.9504504031121	44.1040517801081	39.4827720614451	38.1178214953136	37.2736637340064	46.8649419100169	42.0005186706258	39.0335016712099	42.611742980854	9.8197265965345	53.5197926862408	49.1496645646903	37.668526680024	44.3295366978027	52.2226678134994
aten_s0039.g22.t2	63.9400145742839	82.1132297854965	78.9630354879028	100.40303969062	71.9006920685558	80.7286094582679	89.3767583511329	86.3895866601461	96.0332603230328	68.2171562068399	65.2988686069065	79.7421014662553	75.247385481913	93.6664640761639	95.2023219955514	84.2829986082641	116.707750738598	69.3475647925722	110.846711248839	70.285269922125	86.8864280354088	101.855833797085	70.9721115367771	89.1239460533834	80.2155794605058	97.9325948140967	140.246747208797	82.1810460386182	106.882819144815	81.5540161484877	77.2734173842253	93.5518543989484	63.6764931678059	86.260212806885	61.7286171077952	68.2364574711106	104.715178076007	62.3746169923314	63.552937445752	82.7194456604514	82.7510219046259	97.0833246694194	63.3088752858402	112.926855860147	87.0087857706138	106.490939890162	66.0131606174679	61.1441885486933	130.400314240894
aten_s0039.g23.t1	74.2205659372079	66.1736028271354	37.0241618677719	49.3601535909191	76.7661524340972	65.7788669659961	56.936305319981	41.2245045115083	80.3222974889988	59.1763282758129	51.051842729036	53.5466285208188	46.1090362101935	79.2930936296938	80.3087072048363	63.070834529003	53.011619173518	49.6990881013434	94.7069428527166	79.2405359739788	55.4755910780015	56.4981578093204	54.9376715229127	78.4183669478719	78.8686760740421	53.9573525146539	46.2084658433608	38.7894537302278	69.1417106897248	65.7992630288935	60.4317751338172	78.1572454472227	30.4539749932985	70.9520623650997	78.0604036968531	79.0544324360428	56.9925231495642	62.3746169923314	85.0054057818708	94.57684060154	75.5009323721964	54.0463869293675	45.0466997226171	78.557812772276	71.0467423378753	75.1368435299289	85.4068575220347	64.9657003329866	53.1607995706281
aten_s0039.g24.t1	2.00596124154616	2.89811399242929	1.31058980062909	1.68273250878133	2.43273018277069	1.99329899896958	1.32410012372049	0.909364070106801	2.55303146053052	1.02736681034397	2.03528941112436	0.770455086630486	4.16262132453136	1.91644939286269	3.50437995075649	0.848486563170444	4.52037062719921	2.02263730645002	3.65428718402765	2.44234528686921	3.03975841523296	3.58086915692876	1.31429836179217	0.802918432913364	1.04759152280511	3.23744115087923	0.810674839357206	1.97234510492684	1.20771547056288	2.16241709484627	2.72438330521307	1.77630103289143	0	6.80362241857121	0.276809942187422	3.05122370805779	4.46326988520683	0	1.34077927100743	2.82318927168776	1.50001852395092	1.33447868961401	2.43495674176309	0	1.87788746267512	2.25975469262944	0	2.292907070576	3.43981644280535
aten_s0039.g25.t1	61.1818178671579	47.335861876345	50.4577073242201	30.289185158064	61.0885579229083	68.7688154644504	34.0955781858026	34.5558346640584	53.0244995648647	48.080766724098	67.3341580180308	40.0636645047853	45.1484312891478	40.0058810760086	50.229445960843	49.2122206638857	67.3946166236973	38.1411606359147	32.5840607242465	42.0626132738586	42.0499914107226	54.5087860554711	36.5374944578223	42.0193979891327	42.5022846395217	45.3241761123092	13.7814722690725	33.5298667837562	29.8909578964313	49.1177597257937	48.2958858651408	62.4665863233485	24.9168886308806	41.0647210263762	48.1649299406115	42.9945158862689	38.4527867033204	32.9199367459527	37.2736637340064	42.0655201481477	34.7504291381964	51.043809877736	30.4369592720386	58.918359579207	30.3591806465811	41.2405231404873	58.5540464234037	47.3867461252373	37.8379808708589
aten_s0039.g26.t1	46.1371085555617	28.9811399242929	42.2665210702882	14.0227709065111	40.8158063998193	41.8592789783611	21.1856019795278	41.2245045115083	32.6002478806206	41.094672413759	39.3489286150709	26.5807004887518	33.6211722365994	37.6103193349303	42.0525594090779	33.6566336724276	29.9988232532311	43.9201243686291	18.8804837841429	36.6351793030381	21.0249957053613	29.0448276061999	57.8291279188555	22.2140766439364	34.720176184398	27.2484630199002	32.4269935742882	53.2533178330246	19.3234475290061	37.0700073402217	28.9775315190845	25.4603148047771	46.1423863534825	37.9058963320396	33.2171930624907	37.1694524436131	14.0764665610369	36.3851932455266	36.7373520256035	28.2318927168776	47.250583504454	22.3525180510347	48.6991348352617	29.4591797896035	25.0384995023349	29.3768110041827	22.7502982918957	69.5515144741386	37.8379808708589
aten_s0039.g27.t1	0	0	0	0	0.810910060923562	0	0.331025030930122	0.303121356702267	0	0	0.33921490185406	1.15568262994573	0	0	0.292031662563041	0	0.410942784290837	1.15579274654287	0	0.542743397082046	0.253313201269413	0	0	0.802918432913364	0	0	0	0	0	0.308916727835181	0	0	0.92284772706965	0.242986514948972	0.276809942187422	0.832151920379398	0	0	0	0.564637854337552	0.250003087325154	0	0	0	0	0	0.372955709703208	0	0
aten_s0039.g28.t1	0	0	0	0	0	0	0.331025030930122	0	0	0	0	0	0	0	0.876094987689123	0	0.410942784290837	0	0	0	0	0	0	0	0	0	0	0.657448368308946	0	0.308916727835181	0	0	0	0	0	0	0	0	0	0	0	0	0	0	0	0	0	0	0
aten_s0039.g29.t1	98.7935911461484	93.2226667564754	99.6048248478111	52.1647077722214	95.9576905426215	101.658248947448	77.1288322067184	95.4832273612141	80.7150715598497	85.0659718964811	82.7684360523905	72.0375505999504	88.3756527362042	83.8446609377427	80.0166755422732	90.7880622592375	95.3387259554742	101.709761695773	99.5793257647534	77.6123057827326	108.924676545848	79.9727445047423	86.2179725335663	103.041198890548	76.3245252329439	87.4109110737392	88.3635574899355	83.4959427752361	96.6172376450304	99.7801030907634	101.297524712013	119.900319720171	100.590402250592	89.6620240161706	81.9357428874771	95.1427028967111	96.131966758301	123.016605734876	82.5920030940574	84.4133592234641	77.7509601581228	113.430688617191	99.8332264122865	29.4591797896035	119.24585387987	109.880571929107	94.3577945549117	100.123608748485	110.074126169771
aten_s0039.g30.t1	33.3491056407049	38.6415198990572	25.5565011122673	36.4592043569289	36.4909527415603	30.8961344840285	49.9847796704484	29.7058929568222	37.1171496954053	26.9170104310121	25.2715101881274	38.5227543315243	29.1383492717195	35.9334261161754	30.6633245691193	29.1313720021852	35.7520222333028	35.5406269561933	31.6704889282396	41.2484981782355	23.5581277180555	32.6256967631287	30.4917219935783	33.9902136599991	39.9581337984236	31.8348379836458	38.1017174497887	25.6404863640489	30.7967444993534	26.8757553216607	29.4728739382141	39.6707230679085	30.4539749932985	44.9525052655598	43.4591609234253	33.5634607886357	46.6926695683177	45.0483344944616	37.2736637340064	37.830736240616	29.0003581297178	33.3619672403503	29.219480901157	39.278906386138	32.8630305968146	33.8963203894416	51.4678879390428	30.5720942743467	50.6591148849515
aten_s0039.g31.t1	26.3282412952934	12.5584939671936	28.83297561384	19.6318792691156	19.1915381085243	13.953092992787	17.2133016083663	21.2184949691587	15.710962834034	18.081655862054	27.3067995992518	19.2613771657621	16.970686938474	13.4151457500388	12.2653298276477	19.5151909529202	18.9033680773785	19.3595285045931	10.6583376200806	10.8548679416409	28.6243917434437	17.5064714338739	13.1429836179217	17.9318450017318	13.0200660691493	24.8203821567408	13.7814722690725	19.0660026809594	19.0215186613654	20.6974207649571	13.8695877356302	19.8353615339542	19.3798022684627	12.1493257474486	26.85056439218	21.9133339033241	21.6296925206177	8.66314124893492	23.5977151697307	21.456238464827	14.5001790648589	13.3447868961401	8.5223485961708	19.639453193069	23.7865745272182	17.5130988678782	29.4635010665535	18.343256564608	14.071976356931
aten_s0039.g32.t1	1.00298062077308	0	0	1.12182167252089	1.35151676820594	0	0.331025030930122	0	0.7855481417017	0	1.52646705834327	0	0.960604921045697	0	0.292031662563041	0.565657708780296	0.821885568581674	1.44474093317859	0	1.35685849270512	1.01325280507765	0	0.262859672358434	0.267639477637788	0.149655931829302	0	0	0	0	2.16241709484627	0.495342419129649	0.296050172148571	0.92284772706965	0	0.276809942187422	0.554767946919599	0	0	0.53631170840297	0.564637854337552	0	0.667239344807006	1.21747837088154	0	0.312981243779186	0.28246933657868	0.745911419406417	0.764302356858666	0
aten_s0039.g33.t1	17.0506705531424	24.6339689356489	17.6929623084928	17.3882359240738	21.0836615840126	29.8994849845437	18.2063767011567	20.0060095423496	20.2278646488188	26.5060637068745	21.8793611695868	14.6386466459792	14.729275456034	14.1338142723623	16.6458047660933	18.1010466809695	22.601853135996	16.4700466382359	17.6623880561336	20.6242490891178	24.5713805231331	15.5170996800246	23.9202301846175	19.2700423899207	21.1014863879316	25.3599556818873	15.4028219477869	20.3808994175773	29.2871001611498	22.8598378598034	22.2904088608342	18.3551106732114	27.6854318120895	18.7099616510708	20.7607456640567	22.4681018502437	15.1064519191616	8.66314124893492	15.0167278352832	23.1501520278396	23.2502871212393	12.6775475513331	17.0446971923416	14.7295898948018	19.0918558705304	24.0098936091878	10.815715581393	21.4004659920427	24.0787150996375
aten_s0039.g34.t1	17.5521608635289	10.1433989735025	21.62473171038	7.85275170764623	13.7854710357006	14.9497424922718	10.923826020694	22.4309803959678	13.1579313735035	10.6846148275773	19.1656419547544	10.4011436695116	24.6555263068396	19.1644939286269	14.017519803026	13.8586138651172	13.5611118815976	10.6910829055216	17.6623880561336	12.4830981328871	24.3180673218637	27.4533302031205	24.4459495293343	14.9878107477161	14.6662813192716	25.3599556818873	16.2134967871441	11.1766222612521	13.2848701761917	8.64966837938506	20.5567103938804	14.2104082631314	9.2284772706965	8.74751453816298	15.7781667046831	15.8108864872086	22.6596778787424	6.93051299914793	7.77651977184307	16.0921788486202	14.2501759775338	12.6775475513331	14.6097404505785	9.8197265965345	15.9620434327385	21.185200243401	7.83206990376738	13.757442423456	19.0753457282842
aten_s0039.g35.t1	0	1.93207599495286	1.96588470094364	7.29184087138578	0	0	3.97230037116146	2.42497085361814	1.76748331882882	0.205473362068795	1.35685960741624	2.31136525989146	0.960604921045697	1.43733704464702	0.292031662563041	0.848486563170444	1.64377113716335	0.866844559907153	1.52261966001152	0.271371698541023	1.26656600634707	4.37661785846848	0	4.5498711198424	1.49655931829302	0.539573525146539	0	0.657448368308946	1.20771547056288	0.926750183505542	0.743013628694474	0.592100344297142	2.76854318120895	0.971946059795887	0.830429826562267	0.832151920379398	0.686656905416436	0	0.804467562604456	1.1292757086751	1.50001852395092	0.333619672403503	1.21747837088154	0	0.312981243779186	0.56493867315736	0.745911419406417	0.764302356858666	1.87626351425746
aten_s0039.g36.t1	0.50149031038654	0	0	0.560910836260445	0.270303353641187	0	0.662050061860244	0.303121356702267	0	0.41094672413759	0	0	0	0	0	0	0	0	0.304523932002304	0	0	0	0	0.535278955275576	0.299311863658604	0	0	0.657448368308946	0.30192886764072	0	0.247671209564825	0.592100344297142	0	0	0.276809942187422	0	0	0	0	0.282318927168776	0.250003087325154	0	0	0	0	0	0.372955709703208	0	0
aten_s0039.g37.t1	327.222427527217	202.86797947005	178.240212885557	136.862244047549	414.915647839223	246.172426372743	112.217485485311	177.022872314124	195.405100248298	237.527206551527	216.588714833817	163.721705908978	163.623038218117	197.394287464857	179.015409151144	250.586364989671	192.732165832403	313.219834313118	250.014148173892	333.515817506917	233.808084771669	162.730609464874	263.122532030792	232.578706067238	252.619212927861	218.257490921775	168.620366586299	169.621679023708	224.333148657055	261.652468476398	238.259703601361	195.689163790205	208.563586317741	276.032680982032	333.555980335844	294.027011867387	151.751176097032	233.904813721243	337.60822043967	247.311380199848	260.253213905485	194.500269011242	169.229493552534	171.845215439354	235.361895321948	255.069810930548	372.955709703208	287.377686178859	220.460962925252
aten_s0039.g39.t2	0	0.483018998738214	0	2.24364334504178	0	0	0.993075092790366	0.303121356702267	0.981935177127125	0.41094672413759	0.33921490185406	0.770455086630486	0	0	0.292031662563041	0	0.410942784290837	0	0	0.542743397082046	0	0	0.788579017075302	0	0.448967795487905	0	0	0.657448368308946	0	0	0.247671209564825	0.296050172148571	3.6913909082786	0	0	0	0.343328452708218	0	0.268155854201485	0.282318927168776	0.750009261975461	0.667239344807006	0	0	0	0.28246933657868	0.372955709703208	0	0
aten_s0039.g40.t1	1.00298062077308	0	1.31058980062909	1.68273250878133	1.08121341456475	0	1.32410012372049	1.51560678351134	1.37470924797798	1.02736681034397	0.16960745092703	1.15568262994573	0.320201640348566	1.19778087053918	0.584063325126082	0.848486563170444	2.46565670574502	2.31158549308574	2.74071538802074	0	1.26656600634707	1.98937175384931	0.525719344716868	0	0.448967795487905	1.34893381286635	3.24269935742882	0.657448368308946	0.90578660292216	0.926750183505542	1.9813696765186	0.888150516445713	0	2.18687863454075	1.38404971093711	0.554767946919599	3.43328452708218	0	1.07262341680594	1.1292757086751	1.25001543662577	0	0	0	0.938943731337559	1.4123466828934	0.745911419406417	1.52860471371733	2.18897409996704
aten_s0039.g41.t2	36.1073023478309	24.1509499369107	31.7818026652555	13.4618600702507	36.7612560952015	24.9162374871197	16.220226515576	26.9778007465018	25.7267016407307	27.9443772413561	33.5822752835519	17.3352394491859	37.4635919207822	27.3094038482933	26.8669129557998	20.9293352248709	23.0127959202869	21.6711139976788	12.7900051440968	19.2673905964126	31.6641501586767	21.0873405908027	26.5488269082018	24.8904714203143	26.788411797445	29.6765438830596	21.0775458232874	15.1213124711058	15.3983722496767	23.1687545876386	24.5194497469176	22.2037629111428	17.5341068143234	19.9248942258157	19.0998860109322	26.9062454256005	12.3598242974958	12.1283977485089	20.3798449193129	20.0446438289831	27.5003396057669	23.3533770682452	30.4369592720386	19.639453193069	26.2904244774516	25.7047096286599	17.5289183560508	11.46453535288	17.1990822140268
aten_s0039.g42.t1	23.5700445881674	14.0075509634082	22.2800266106946	12.3400383977298	15.9478978648301	20.9296394891806	24.495852288829	24.2497085361814	19.4423165071171	25.8896436206682	26.6283697955437	23.4988801422298	28.8181476313709	19.8831624509504	17.8139314163455	20.9293352248709	21.3690247831235	27.7390259170289	14.008100872106	20.6242490891178	28.1177653409049	18.7000944861835	26.023107563485	26.7639477637788	24.2442609563469	21.5829410058615	19.4561961445729	23.6681412591221	21.4369496024911	21.6241709484627	26.7484906330011	30.4931677313028	20.3026499955323	14.5791908969383	24.6360848546806	24.4097896644623	19.2263933516602	24.2567954970178	18.234598085701	24.2794277365148	24.2502994705399	23.0197573958417	13.392262079697	4.90986329826725	20.6567620894263	18.0780375410355	21.2584754530829	21.4004659920427	20.0134774854129
aten_s0039.g43.t1	0.75223546557981	0	1.63823725078637	1.12182167252089	1.08121341456475	0.996649499484789	0.993075092790366	0.303121356702267	1.17832221255255	0.41094672413759	1.52646705834327	0.385227543315243	0.320201640348566	2.39556174107836	0.876094987689123	1.13131541756059	0.410942784290837	1.15579274654287	1.82714359201382	0.814115095623069	2.27981881142472	0.795748701539724	1.05143868943374	0.267639477637788	0.748279659146509	1.07914705029308	0	1.31489673661789	1.5096443382036	0.926750183505542	1.23835604782412	1.77630103289143	0	4.13077075413252	1.38404971093711	1.6643038407588	2.40329916895753	6.93051299914793	1.07262341680594	0.282318927168776	1.25001543662577	1.33447868961401	0	0	1.87788746267512	0.84740800973604	0	0.764302356858666	0.938131757128732
aten_s0039.g44.t1	39.6177345205367	46.3698238788686	30.7988603147837	42.0683127195334	50.0061204236197	48.8358254747547	35.7507033404532	36.3745628042721	44.7762440769969	53.8340208620243	40.027358418779	38.9079818748395	32.6605673155537	60.1285997010669	47.6011609977757	38.18189534267	34.5191938804303	54.9001554607864	36.5428718402765	52.1033661198764	40.5301122031062	29.4427019569698	59.1434262806476	37.7371663469281	55.0733829131831	43.7054555368696	26.7522696987878	47.9937308865531	41.0623259991379	50.9712600928048	40.3704071590664	33.1576192806399	33.2225181745074	43.4945861758659	39.8606316749888	45.4909716474071	20.9430356152013	36.3851932455266	58.7261320701253	31.6197198429029	53.2506576002577	33.0283475679468	36.5243511264463	44.1887696844053	40.374580447515	31.9190350333908	27.9716782277406	45.0938390546613	48.7828513706941
aten_s0039.g45.t1	18.3043963291087	33.811329911675	47.1812328226473	43.1901343920542	21.624268291295	24.9162374871197	36.0817283713833	43.6494753651265	23.7628312864764	25.8896436206682	25.7803325409085	33.9000238117414	35.8625837190394	25.1533982813228	15.4776781158412	29.1313720021852	33.2863655275578	28.605870476936	24.3619145601843	42.3339849723996	54.9689646754627	27.4533302031205	57.3034085741386	29.9756214954323	24.8428846836641	40.1982276234171	31.616318734931	49.3086276231709	7.85015055865872	50.0445099092993	51.5156115894835	29.6050172148571	37.8367568098557	17.495029076326	18.8230760687447	31.8991569478769	35.3628306289465	48.5135909940355	32.4468583583797	33.3136334059156	50.0006174650307	41.0352197056309	32.8719160138017	9.8197265965345	39.1226554723983	25.9871789652386	27.2257668083342	39.7437225566507	31.2710585709577
aten_s0039.g46.t1	0	0	0	0	0	0	0.331025030930122	0	0	0	0.16960745092703	0	0	0	0	0	0	0	0	0	0	0	0	0	0	0	0	0	0	0	0	0	0	0	0.276809942187422	0	0	0	0	0	0	0	0	0	0	0	0.372955709703208	0	0
aten_s0039.g47.t1	8.02384496618464	12.0754749684554	5.57000665267364	9.53548421642756	5.67637042646493	5.97989699690873	6.62050061860244	12.4279756247929	14.5326406214814	12.5338750861965	8.81958744820555	7.31932332298961	8.96564592975984	9.58224696431345	9.63704486458035	5.93940594219311	10.2735696072709	6.93475647925722	12.4854812120945	7.86977925768967	8.35933564189065	19.4958431877232	13.6687029626386	7.49390537385806	5.83658134134277	11.8706175532238	15.4028219477869	10.5191738929431	16.0022299849582	6.4872512845388	10.6498620112875	14.50645843528	13.8427159060448	7.04660893352018	3.59852924843649	6.93459933649498	15.4497803718698	6.93051299914793	6.16758464663416	11.8573949410886	10.2501265803313	11.0094491893156	4.86991348352617	39.278906386138	10.3283810447131	8.19161076078172	5.96729135525133	8.40732592544533	13.1338445998022
aten_s0039.g48.t1	0.75223546557981	0	0.98294235047182	0	0	0	0	0.303121356702267	1.17832221255255	0.41094672413759	0	2.31136525989146	0.960604921045697	0	0.292031662563041	0.282828854390148	0	0.288948186635718	0.609047864004608	0	0.506626402538827	0	0	0	0.149655931829302	0	0.810674839357206	0	0	0	0	0.592100344297142	0	0	0.830429826562267	0	0.343328452708218	0	0	0	0.750009261975461	1.33447868961401	0	0	0	0	0.745911419406417	0	0
aten_s0039.g49.t1	8.02384496618464	10.1433989735025	13.7611929066055	7.29184087138578	5.94667378010612	8.9698454953631	11.9169011134844	13.640461051602	12.1759961963763	7.19156767240782	12.2117364667461	11.9420538427725	13.1282672542912	9.10313461609778	7.30079156407602	12.1616407387764	11.0954551758526	10.1131865322501	6.69952650405069	6.24154906644353	22.7981881142472	17.5064714338739	13.1429836179217	9.09974223968479	6.13589320500137	17.5361395672625	15.4028219477869	11.1766222612521	9.66172376450304	6.4872512845388	14.8602725738895	13.0262075745371	4.61423863534825	6.07466287372429	6.0898187281233	15.5335025137488	8.58321131770545	17.3262824978698	5.63127293823119	7.90492996072573	11.2501389296319	10.3422098445086	12.1747837088154	0	14.7101184576218	14.6884055020914	4.10251280673529	9.93593063916266	4.69065878564366
aten_s0039.g50.t1	270.052532143152	183.064200521783	142.526640818414	116.669453942173	270.033050287546	188.366755402625	165.181490434131	134.585882375807	189.120715114684	211.021142844652	180.46232778636	159.098975389195	137.366503709535	147.806159424535	159.44928775942	220.889335278706	147.939402344701	225.668533762495	151.652918137147	225.238509789049	150.214728352762	150.396504591008	209.499158869672	192.43278442157	200.239636787606	152.69930761647	123.222575582295	165.676988813854	156.097224570252	192.146204713482	173.617517904942	176.445902600548	226.097693132064	176.408209852953	233.07397132181	204.709372413332	119.47830154246	192.321735726355	217.742553611606	193.106146183443	215.002655099632	147.126275529945	196.014017711928	98.197265965345	153.98677193936	175.130988678782	286.802940761767	175.025239720635	145.723132940663
aten_s0039.g51.t1	7.02086434541156	22.7018929406961	7.86353880377456	21.8755226141573	11.6230442065711	5.97989699690873	36.0817283713833	10.6092474845793	11.9796091609509	13.7667152586093	9.49801725191367	24.2693352288603	11.8474606928969	9.34269079020561	9.05298153945427	9.89900990365518	16.4377113716335	7.80160103916438	11.2673854840852	12.4830981328871	8.35933564189065	8.75323571693696	6.83435148131928	15.7907291806295	9.87729150073392	9.44253669006443	8.91742323292927	14.4638641027968	7.548221691018	15.1369196639239	10.8975332208523	12.43410723024	12.9198681789751	10.9343931727037	12.1796374562466	12.482278805691	13.3898096556205	8.66314124893492	13.6759485642757	12.7043517225949	15.5001914141595	13.6784065685436	17.0446971923416	9.8197265965345	8.76347482581721	11.8637121363046	19.76665261427	8.40732592544533	9.06860698557774
aten_s0039.g52.t1	4.26266763828559	3.3811329911675	0.327647450157273	4.48728669008356	2.97333689005306	0.996649499484789	2.9792252783711	2.42497085361814	4.32051477935935	3.28757379310072	4.40979372410277	2.31136525989146	0.960604921045697	3.35378643750971	2.92031662563041	3.11111739829163	3.69848505861753	1.44474093317859	3.34976325202534	4.07057547811535	2.02650561015531	1.19362305230959	1.84001770650904	3.21167373165346	1.94552711378092	3.5072279134525	0	0	6.0385773528144	1.5445836391759	2.22904088608342	2.66445154933714	2.76854318120895	6.07466287372429	3.32171930624907	1.94168781421859	0.343328452708218	3.46525649957397	2.14524683361188	5.36405961620675	2.50003087325154	4.00343606884204	2.43495674176309	0	2.1908687064543	2.54222402920812	0.745911419406417	0.764302356858666	6.25421171419155
aten_s0039.g53.t1	0	0	0	0	0	0	0	0	0	0	0	0	0	0	0	0	0	0	0	0	0	0	0	0	0	0	0	0	0	0	0	0	0	0	0	0	0	0	0	0	0	0	0	0	0	0	0	0	0
aten_s0039.g54.t1	0	0	0	0	0	0	0	0	0	0	0	0	0	0	0	0	0	0	0	0	0	0	0	0	0	0	0	0	0	0	0	0	0	0	0	0	0	0	0	0	0	0	0	0	0	0	0	0	0
aten_s0039.g55.t1	2.25670639673943	3.3811329911675	5.89765410283092	8.97457338016712	5.13576371918256	1.99329899896958	8.60665080418317	3.63745628042721	6.87354623988987	4.52041396551349	3.3921490185406	5.00795806309816	3.52221804383422	6.94712904912725	4.67250660100866	3.11111739829163	7.39697011723507	4.33422279953576	4.56785898003456	3.5278320810333	3.54638481777179	3.97874350769862	4.20575475773494	5.35278955275576	6.73451693231858	4.85616172631885	7.29607355421486	2.62979347323578	12.982941308551	5.86941782886843	3.21972572434272	3.84865223793142	7.3827818165572	7.28959544846915	2.76809942187422	1.94168781421859	3.08995607437396	10.3957694987219	4.29049366722376	5.08174068903797	2.50003087325154	5.00429508605255	7.30487022528926	0	5.00769990046698	3.10716270236548	3.35660138732888	6.878721211728	4.37794819993408
aten_s0039.g56.t1	0.50149031038654	2.41509499369107	1.63823725078637	2.80455418130222	1.08121341456475	0	0.993075092790366	0.909364070106801	1.76748331882882	1.23284017241277	1.86568196019733	2.31136525989146	2.88181476313709	0.239556174107836	1.16812665025216	0.565657708780296	4.93131341149004	2.02263730645002	3.95881111602995	0.814115095623069	2.02650561015531	2.78512045538903	3.15431606830121	2.67639477637788	3.29243050024464	1.07914705029308	4.05337419678603	1.31489673661789	1.5096443382036	0.308916727835181	1.48602725738895	1.48025086074285	0.92284772706965	3.15882469433663	2.4912894796868	1.94168781421859	1.71664226354109	0	0.804467562604456	2.25855141735021	2.00002469860123	2.66895737922802	0	0	2.1908687064543	2.8246933657868	3.35660138732888	3.05720942743467	1.87626351425746
aten_s0039.g57.t1	23.8207897433606	24.1509499369107	15.0717827072346	5.048197526344	36.2206493879191	37.872680980422	20.1925268867374	20.9153736124564	19.8350905779679	36.1633117241079	32.5646305779897	13.4829640160335	19.5323000612625	30.1840779375874	21.026279704539	22.3434794968217	23.4237387045777	24.560595864036	16.4442923281244	25.7803113613972	17.4786108875895	23.4745866954219	43.8975652838585	30.7785399283456	35.7677677072031	24.2808086315942	10.5387729116437	30.2426249422115	16.9080165878803	31.8184229670236	18.327669507797	30.4931677313028	40.6052999910646	21.1398268005605	23.2520351437435	26.6288614521407	6.52324060145614	22.5241672472308	37.5418195882079	15.2452220671139	31.5003890029694	12.6775475513331	18.2621755632231	0	13.458193482505	23.1624855994518	24.988032550115	25.221977776336	22.20245158538
aten_s0039.g58.t1	0	0	0	0	0	0	0	0	0	0	0	0	0	0	0	0	0	0	0	0	0	0	0	0	0	0	0	0	0	0	0	0	0	0	0	0	0	0	0	0	0	0	0	0	0	0	0	0	0
aten_s0039.g59.t1	0	0	0.327647450157273	0	0	0	0	0	0	0	0.16960745092703	0	0	0	0	0	0	0.288948186635718	0.304523932002304	0.271371698541023	0	0	0.788579017075302	0.535278955275576	0.149655931829302	0	0	0	0	0.308916727835181	0	0	0	0	0.276809942187422	0	0	0	0	0.564637854337552	0.250003087325154	0	0	0	0	0	0.372955709703208	0	0
aten_s0039.g60.t1	0	0	0	0	0	0	0	0	0	0	0	0	0	0	0	0	0	0	0	0	0	0	0	0	0	0	0	0	0	0	0	0	0	0	0	0	0	0	0.268155854201485	0	0	0	0	0	0	0	0	0	0
aten_s0039.g61.t1	3.76117732789905	5.79622798485857	4.58706430220183	0.560910836260445	2.70303353641187	2.98994849845437	1.98615018558073	4.84994170723627	2.74941849595595	3.69852051723831	2.71371921483248	1.15568262994573	2.56161312278853	0	3.50437995075649	1.41414427195074	2.05471392145419	1.73368911981431	3.65428718402765	1.35685849270512	1.77319240888589	1.98937175384931	5.25719344716868	1.33819738818894	4.93864575036696	2.96765438830596	2.43202451807162	2.62979347323578	1.81157320584432	3.39808400618699	2.22904088608342	4.73680275437713	3.6913909082786	0.242986514948972	1.66085965312453	0.832151920379398	0.686656905416436	0	1.34077927100743	0.282318927168776	2.50003087325154	1.33447868961401	0	9.8197265965345	1.56490621889593	2.8246933657868	1.49182283881283	3.82151178429333	5.62879054277239
aten_s0039.g62.t1	312.679208526008	367.094439041043	373.518093179291	433.023165593063	289.22458839607	326.901035831011	542.8810507254	501.665845342252	404.557292976375	335.538000258342	499.324335529176	437.233261662801	459.169152259843	404.370821894027	486.232718167463	374.748232066946	789.010145838407	352.516787695576	644.372640116875	349.798119419379	554.249284377477	744.820784641182	375.88933147256	431.702477429752	401.526865098017	693.621766575875	477.487480381394	433.258474715595	462.253096357942	382.438909059954	571.87282288518	499.732690586788	336.839420380422	387.077518313712	385.873059409267	450.748956872174	547.952210522316	412.365523449302	335.999285314461	431.665639641059	419.755183618933	550.806079138184	314.109419687438	417.338380352716	544.900345419563	587.253750747076	193.564013335965	269.034429614251	537.236786249054
aten_s0039.g63.t1	0.75223546557981	0.966037997476429	1.31058980062909	3.92637585382311	0.270303353641187	0.996649499484789	2.31717521651085	2.42497085361814	0	0.82189344827518	0.508822352781089	1.54091017326097	1.60100820174283	1.67689321875485	0	0.848486563170444	0.821885568581674	1.15579274654287	0.913571796006912	1.08548679416409	0.506626402538827	1.19362305230959	0.788579017075302	0	0.149655931829302	0.809360287719808	1.62134967871441	0	0	0.308916727835181	0.495342419129649	1.18420068859428	0.92284772706965	1.45791908969383	0.553619884374845	0.832151920379398	1.37331381083287	1.73262824978698	0.268155854201485	0.564637854337552	0	1.00085901721051	0	0	0.312981243779186	1.12987734631472	1.11886712910963	0.764302356858666	0
aten_s0039.g64.t1	20.5611027258481	21.2528359444814	13.4335454564482	20.7537009416365	20.2727515230891	8.9698454953631	37.4058284951038	19.7028881856474	19.8350905779679	20.7528095689483	12.8901662704543	26.5807004887518	11.5272590525484	18.6853815804112	26.8669129557998	18.3838755353596	23.8346814888686	24.2716476774003	19.4895316481475	17.9105321037075	14.1855392710872	25.0660840985013	15.771580341506	23.8199135097631	17.360088092199	19.4246469052754	25.9415948594306	28.9277282055936	25.3620248818205	17.6082534866053	16.3462998312784	18.9472110175085	20.3026499955323	27.7004627041828	24.0824649703058	23.5776377440829	20.9430356152013	15.5936542480828	30.0334556705663	22.5855141735021	20.2502500733374	21.0180393614207	31.6544376429201	0	20.0307996018679	20.9027309068223	27.5987225180374	17.5789542077493	32.521900913796
aten_s0039.g65.t1	0.75223546557981	4.34717098864393	1.63823725078637	0	0.270303353641187	1.99329899896958	0	1.51560678351134	0.196387035425425	0.82189344827518	1.35685960741624	0.385227543315243	0.960604921045697	0.718668522323509	0.876094987689123	0.282828854390148	0.821885568581674	1.73368911981431	1.52261966001152	1.08548679416409	0.253313201269413	1.19362305230959	0.525719344716868	0	1.04759152280511	0.809360287719808	0	1.97234510492684	0.60385773528144	1.23566691134072	2.22904088608342	0	1.8456954541393	0	0.553619884374845	0.832151920379398	1.02998535812465	0	1.07262341680594	0.282318927168776	0.500006174650307	0.667239344807006	0	0	0	0.84740800973604	0.745911419406417	1.52860471371733	0.312710585709577
aten_s0039.g66.t1	45.1341279347886	36.7094439041043	23.9182638614809	21.3146117778969	51.0873338381844	40.8626294788764	30.4543028455712	25.1590726062882	37.7063108016816	43.5603527585845	34.091097636333	35.4409339850023	18.5716951402168	36.8916508126068	31.5394195568084	39.5960396146207	33.2863655275578	52.5885699677006	41.7197786843157	44.5049585607278	18.998490095206	21.8830892923424	52.3090747993283	37.4695268692903	45.3457473442785	24.011021869021	26.7522696987878	36.159660256992	34.1179620434013	44.1750920804309	25.2624633756121	35.5260206578285	44.2966908993432	38.6348558768865	56.7460381484216	33.0086928417161	29.869575385615	46.7809627442485	37.2736637340064	34.1605901874219	31.7503920902945	26.3559541198767	38.9593078682094	19.639453193069	36.3058242783856	29.6592803407614	44.3817294546818	49.6796531958133	31.2710585709577
aten_s0039.g67.t1	1.75521608635289	6.27924698359679	0.98294235047182	3.36546501756267	1.89212347548831	0	4.63435043302171	0.606242713404534	2.16025738967967	1.43831353448156	0.678429803708119	3.08182034652194	3.84241968418279	3.35378643750971	0.584063325126082	1.13131541756059	0.821885568581674	1.15579274654287	2.74071538802074	0.271371698541023	0.506626402538827	1.59149740307945	2.62859672358434	5.35278955275576	2.24483897743953	0.539573525146539	8.91742323292927	3.94469020985368	1.20771547056288	1.23566691134072	0.743013628694474	1.77630103289143	0.92284772706965	2.42986514948972	1.93766959531196	1.386919867299	2.40329916895753	3.46525649957397	0.53631170840297	3.95246498036287	2.50003087325154	1.00085901721051	1.21747837088154	0	2.81683119401268	1.12987734631472	3.72955709703208	0	1.87626351425746
aten_s0039.g68.t1	17.5521608635289	19.8037789482668	16.3823725078637	20.7537009416365	11.3527408529299	11.9597939938175	17.5443266392965	33.3433492372494	18.6567683654154	18.081655862054	16.960745092703	16.5647843625554	21.4535099033539	23.2369488884601	21.318311367102	19.2323620985301	21.3690247831235	13.8695129585144	20.4031034441544	14.6540717212152	22.7981881142472	19.8937175384931	23.9202301846175	17.9318450017318	17.360088092199	25.6297424444606	8.10674839357206	15.1213124711058	22.3427362054133	20.0795873092868	19.5660255556211	19.5393113618057	10.1513249977662	18.4669751361218	19.0998860109322	17.1978063545076	21.6296925206177	19.0589107476568	14.7485719810817	16.0921788486202	20.0002469860123	26.3559541198767	13.392262079697	4.90986329826725	21.908687064543	21.185200243401	7.83206990376738	11.46453535288	30.9583479852482
aten_s0039.g69.t1	6.01788372463848	11.5924559697171	13.4335454564482	8.97457338016712	8.92001067015918	9.96649499484789	13.2410012372049	11.8217329113884	8.44464252329328	8.2189344827518	11.363699212111	11.9420538427725	12.1676623332455	12.6964772277153	7.59282322663906	10.4646676124355	11.9173407444343	8.95739378570725	11.2673854840852	5.42743397082046	18.2385504913978	5.57024091077807	9.98866754962049	10.9732185831493	10.4759152280511	13.7591248912367	8.91742323292927	14.4638641027968	7.85015055865872	8.64966837938506	10.6498620112875	7.40125430371427	3.6913909082786	9.96244711290784	9.96515791874721	10.2632070180126	14.0764665610369	12.1283977485089	6.43574050083564	6.21101639771308	8.75010805638038	18.3490819821927	7.30487022528926	14.7295898948018	17.8399308954136	15.5358135118274	3.72955709703208	9.171628282304	7.50505405702986
aten_s0039.g70.t1	28.5849476920328	23.6679309381725	30.4712128646264	15.144592579032	22.4351783522185	17.9396909907262	36.4127534023134	23.6434658227768	22.3881220384984	25.2732235344618	24.2538654825653	23.1136525989146	22.093913184051	22.2787241920288	21.610343029665	20.9293352248709	18.4924252930877	22.537958557586	20.0985795121521	19.2673905964126	23.0515013155166	16.7107227323342	16.2972996862229	27.8345056743299	22.7477016380539	27.2484630199002	25.9415948594306	15.7787608394147	25.6639537494612	24.4044214989793	25.5101345851769	17.7630103289143	17.5341068143234	21.3828133155095	22.4216053171812	31.3443890009573	26.4362908585328	13.8610259982959	21.1843124819173	18.6330491931392	19.500240811362	22.3525180510347	21.9146106758678	34.3690430878708	24.7255182585557	25.7047096286599	29.8364567762567	36.686513129216	21.5770304139608
aten_s0039.g71.t1	199.091653223456	116.890597694648	191.346110891848	95.9157530005361	159.208675294659	148.500775423234	129.430787093678	242.800206718516	127.258798955675	155.13238836194	186.398588568806	112.101215104736	178.6725153145	139.182137156653	182.519789101901	199.677171199444	151.226944619028	186.949476753309	130.640766828988	143.012885131119	244.953865627523	146.417761083309	179.007436876093	133.819738818894	169.26085889894	215.020049770896	158.892268514012	180.140852916651	157.003011173174	145.190862082535	183.7720374971	188.287909486491	167.958286326676	126.110001258516	149.200558839021	191.672325660721	166.857628016194	194.054363976142	118.793043411258	188.589043348743	159.501969713448	180.488242770295	177.751842148705	122.746582456681	181.216140148149	214.394226463218	94.3577945549117	169.675123222624	124.146102526702
aten_s0039.g72.t1	34.6028314166713	45.8868048801304	48.1641751731192	20.192790105376	33.247312497866	63.7855679670265	28.7991776909206	65.1710916909874	33.5821830577477	51.1628671551299	60.8890748828037	21.9579699689688	65.3211346311074	51.2650212590769	44.9728760347083	39.3132107602306	42.7380495662471	42.1864352488148	37.1519197042811	42.0626132738586	57.2487834868874	36.6044402708273	96.9952191002621	29.1727030625189	47.7402422535473	61.5113818667054	27.562944538145	74.2916656189109	36.5333929845271	39.5413411629031	63.1561584390303	42.3351746172456	46.1423863534825	30.1303278536725	24.0824649703058	45.7683556208669	40.1694289668615	29.4546802463787	40.4915339844243	27.6672548625401	74.2509169355706	30.6930098611223	48.6991348352617	24.5493164913363	26.91638696501	50.8444805841624	16.7830069366444	66.494305046704	26.8931103710236
aten_s0039.g73.t1	13.2894932252433	20.286797947005	9.17412860440365	11.2182167252089	22.7054817058597	4.98324749742395	21.1856019795278	13.3373396948998	19.4423165071171	12.7393484482653	10.5156619574758	13.8681915593487	11.5272590525484	13.6547019241467	14.8936147907151	19.5151909529202	17.2595969402152	13.0026683986073	12.1809572800922	19.8101339934947	9.62590164823771	13.1298535754054	13.4058432902801	15.7907291806295	11.6731626826855	10.2518969777842	11.3494477510009	17.7511059443415	19.6253763966468	19.1528371257812	11.6405468495468	21.6116625668457	12.9198681789751	23.0837189201523	15.7781667046831	11.9275108587714	18.883064898952	22.5241672472308	15.5530395436861	23.7147898821772	14.7501821521841	11.0094491893156	15.8272188214601	14.7295898948018	20.3437808456471	18.6429762141929	24.988032550115	9.93593063916266	19.7007668997034
aten_s0039.g74.t1	14.7939641564029	2.89811399242929	1.63823725078637	0	11.8933475602122	3.98659799793916	1.65512515465061	0.606242713404534	4.32051477935935	2.87662706896313	4.40979372410277	1.92613771657621	3.20201640348566	3.83289878572538	4.67250660100866	4.52526167024237	4.10942784290837	8.95739378570725	3.95881111602995	11.1262396401819	1.51987920761648	1.59149740307945	2.62859672358434	4.01459216456682	4.34002202304975	0.809360287719808	3.24269935742882	1.31489673661789	0.90578660292216	6.17833455670362	4.21041056260202	1.48025086074285	2.76854318120895	3.4018112092856	9.41153803437236	7.21198330995478	2.40329916895753	1.73262824978698	6.97205220923861	5.9286974705443	4.25005248452761	1.00085901721051	6.08739185440771	0	4.06875616912942	4.2370400486802	13.7993612590187	4.585814141152	3.75252702851493
aten_s0039.g75.t1	5.0149031038654	1.44905699621464	1.96588470094364	1.68273250878133	4.86546036554137	0.996649499484789	2.31717521651085	3.33433492372494	2.55303146053052	2.87662706896313	2.37450431297842	1.92613771657621	1.92120984209139	0.958224696431345	4.38047493844561	5.37374823341281	0.821885568581674	4.62317098617148	2.13166752401613	4.34194717665637	2.53313201269413	1.19362305230959	4.46861443009338	2.94403425401567	3.29243050024464	1.88850733801288	0	1.31489673661789	2.41543094112576	2.16241709484627	3.46739693390755	2.36840137718857	0.92284772706965	0.971946059795887	4.15214913281134	2.21907178767839	1.02998535812465	0	0.804467562604456	2.82318927168776	2.00002469860123	2.00171803442102	1.21747837088154	0	2.50384995023349	4.51950938525888	2.23773425821925	2.292907070576	1.87626351425746
aten_s0039.g76.t1	1.50447093115962	0.483018998738214	0.98294235047182	3.36546501756267	2.1624268291295	2.98994849845437	6.28947558767232	1.8187281402136	2.55303146053052	2.05473362068795	0.848037254635149	4.62273051978291	1.28080656139426	2.6351179151862	2.92031662563041	1.13131541756059	1.64377113716335	2.02263730645002	1.52261966001152	1.89960188978716	1.01325280507765	2.38724610461917	0.262859672358434	3.21167373165346	0.897935590975811	0.269786762573269	0.810674839357206	4.60213857816262	3.32121754404792	0.926750183505542	1.73369846695377	2.07235120504	8.30562954362685	3.64479772423458	3.87533919062392	1.386919867299	3.7766129797904	6.93051299914793	2.41340268781337	3.95246498036287	2.25002778592638	2.66895737922802	6.08739185440771	0	3.12981243779186	1.69481601947208	4.4754685164385	2.292907070576	0.938131757128732
aten_s0039.g77.t1	0	0	0	0	0	0	0	0	0	0	0	0	0	0	0	0	0	0	0	0	0	0	0	0.267639477637788	0.149655931829302	0	0	0	0	0.617833455670362	0	0	0	0	0	0	0.343328452708218	0	0	0	0	0	0	0	0	0	0	0	0
aten_s0039.g78.t1	3.00894186231924	1.44905699621464	0.327647450157273	0	2.97333689005306	0.996649499484789	0.662050061860244	0.909364070106801	1.5710962834034	1.64378689655036	2.20489686205139	1.54091017326097	1.28080656139426	0	1.75218997537825	1.41414427195074	0	3.46737823962861	0	3.25646038249228	1.51987920761648	1.19362305230959	1.05143868943374	1.07055791055115	3.14277456841534	1.07914705029308	0	0.657448368308946	0.90578660292216	3.39808400618699	1.73369846695377	0.592100344297142	3.6913909082786	0.971946059795887	2.76809942187422	1.386919867299	0	1.73262824978698	1.07262341680594	0.846956781506329	2.00002469860123	0	1.21747837088154	0	1.87788746267512	0.28246933657868	8.20502561347058	2.292907070576	4.06523761422451
aten_s0039.g79.t1	0	0	0	0	0	0	0	0	0	0	0	0	0	0	0	0	0	0	0	0	0	0	0	0	0	0	0	0	0	0	0	0	0	0	0	0	0	0	0	0	0	0	0	0	0	0	0	0	0
aten_s0039.g80.t1	0	0	0	0	0.270303353641187	0	0	0	0	0	0	0	0	0	0	0	0	0	0	0	0.253313201269413	0	0	0	0	0	0	0	0	0	0	0	0	0	0	0	0	0	0	0	0	0	0	0	0	0	0.745911419406417	0	0
aten_s0039.g81.t1	0.75223546557981	0	0.98294235047182	1.12182167252089	0	0	0	0	0	0	0	0.770455086630486	0.320201640348566	0	0.292031662563041	2.26263083512118	0	0	0	0	0.253313201269413	0	0.262859672358434	0	0.299311863658604	0	0	0	1.20771547056288	0	0	0	0	0	0	0.277383973459799	0	0	0	0	0	0	0	0	0	0	0.372955709703208	0	0
aten_s0039.g82.t1	0	0	0	0	0	0	0	0	0	0	0	0	0	0	0	0	0	0	0	0	0	0	0	0	0	0	0	0	0	0	0	0	0	0	0	0	0	0	0	0	0	0	0	0	0	0	0	0	0
aten_s0039.g83.t1	0	0	0.655294900314546	0	0	0	0.331025030930122	0	0	0	0	0	0	0	0	0	0	0	0	0	0	0	0	0.267639477637788	0	0	0	0	0	0.308916727835181	0	0	0	0	0	0	0	0	0	0	0	0	0	0	0	0.28246933657868	0	0	0
aten_s0039.g84.t1	0	0.966037997476429	0.327647450157273	0	0	0	1.32410012372049	0.303121356702267	0.7855481417017	0.205473362068795	0.16960745092703	0.385227543315243	0	1.91644939286269	0.292031662563041	1.13131541756059	0	0.288948186635718	0.304523932002304	0	0	1.19362305230959	0.262859672358434	3.21167373165346	0.299311863658604	0.809360287719808	0	0	1.20771547056288	1.23566691134072	0.247671209564825	0	0.92284772706965	0	1.38404971093711	0	0	0	1.34077927100743	0.282318927168776	0	0	0	0	0	0.56493867315736	0.372955709703208	0	1.87626351425746
aten_s0039.g85.t1	0	0	0	0	0	0	0	0	0	0	0	0	0	0	0	0	0	0	0	0	0	0	0	0	0	0	0	0	0	0	0	0	0	0	0	0	0	0	0	0	0	0	0	0	0	0	0	0	0
aten_s0039.g86.t1	0	0	0	0	0	0	0	0	0	0	0	0	0	0	0	0	0	0.288948186635718	0	0	0	0	0	0	0	0.269786762573269	0	0	0	0	0	0	0	0	0	0	0	0	0	0	0	0	0	0	0	0	0	0	0
aten_s0039.g87.t1	0	0	0	0	0	0	0	0.303121356702267	0.196387035425425	0	0	0	0	0	0	0.282828854390148	0.410942784290837	0	0	0	0.506626402538827	0.397874350769862	0	0	0.299311863658604	0	0	0	0	0	0	0	0	0	0	0	0.343328452708218	0	0.268155854201485	0	0	0	0	0	0	0	0	0	0
aten_s0039.g88.t1	0.25074515519327	0	0	0	0.270303353641187	0	0	0	0	0	0	0.770455086630486	0	0	0	0.282828854390148	0	0	0	0	0	0	0	0	0.299311863658604	0	0	0	0	0	0	0	0	0	1.38404971093711	0	0	0	0	0	0	0	0	0	0	0	0	0	0
aten_s0039.g89.t1	2.5074515519327	0.483018998738214	0.327647450157273	0	2.70303353641187	0	1.65512515465061	0.303121356702267	0.7855481417017	0	0	0.770455086630486	0	0	0.292031662563041	0.282828854390148	0.410942784290837	2.60053367972146	0.304523932002304	1.35685849270512	0.253313201269413	1.19362305230959	0.525719344716868	0	0.748279659146509	1.07914705029308	0	0	0.60385773528144	0	0.247671209564825	0.296050172148571	1.8456954541393	0	4.42895907499876	0.277383973459799	0.343328452708218	0	2.14524683361188	0	0	0	1.21747837088154	0	0.938943731337559	0.28246933657868	5.59433564554813	3.05720942743467	0
aten_s0039.g90.t2	11.5342771388904	2.41509499369107	19.9864944595937	15.7055034152925	10.2715274383651	4.98324749742395	11.5858760825543	10.6092474845793	7.855481417017	5.95872749999505	11.8725215648921	14.253419102664	14.4090738156855	6.70757287501941	5.25656992613474	11.5959830299961	5.34225619578088	10.9800310921573	13.0945290760991	4.88469057373842	13.9322260698177	7.55961266462738	7.09721115367771	9.09974223968479	6.88417286414788	11.3310440280773	15.4028219477869	15.1213124711058	6.94436395573656	4.94266764536289	8.66849233476886	8.28940482015998	10.1513249977662	5.83167635877532	10.5187778031221	10.8179749649322	19.9130502570766	12.1283977485089	8.31283148024604	6.77565425205063	5.25006483382823	12.3439278789296	12.1747837088154	4.90986329826725	12.2062685073883	13.276058819198	21.6314311627861	2.292907070576	6.25421171419155
aten_s0039.g91.t1	0	1.44905699621464	0	2.80455418130222	1.62182012184712	4.98324749742395	1.65512515465061	0.606242713404534	0.39277407085085	0.41094672413759	0.848037254635149	0.385227543315243	0	0.239556174107836	0.292031662563041	1.13131541756059	0	0.577896373271435	0.913571796006912	0.542743397082046	1.01325280507765	0	0.788579017075302	1.33819738818894	0.598623727317207	0.269786762573269	0.810674839357206	0	0	0.308916727835181	0.247671209564825	0.296050172148571	0	0	0.276809942187422	0.277383973459799	0	0	0.53631170840297	1.41159463584388	0.250003087325154	1.00085901721051	1.21747837088154	0	0	1.12987734631472	1.49182283881283	0	0.312710585709577
aten_s0039.g93.t1	1.25372577596635	0.966037997476429	0.655294900314546	1.68273250878133	1.89212347548831	0	1.65512515465061	0.303121356702267	1.96387035425425	0.41094672413759	0.848037254635149	0.770455086630486	1.28080656139426	0.718668522323509	3.50437995075649	3.39394625268178	0.821885568581674	0.866844559907153	2.13166752401613	0.542743397082046	1.26656600634707	0.397874350769862	0.262859672358434	1.33819738818894	1.94552711378092	1.07914705029308	2.43202451807162	0.657448368308946	1.20771547056288	0.926750183505542	2.22904088608342	2.96050172148571	1.8456954541393	0.485973029897943	1.66085965312453	2.49645576113819	1.71664226354109	0	0.53631170840297	2.25855141735021	1.50001852395092	0.333619672403503	0	0	3.12981243779186	3.67210137552284	1.49182283881283	0	0.625421171419155
aten_s0039.g94.t1	0.25074515519327	0.483018998738214	0	0	1.08121341456475	0.996649499484789	0.662050061860244	0	0.7855481417017	0.616420086206385	0.16960745092703	1.54091017326097	0	0.239556174107836	0	0.282828854390148	0	0	0.304523932002304	0	0	0.397874350769862	0	1.07055791055115	0.748279659146509	0	0	0	0	0	0.495342419129649	0	0	0.485973029897943	0.276809942187422	0	0	0	0	1.41159463584388	2.00002469860123	0	0	0	0	0.28246933657868	0.372955709703208	0	0
aten_s0039.g95.t1	0	0	0	0	0.810910060923562	0	0.331025030930122	0	0.196387035425425	0	0	0	0	0	0	0	0	0.577896373271435	0	0.271371698541023	0	0	0	0	0	0.269786762573269	0	0	0	0	0	0	0	0	0.553619884374845	0	0	0	0.268155854201485	0.282318927168776	0	0	0	0	0	0	0.372955709703208	3.82151178429333	0.312710585709577
aten_s0039.g96.t1	0	0	0	0	0	0	0	0	0	0	0	0	0	0	0	0.282828854390148	0	0	0	0	0.253313201269413	0	0	0	0.149655931829302	0	0	0	0	0	0	0	0	0	0	0	1.02998535812465	0	0	0	0	0	0	0	0	0.28246933657868	0	0	0
aten_s0039.g97.t1	4.51341279347886	0	1.31058980062909	5.048197526344	3.51394359733544	0.996649499484789	1.65512515465061	4.24369899383174	2.3566444251051	6.16420086206385	3.3921490185406	3.08182034652194	4.48282296487992	0.718668522323509	2.62828496306737	2.82828854390148	0.821885568581674	0.866844559907153	2.13166752401613	2.44234528686921	0.75993960380824	0	2.10287737886747	3.74695268692903	2.24483897743953	2.42808086315942	4.05337419678603	2.62979347323578	3.32121754404792	2.16241709484627	1.23835604782412	1.48025086074285	5.5370863624179	1.94389211959177	7.19705849687298	2.49645576113819	3.7766129797904	0	2.68155854201485	4.23478390753164	1.00001234930061	2.00171803442102	3.65243511264463	4.90986329826725	3.44279368157105	0.56493867315736	10.0698041619866	0.764302356858666	0
aten_s0039.g99.t1	1.75521608635289	0	0	0	0.540606707282375	0	0.662050061860244	0	0.196387035425425	0.41094672413759	0.16960745092703	0.770455086630486	0	0.479112348215672	0.292031662563041	0.282828854390148	0	0.288948186635718	0.913571796006912	1.35685849270512	0	0	0.262859672358434	0	0	0	0	0	0	0	0	0	0	0	1.10723976874969	0.277383973459799	0	0	1.60893512520891	1.1292757086751	0	0	0	0	0.312981243779186	0.28246933657868	0.372955709703208	0	0
aten_s0039.g100.t1	12.7880029148568	4.34717098864393	12.7782505561337	5.048197526344	7.29819054831206	8.9698454953631	8.27562577325305	7.27491256085441	6.67715920446445	8.2189344827518	15.0950631325057	7.31932332298961	12.1676623332455	12.4569210536075	11.3892348399586	6.78789250536355	9.04074125439842	2.31158549308574	5.78595470804378	7.0556641620666	7.34608283681299	15.9149740307945	8.41150951546988	8.56446328440921	8.0814203187823	12.9497646035169	4.05337419678603	1.31489673661789	5.43471961753296	5.56050110103325	2.9720545147779	7.99335464801141	11.0741727248358	9.23348756806092	11.3492076296843	8.04413523033418	10.6431820339548	8.66314124893492	10.4580783138579	4.7994217618692	7.50009261975461	9.67497049970159	3.65243511264463	4.90986329826725	6.8855873631421	7.90914142420304	7.08615848436096	9.171628282304	4.37794819993408
aten_s0039.g101.t1	3.76117732789905	2.89811399242929	0.327647450157273	0	0.810910060923562	1.99329899896958	1.65512515465061	0.606242713404534	1.17832221255255	2.05473362068795	1.01764470556218	1.15568262994573	0.320201640348566	1.67689321875485	0.876094987689123	0.565657708780296	0.410942784290837	2.02263730645002	2.74071538802074	1.62823019124614	0.506626402538827	0.397874350769862	0.262859672358434	0.535278955275576	1.04759152280511	1.61872057543962	0	1.31489673661789	0.90578660292216	0.617833455670362	0.743013628694474	0	0	0	1.10723976874969	0.277383973459799	3.43328452708218	0	1.8770909794104	0.564637854337552	0.750009261975461	0	0	0	0.625962487558372	1.69481601947208	0	3.05720942743467	0
aten_s0039.g102.t1	0	0	0	0	0	0	0	0	0	0.205473362068795	0	0	0	0	0	0	0	0	0	0.271371698541023	0	0	0	0	0	0	0	0	0	0	0	0	0	0	0	0	0	0	0	0	0	0	0	0	0	0	0	0	0
aten_s0039.g103.t1	147.939641564029	897.449299655602	50.4577073242201	984.959428473341	284.088824676888	56.809021470633	837.493328253208	60.3211499837511	716.223518196525	308.004569741124	19.6744643075355	829.780128301033	81.0110150081871	2389.81239289977	367.959894829432	93.3335219487488	371.492276998917	163.544673635816	1979.71008194698	344.91342884564	17.4786108875895	88.3281058709094	119.601150923087	1340.33850401004	138.431736942104	28.3276100701933	207.532758875445	228.134583803204	810.377080747692	173.920117771207	39.1320511112423	238.024338407451	381.136111279766	1407.37789458444	321.376342879598	52.9803389308217	213.550297584512	204.450133474864	1370.81272667799	174.190778063135	74.2509169355706	287.913777284223	376.200816602397	1718.45215439354	108.291510347598	121.179345392254	557.195830296593	72.6087239015733	1026.94156347025
aten_s0039.g104.t1	0	0	0	0	0	0	0	0	0	0	0	0	0	0	0	0	0	0	0	0	0	0	0	0	0	0	0	0	0	0	0	0	0	0	0	0	0	0	0	0	0	0	0	0	0	0	0	0	0
aten_s0039.g105.t1	0	0	0	0	0	0	0	0	0	0	0	0.385227543315243	0	0	0	0	0	0	0	0	0	0	0	0	0	0	0	0	0	0	0	0	0	0	0	0	0	0	0	0	0	0	0	0	0	0	0	0	0
aten_s0039.g107.t2	0.25074515519327	0.483018998738214	0	0	0.270303353641187	0	0	0.303121356702267	1.17832221255255	1.02736681034397	0.33921490185406	0	0.960604921045697	0	0	1.97980198073104	0	0.577896373271435	0.609047864004608	0.542743397082046	0	0	0	0.802918432913364	0.598623727317207	0.269786762573269	0	0.657448368308946	0	0	0	0.592100344297142	0	0.728959544846915	0.830429826562267	0	0.686656905416436	0	0.268155854201485	0.282318927168776	1.00001234930061	0.333619672403503	1.21747837088154	0	0	0.28246933657868	1.49182283881283	0	2.50168468567662
aten_s0039.g108.t1	0	0	0.327647450157273	0	1.35151676820594	0	0	0	0.39277407085085	0	0	0.385227543315243	0	0.239556174107836	0	0	1.23282835287251	1.44474093317859	0.304523932002304	0.271371698541023	0	0.397874350769862	0.262859672358434	0	0.299311863658604	0	0	0	0	0.926750183505542	0.247671209564825	0.296050172148571	0	0	0	0.277383973459799	0	0	0.53631170840297	0.564637854337552	0	0.333619672403503	0	0	0	0	0	2.292907070576	0
aten_s0039.g109.t1	0	0	0	0	0	0	0.662050061860244	0	0	0	0	0	0	0.239556174107836	0	0	0	0	0.304523932002304	0	0	0	0	0	0	0	0	0	0	0.308916727835181	0.247671209564825	0	0	0	0	0	0	0	0	0.564637854337552	0	0	0	0	0.312981243779186	0	0	0.764302356858666	0
aten_s1160.g1.t1	0	0	0	0	0	0	0	0	0	0	0	0	0	0	0	0	0	0.288948186635718	0	0	0	0	0	0	0	0	0	0	0	0	0.495342419129649	0	0	0	0.276809942187422	0	0	0	0	0	0	0	0	0	0	0	0	0	0
aten_s1160.g2.t1	0.50149031038654	0.483018998738214	1.63823725078637	1.12182167252089	0.270303353641187	0	0	0.303121356702267	0.196387035425425	0	1.52646705834327	1.92613771657621	0	0.718668522323509	0	0	0	0.288948186635718	0	0.271371698541023	0.253313201269413	0	0	1.33819738818894	0	1.88850733801288	0	0	0	0	0.247671209564825	0	0	0.242986514948972	0.276809942187422	0	0	0	0	0	0	0	0	0	0	0	0	0.764302356858666	0
aten_s1293.g1.t1	1.25372577596635	0	0.327647450157273	0	1.08121341456475	0	0.331025030930122	0.909364070106801	1.17832221255255	0.205473362068795	0	0.770455086630486	0.320201640348566	0.479112348215672	1.16812665025216	1.41414427195074	0	0.577896373271435	1.52261966001152	0.542743397082046	1.26656600634707	0	0.525719344716868	1.87347634346452	0.149655931829302	0	0	0.657448368308946	0	0	0.247671209564825	0.592100344297142	2.76854318120895	0.971946059795887	0.276809942187422	0	0.686656905416436	0	0	0	0	0	0	0	0.625962487558372	0.28246933657868	1.11886712910963	0	0.312710585709577
aten_s0228.g1.t1	1.50447093115962	0	0	1.68273250878133	1.35151676820594	0	1.65512515465061	0	0.7855481417017	1.02736681034397	0.678429803708119	0.770455086630486	0	0.479112348215672	0.584063325126082	0.848486563170444	0	1.73368911981431	0.304523932002304	2.44234528686921	1.01325280507765	0.397874350769862	0.788579017075302	0.267639477637788	0.598623727317207	0.539573525146539	0	1.31489673661789	1.20771547056288	1.5445836391759	0.743013628694474	0.592100344297142	0.92284772706965	0	1.38404971093711	1.386919867299	3.08995607437396	0	2.41340268781337	0.282318927168776	0.250003087325154	1.00085901721051	4.86991348352617	0	0.312981243779186	0.56493867315736	0.745911419406417	2.292907070576	2.50168468567662
aten_s0228.g2.t1	75.4742917131743	94.67172375269	82.5671574396329	86.9411796203689	81.6316127996386	88.7018054541462	83.7493328253208	83.6614944498257	75.0198475325123	82.6002915516556	76.6625678190175	68.185275166798	73.9665789205187	82.4073238930957	84.6891821432819	73.5355021414385	78.9010145838407	80.9054922580009	73.9993154765599	85.7534567389633	80.8069112049429	78.3812471016628	90.4237272913013	82.9682380677143	87.6983760519709	89.8389919368987	86.7422078112211	76.2640107238377	77.8976478513057	77.5380986866304	81.7314991563921	79.6374963079656	92.284772706965	75.5688061491302	75.8459241593538	74.8936728341458	93.7286675893435	88.3640407391361	91.9774579911094	65.2156721759873	95.2511762708836	72.0618492391567	73.0487022528926	103.107129263612	66.9779861687459	66.3802940959898	79.4395661667834	63.4370956192693	86.3081216558433
aten_s0228.g3.t1	45.6356182451751	47.335861876345	39.6453414690301	20.192790105376	57.3043109719317	47.8391759752699	28.1371276290604	47.2869316455537	48.7039847855054	63.4912688792576	73.4400262514039	26.1954729454365	53.4736739382105	48.6299033438907	56.0700792121039	42.141499304132	55.8882186635538	36.6964197027361	28.6252496082166	55.3598265023687	47.1162554361109	51.3257912493122	54.9376715229127	53.5278955275576	55.3726947768417	49.3709775509083	20.2668709839302	44.7064890450083	46.1951167490301	51.28017682064	42.5994480451498	50.6245794374056	23.0711931767413	24.2986514948972	40.1374416171763	54.6446427715805	19.2263933516602	20.7915389974438	62.480314028946	40.0892876579662	49.0006051157301	37.6990229815958	25.5670457885124	14.7295898948018	45.382280347982	30.7891576870761	19.76665261427	37.4508154860747	24.0787150996375
aten_s0228.g5.t1	40.3699699861165	47.8188808750832	37.0241618677719	20.192790105376	47.8436935944902	56.809021470633	31.4473779383616	44.255718078531	34.1713441640239	64.3131623275328	55.2920290022117	15.4091017326097	54.4342788592562	28.7467408929403	41.4684960839518	35.9192645075488	41.5052212133745	44.7869689285362	19.4895316481475	51.0178793257123	31.9174633599461	25.861832800041	78.0693226904549	33.4549347047235	48.7878337763524	49.101190788335	15.4028219477869	44.7064890450083	33.5141043081199	61.7833455670362	38.141366272983	21.0195622225485	40.6052999910646	34.504085122754	33.4940030046781	47.9874274085453	10.986510486663	45.0483344944616	47.1954303394614	27.1026170082025	68.5008459270921	15.0128852581576	30.4369592720386	4.90986329826725	30.6721618903603	26.2696483018172	20.1396083239732	63.4370956192693	22.5151621710896
aten_s0228.g6.t1	1.75521608635289	0.483018998738214	2.29353215110091	0.560910836260445	1.89212347548831	2.98994849845437	2.31717521651085	5.75930577734307	1.76748331882882	2.46568034482554	3.22254156761357	1.54091017326097	1.60100820174283	0.718668522323509	2.04422163794129	2.54545968951133	6.16414176436256	2.02263730645002	0.609047864004608	1.08548679416409	1.77319240888589	4.77449220923834	1.84001770650904	1.33819738818894	2.09518304561023	5.12594848889212	2.43202451807162	1.97234510492684	0.60385773528144	1.23566691134072	3.21972572434272	1.77630103289143	1.8456954541393	1.94389211959177	1.66085965312453	0.832151920379398	1.02998535812465	3.46525649957397	1.8770909794104	2.82318927168776	0.750009261975461	1.33447868961401	0	0	0	2.25975469262944	1.11886712910963	0	0.312710585709577
aten_s0228.g7.t1	0	0	0	0	0	0	0	0	0	0	0	0	0	0	0	0	0	0	0	0.271371698541023	0	0	0	0	0	0.269786762573269	0.810674839357206	0	0	0	0	0	0	0	0	0	0	0	0	0	0	0	0	0	0	0	0	0	0
aten_s0228.g8.t1	19.0566317946885	17.8717029533139	12.7782505561337	14.0227709065111	19.1915381085243	9.96649499484789	20.5235519176676	14.2467037650066	16.1037369048848	20.3418628448107	17.6391748964111	23.4988801422298	11.2070574121998	27.788516196509	16.3537731035303	16.9697312634089	21.7799675674144	21.3821658110431	38.6745393642926	17.0964170080845	18.2385504913978	28.2490789046602	22.6059318228253	16.8612870911806	22.5980457062246	19.6944336678487	26.7522696987878	19.7234510492684	26.2678114847426	18.5350036701108	20.0613679747508	17.4669601567657	17.5341068143234	20.8968402856116	19.653505895307	14.9787345668292	18.1964079935356	19.0589107476568	20.6480007735144	20.0446438289831	17.5002161127608	28.0240524818943	40.1767862390909	9.8197265965345	26.6034057212308	19.7728535605076	20.8855197433797	18.343256564608	27.8312421281524
aten_s0228.g9.t1	39.6177345205367	46.8528428776068	25.5565011122673	19.6318792691156	44.6000533507959	43.8525779773307	35.7507033404532	29.4027716001199	52.4353384585885	62.4639020689137	43.5891148882467	33.1295687251109	28.4979459910224	42.1618866429792	53.4417942490365	38.7475530514503	39.8614500762112	40.7416943156362	31.061441064235	43.1481000680227	39.5168593980285	32.2278224123588	46.0004426627259	40.1459216456682	64.2023947547705	33.9931320842319	26.7522696987878	35.5022118886831	44.6854724108265	54.9871775546622	35.1693117582051	29.0129168705599	35.9910613557164	46.6534108702026	45.1200205765499	46.0457395943267	37.4228013451958	31.1873084961657	62.480314028946	46.8649419100169	44.2505464565522	44.7050361020694	36.5243511264463	44.1887696844053	43.1914116415277	37.0034830918071	36.9226152606176	42.0366296272267	37.2125596994397
aten_s0228.g10.t1	66.4474661262166	91.7736097602608	77.3247982371165	111.621256415829	58.6558277401377	47.8391759752699	110.562360330661	94.8769846478096	113.904480546746	62.6693754309825	61.7371121374388	124.813724034139	70.4443608766845	106.123385129771	75.9282322663907	82.8688543363133	113.831151248562	65.3022901796722	118.459809548896	64.8578359513045	94.7391372747606	103.845205550934	67.8177954684759	119.902485981729	56.2706303678175	88.2202713614591	160.513618192727	81.5235976703093	113.525254232911	70.7419306742564	81.2361567372625	102.729409735554	54.4480158971094	84.8022937171911	68.9256756046682	59.0827863469372	105.058506528715	83.1661559897752	95.1953282415272	84.1310402962953	68.7508490144173	116.099645996419	85.223485961708	98.197265965345	103.283810447131	107.338347899898	71.2345405533128	60.3798861918347	115.702916712544
aten_s0228.g11.t1	8.77608043176445	11.5924559697171	12.7782505561337	24.6800767954596	7.29819054831206	8.9698454953631	9.93075092790366	16.0654319052202	10.2121258421221	7.60251439654541	15.0950631325057	11.5568262994573	18.8918967805654	12.4569210536075	13.4334564778999	10.7474964668256	11.0954551758526	8.95739378570725	13.3990530081014	7.32703586060762	15.958731679973	18.7000944861835	13.931562634997	14.7201712700783	9.57797963707532	10.5216837403575	18.6455213052157	9.86172552463419	12.6810124409102	16.9904200309349	14.6126013643247	8.28940482015998	10.1513249977662	10.4484201428058	9.41153803437236	13.0370467526106	21.2863640679095	17.3262824978698	10.1899224596564	11.5750760139198	12.2501512789325	9.67497049970159	3.65243511264463	24.5493164913363	11.5803060198299	15.2533441752487	9.32389274258021	9.171628282304	8.13047522844901
aten_s0228.g12.t1	0	0	0	0	0	0	0.993075092790366	0	0	0	0	1.54091017326097	0	0	0	0	0	0	0	0	0	0	0	0	0	0	0	0	0	0	0	0	0	0	0	0	0	0	0	0	0	0	0	0	0	0	0	0	0
aten_s0228.g13.t1	0.75223546557981	7.24528498107322	0.98294235047182	1.12182167252089	4.86546036554137	1.99329899896958	3.97230037116146	0	1.5710962834034	1.84926025861915	1.86568196019733	3.85227543315243	1.28080656139426	3.11423026340187	1.75218997537825	1.13131541756059	0.410942784290837	1.73368911981431	2.74071538802074	1.08548679416409	2.02650561015531	1.59149740307945	1.31429836179217	3.21167373165346	1.94552711378092	0.809360287719808	0	0	0.30192886764072	1.85350036701108	2.47671209564825	0.888150516445713	1.8456954541393	0.728959544846915	3.59852924843649	0.554767946919599	3.08995607437396	3.46525649957397	1.34077927100743	3.38782712602531	3.250040135227	1.66809836201752	2.43495674176309	9.8197265965345	0.938943731337559	1.69481601947208	1.86477854851604	2.292907070576	0.625421171419155
aten_s0228.g14.t1	0.75223546557981	1.44905699621464	2.62117960125819	0	1.62182012184712	2.98994849845437	0	3.33433492372494	0.7855481417017	3.69852051723831	1.35685960741624	1.15568262994573	1.60100820174283	0.958224696431345	2.04422163794129	1.13131541756059	0.821885568581674	0.866844559907153	0.913571796006912	1.62823019124614	1.26656600634707	2.78512045538903	3.15431606830121	0.267639477637788	2.39449490926883	1.61872057543962	4.05337419678603	0.657448368308946	1.81157320584432	2.47133382268145	0.495342419129649	1.48025086074285	2.76854318120895	0.485973029897943	0.830429826562267	1.94168781421859	4.80659833791505	0	2.94971439621634	1.41159463584388	4.00004939720246	0.333619672403503	1.21747837088154	0	0.625962487558372	1.4123466828934	4.4754685164385	1.52860471371733	0.938131757128732
aten_s0228.g15.t1	6.26862887983175	2.89811399242929	6.22530155298819	10.6573058889485	4.324853658259	6.97654649639352	7.28255068046268	7.88115527425894	4.12412774393392	4.52041396551349	3.22254156761357	8.0897784096201	5.44342788592562	4.79112348215672	4.67250660100866	5.93940594219311	2.46565670574502	5.20106735944292	2.43619145601843	2.17097358832818	4.05301122031062	2.78512045538903	3.68003541301807	7.76154485149585	4.34002202304975	5.12594848889212	10.5387729116437	10.5191738929431	4.22700414697008	3.70700073402217	4.45808177216684	4.73680275437713	10.1513249977662	2.91583817938766	4.9825789593736	4.43814357535679	2.40329916895753	10.3957694987219	3.75418195882079	7.05797317921941	3.00003704790184	9.34135082729808	2.43495674176309	0	2.1908687064543	4.80197872183756	4.84842422614171	3.82151178429333	1.87626351425746
aten_s0228.g16.t1	10.2805513629241	13.0415129659318	2.94882705141546	7.85275170764623	14.0557743893417	8.9698454953631	5.62742552581207	4.24369899383174	6.87354623988987	9.86272137930216	9.15880235005961	6.16364069304389	6.72423444731988	8.14490991966643	6.13266491382386	10.7474964668256	7.39697011723507	18.2037357580502	4.87238291203686	12.7544698314281	6.33283003173534	8.3553613661671	9.72580787726205	6.42334746330691	6.58486100048928	9.98211021521096	5.67472387550044	5.91703531478051	4.83086188225152	11.4299189299017	9.65917717302816	5.32890309867428	10.1513249977662	6.07466287372429	12.456447398434	12.2048948322312	10.2998535812465	8.66314124893492	6.43574050083564	9.59884352373839	6.75008335777915	5.67153443085955	6.08739185440771	0	7.51154985070047	6.77926407788832	13.4264055493155	5.35011649801067	6.8796328856107
aten_s0228.g17.t1	1.50447093115962	0.966037997476429	0.655294900314546	1.68273250878133	0.810910060923562	0.996649499484789	1.98615018558073	0.606242713404534	2.94580553138137	1.43831353448156	1.01764470556218	1.92613771657621	0.640403280697132	1.19778087053918	1.75218997537825	1.41414427195074	2.05471392145419	2.02263730645002	0.304523932002304	0.814115095623069	0.506626402538827	1.19362305230959	2.10287737886747	2.40875529874009	1.19724745463441	0.809360287719808	0	0	0.60385773528144	0.926750183505542	0.247671209564825	0.296050172148571	2.76854318120895	0.485973029897943	0.276809942187422	2.49645576113819	0.343328452708218	1.73262824978698	2.41340268781337	1.41159463584388	0.750009261975461	1.00085901721051	1.21747837088154	0	0.312981243779186	0.28246933657868	1.11886712910963	0	0
aten_s0228.g18.t1	0	0	0	0	0	0	0.662050061860244	0	0	0	0	0	0	0	0	0	0	0	0	0	0	0	0	0	0	0	0.810674839357206	0	0	0	0	0	0	0	0	0.277383973459799	0	0	0	0	0	0	0	0	0	0	1.11886712910963	0	0
aten_s0228.g19.t1	1.00298062077308	0.483018998738214	1.63823725078637	1.68273250878133	2.1624268291295	0	0.331025030930122	1.21248542680907	1.96387035425425	1.02736681034397	2.03528941112436	0.770455086630486	1.28080656139426	0.239556174107836	0	1.13131541756059	0.821885568581674	2.60053367972146	1.52261966001152	0.542743397082046	0.75993960380824	0	0.525719344716868	0.267639477637788	0	1.61872057543962	0.810674839357206	0	0.60385773528144	1.5445836391759	0.495342419129649	0.592100344297142	0.92284772706965	0	0.553619884374845	1.1095358938392	0	0	0.804467562604456	0.282318927168776	0	0	0	0	0.625962487558372	1.4123466828934	1.11886712910963	0.764302356858666	1.87626351425746
aten_s0228.g20.t1	7.02086434541156	4.34717098864393	3.27647450157273	0	15.6775945111889	4.98324749742395	2.9792252783711	3.03121356702267	4.51690181478477	7.19156767240782	5.08822352781089	3.08182034652194	2.24141148243996	4.79112348215672	6.4246965763869	3.11111739829163	3.69848505861753	9.8242383456144	3.95881111602995	10.5834962430999	4.30632442158003	1.98937175384931	10.5143868943374	5.08515007511797	7.63245252329439	3.5072279134525	0.810674839357206	4.60213857816262	4.22700414697008	6.17833455670362	5.20109540086132	4.73680275437713	13.8427159060448	11.4203662026017	10.7955877453095	4.71552754881659	3.08995607437396	8.66314124893492	8.84914318864901	10.1634813780759	10.0001234930061	2.00171803442102	17.0446971923416	0	5.00769990046698	4.80197872183756	12.6804941299091	6.878721211728	12.5084234283831
aten_s0445.g1.t1	0	0	0	1.12182167252089	0.270303353641187	0.996649499484789	0.331025030930122	0.303121356702267	0	0	0	0	0	0	0	0	0	0	0	0	0	0	0	0	0	0	0	0	0	0	0	0	0	0	0	0.277383973459799	0	0	0	0	0	0	0	0	0	0	0.372955709703208	0	0
aten_s0445.g2.t1	4.51341279347886	3.86415198990572	1.63823725078637	0	2.43273018277069	0.996649499484789	1.98615018558073	0.303121356702267	2.74941849595595	1.84926025861915	1.86568196019733	4.23750297646767	1.92120984209139	4.07245495983322	0.584063325126082	0.848486563170444	2.46565670574502	3.46737823962861	1.82714359201382	3.5278320810333	0	1.59149740307945	2.36573705122591	4.01459216456682	3.74139829573255	0.809360287719808	0	0	0.90578660292216	1.23566691134072	1.73369846695377	2.36840137718857	2.76854318120895	1.7009056046428	4.42895907499876	1.6643038407588	1.71664226354109	0	3.21787025041782	1.41159463584388	1.50001852395092	1.00085901721051	1.21747837088154	0	1.56490621889593	2.8246933657868	4.10251280673529	0.764302356858666	1.25084234283831
aten_s0445.g3.t1	0	0	0	0	0	0	0	0	0	0	0	0	0	0	0	0	0	0	0	0	0	0	0	0.802918432913364	0	0	0	0	0	0	0	0.592100344297142	0	0	0	0	0	0	0	0	0	1.66809836201752	0	0	0	0	0	0	0
aten_s0445.g4.t1	1.75521608635289	7.72830397981143	2.29353215110091	8.97457338016712	4.05455030461781	4.98324749742395	10.2617759588338	2.7280922103204	1.76748331882882	4.52041396551349	2.54411176390545	11.171598756142	1.28080656139426	3.59334261161754	1.16812665025216	2.54545968951133	5.34225619578088	2.88948186635718	4.56785898003456	4.07057547811535	3.54638481777179	1.59149740307945	4.99433377481024	6.95862641858249	4.04071015939115	2.42808086315942	11.3494477510009	6.57448368308946	5.13279074989224	1.85350036701108	4.70575298173167	2.07235120504	5.5370863624179	5.10271681392841	1.93766959531196	1.6643038407588	8.23988286499723	13.8610259982959	4.02233781302228	3.10550819885654	4.50005557185277	3.33619672403503	12.1747837088154	0	1.87788746267512	3.10716270236548	6.34024706495454	0	5.00336937135324
aten_s0445.g5.t1	3.51043217270578	11.5924559697171	4.25941685204455	3.36546501756267	3.78424695097662	0	7.6135757113928	5.15306306393854	6.48077216903902	2.67115370689433	3.05293411668654	8.86023349625058	3.52221804383422	3.35378643750971	4.38047493844561	1.13131541756059	12.3282835287251	1.73368911981431	3.65428718402765	3.5278320810333	5.82620362919651	5.17236656000821	2.62859672358434	1.87347634346452	2.09518304561023	2.15829410058615	3.24269935742882	3.28724184154473	7.24629282337728	3.39808400618699	5.20109540086132	7.99335464801141	2.76854318120895	6.07466287372429	3.59852924843649	1.94168781421859	1.02998535812465	19.0589107476568	3.48602610461931	5.64637854337552	2.75003396057669	2.66895737922802	7.30487022528926	0	2.50384995023349	5.08444805841624	3.35660138732888	1.52860471371733	5.62879054277239
aten_s0445.g6.t1	0	0	0.327647450157273	0	0	0	0.662050061860244	0	0	0	0	0	0.320201640348566	0	0	0	0	0	0.304523932002304	0	0.506626402538827	0	0	0	0	0.539573525146539	0	0	0	0	0	0	0	0.485973029897943	0	0	0	0	0	0	0.250003087325154	0	0	0	0	0	0	0	0
aten_s0336.g1.t1	0	0	0.655294900314546	0	0.270303353641187	1.99329899896958	0.993075092790366	0	1.17832221255255	0.205473362068795	0.33921490185406	0	0.640403280697132	0	0	0	0.410942784290837	0	0.913571796006912	0	0.506626402538827	0	0	0	0.299311863658604	0	0	0	0	0	0	0	0	0	0.276809942187422	0.554767946919599	0	0	0	0.564637854337552	0	0	0	0	0	0.56493867315736	1.11886712910963	0	0
aten_s0336.g2.t1	0.50149031038654	1.93207599495286	0.327647450157273	0	0.540606707282375	0	0.993075092790366	0.303121356702267	0.196387035425425	1.23284017241277	0.508822352781089	0	1.92120984209139	0.958224696431345	0.292031662563041	0	0.821885568581674	0.866844559907153	2.43619145601843	0.542743397082046	0	0	0.788579017075302	0	0.149655931829302	0	2.43202451807162	0	0.90578660292216	0.926750183505542	1.23835604782412	0.296050172148571	0	0.242986514948972	0.276809942187422	0	0	0	0.804467562604456	0	0.750009261975461	0.333619672403503	0	0	0	0.28246933657868	0	1.52860471371733	0.625421171419155
aten_s0336.g3.t1	9.02682558695772	7.72830397981143	10.81236585519	6.17001919886489	10.2715274383651	6.97654649639352	7.94460074232293	13.9435824083043	6.08799809818817	8.62988120688939	12.5509513686002	15.4091017326097	12.4878639735941	9.82180313842128	11.9732981650847	13.292956156337	11.9173407444343	10.6910829055216	7.91762223205991	8.95526605185376	13.4255996672789	11.1404818215561	11.8286852561295	8.29682380677143	9.12901184158741	10.5216837403575	10.5387729116437	12.49151899787	8.75593716158088	9.88533529072578	12.1358892686764	10.6578061973486	7.3827818165572	6.07466287372429	5.81300878593587	13.0370467526106	8.58321131770545	3.46525649957397	7.77651977184307	10.1634813780759	15.2501883268344	9.34135082729808	3.65243511264463	14.7295898948018	13.1452122387258	11.0163041265685	5.22137993584492	7.64302356858666	9.6940281569969
aten_s0336.g4.t1	41.3729506068896	35.7434059066279	34.0753348163564	44.8728669008356	34.0582225587896	75.745361960844	33.7645531548724	53.0462374228967	33.5821830577477	46.8479265516852	38.6704988113628	35.8261615283176	40.0252050435707	33.7774205492049	42.928654396767	45.818274411204	37.806736154757	44.7869689285362	35.3247761122673	43.6908434651047	43.0632442158003	28.2490789046602	47.840460369235	27.8345056743299	54.4747591858659	37.5003599976844	25.9415948594306	49.3086276231709	28.6832424258684	34.5986735175402	35.6646541773348	27.8287161819657	39.682452263995	39.8497884516314	34.3244328312404	34.6729966824749	30.2129038383232	32.9199367459527	20.6480007735144	34.4429091145907	53.5006606875829	34.0292065851573	20.6971323049862	14.7295898948018	36.6188055221648	42.0879311502233	16.037095517238	38.2151178429333	22.8278727567991
aten_s0336.g5.t1	0.25074515519327	0.966037997476429	0	1.12182167252089	0.270303353641187	0.996649499484789	1.98615018558073	0.606242713404534	0.7855481417017	0.41094672413759	0.508822352781089	0.385227543315243	0.960604921045697	1.19778087053918	1.16812665025216	0.565657708780296	0.821885568581674	0	0	0.271371698541023	0.253313201269413	0	0	0.802918432913364	0.299311863658604	0.269786762573269	0	0.657448368308946	1.81157320584432	0.617833455670362	0	0	0	0.728959544846915	0.553619884374845	0	1.37331381083287	1.73262824978698	0	0.564637854337552	0.250003087325154	2.00171803442102	0	4.90986329826725	0.312981243779186	0	0	0	0.938131757128732
aten_s0336.g6.t1	55.4146792977127	50.7169948675125	50.7853547743773	49.3601535909191	56.7637042646493	37.872680980422	52.3019548869593	45.4682035053401	33.3857960223222	38.6289920689335	42.4018627317574	54.3170836074492	41.9464148856621	36.4125384643911	27.7430079434889	47.5152475375449	50.1350196834821	45.9427616750791	47.8102573243617	33.6500906190869	46.6096290335721	57.2939065108601	32.3317397000874	42.8223164220461	36.0670795708617	37.7701467602577	60.8006129517905	40.7617988351547	48.3086188225152	33.3630066061995	35.4169829677699	61.2823856347542	37.8367568098557	42.5226401160701	49.825789593736	40.2206761516709	77.2489018593491	50.2462192438225	49.3406771730733	53.0759583077299	35.5004384001718	65.0558361186831	42.611742980854	39.278906386138	43.5043928853069	40.6755844673299	108.903067233337	45.85814141152	46.2811666850174
aten_s0336.g7.t2	486.194855919751	325.071786150818	264.739139727077	291.112724019171	473.301172225719	433.542532275883	223.772920908762	273.112342388743	416.733289172752	383.61876698244	397.220650071104	293.92861554953	293.304702559286	326.515065308981	307.509340678882	430.182687527415	275.742608259152	395.281119317662	324.317987582454	411.670866686732	400.741484408212	323.073972825128	325.945993724458	417.249945637311	361.269419435935	373.115092638831	278.061469899522	297.824110843952	379.524586624385	381.821075604283	387.853114178515	411.213689114365	335.916572653353	436.403780848353	444.003147268626	422.455791579274	305.905651363022	377.712958453562	369.786922943848	366.167648537903	384.754751393412	295.920649421907	393.245513794738	270.042481404699	356.172655420714	386.982991112792	394.587140865994	316.421175739488	314.274138638125
aten_s0336.g8.t2	40.6207151413097	33.3283109129368	44.8877006715464	43.7510452283147	46.7624801799254	24.9162374871197	36.4127534023134	47.2869316455537	43.7943088998698	35.5468916379015	41.8930403789764	33.5147962684261	39.7050034032222	32.10052733045	33.2916095321867	46.6667609743744	45.2037062719921	39.0080051958219	41.4152547523134	36.0924359059561	54.2090250716545	58.0896552123998	39.1660911814066	37.4695268692903	32.6249931387878	49.9105510760548	29.9949690562166	34.1873151520652	45.5912590137487	36.4521738845513	42.351776835585	40.5588735843542	18.456954541393	34.018112092856	32.6635731781159	39.9432921782111	41.5427427776944	19.0589107476568	37.005507879805	32.4666766244093	40.750503234	65.3894557910866	32.8719160138017	24.5493164913363	31.2981243779186	59.6010300181015	17.901874065754	47.3867461252373	35.6490067708918
aten_s0336.g9.t1	83.2473915241656	66.6566218258736	101.243062098597	88.0630012928898	86.2267698115388	65.7788669659961	89.707783382063	86.3895866601461	72.8595901428327	71.9156767240782	71.7439517421336	119.03531088441	81.9716199292328	76.8975318886154	63.6629024387429	89.0910891328966	86.7089274853666	95.0639534031511	82.5259855726244	79.5119076725198	85.1132356265229	74.0046292431943	88.0579902400754	76.5448906044074	75.1272777783095	70.9539185567698	110.25177815258	96.6449101414151	67.933995219162	58.076344833014	67.1188977920675	95.0321052596912	83.0562954362685	93.7927947703031	99.6515791874721	79.0544324360428	119.47830154246	83.1661559897752	66.7708076961698	89.7774188396708	75.0009261975461	111.095350910367	81.5710508490634	24.5493164913363	68.2299111438626	85.8706783199187	182.375342044869	103.18081817592	86.9335428272625
aten_s0336.g10.t1	91.2712364903503	60.860393841015	66.1847849317692	55.530172789784	85.4158597506152	77.7386609598135	51.639904825099	67.2929411879033	81.5006197015514	62.2584287068449	64.4508313522713	61.6364069304389	68.2029493942445	50.3067965626456	52.2736675987843	82.0203677731429	75.2025295252232	78.8828549515509	57.5550231484355	63.7723491571404	86.8864280354088	95.4898441847669	62.2977423489488	53.2602560499198	55.3726947768417	65.8279700678777	46.2084658433608	34.1873151520652	67.0282086162398	64.2546793897176	67.3665690016323	80.5256468244113	60.9079499865969	67.5502511558141	68.3720557202934	77.390128595284	100.938565096216	74.5030147408403	46.6591186310584	95.9884352373839	54.0006668622332	83.7385377732793	74.2661806237741	98.197265965345	82.6270483577052	84.1758623004466	74.2181862309385	75.665933329008	71.9234347132028
aten_s0336.g11.t1	65.6952306606367	94.1887047539518	82.5671574396329	56.0910836260445	59.7370411547024	69.7654649639352	60.9086056911424	91.2395283673824	81.3042326661259	70.8883099137343	77.8498199755067	53.1614009775035	79.0898051660958	73.7833016252136	82.9369921679036	51.1920226446168	76.4353578780957	70.2144093524794	73.9993154765599	70.285269922125	65.8614323300475	75.9940009970436	77.0178840010211	81.8976801571631	71.0865676189184	88.4900581240323	59.9899381124333	81.5235976703093	90.578660292216	75.9935150474545	76.5304037555308	67.7954894220227	59.9851022595273	72.4099814547936	60.6213773390455	61.8566260815352	67.2923767308107	110.888207986367	75.8881067390203	62.1101639771308	73.0009014989449	72.7290885839637	79.1360941073003	58.918359579207	63.5351924871748	78.526475568873	46.619463712901	74.9016309721493	79.4284887702326
aten_s0336.g12.t1	1.25372577596635	0.483018998738214	0.655294900314546	1.12182167252089	0.270303353641187	0	1.32410012372049	0	2.55303146053052	1.02736681034397	0.508822352781089	1.15568262994573	0.320201640348566	1.67689321875485	0	1.41414427195074	0.410942784290837	0	2.13166752401613	1.08548679416409	0	1.19362305230959	1.05143868943374	0.802918432913364	1.34690338646372	1.34893381286635	2.43202451807162	0	0.60385773528144	0.926750183505542	0.247671209564825	0	1.8456954541393	0	0.830429826562267	0.277383973459799	0.343328452708218	1.73262824978698	2.94971439621634	1.97623249018143	0.250003087325154	0.667239344807006	0	9.8197265965345	0.312981243779186	0.56493867315736	0	0.764302356858666	0.312710585709577
aten_s0336.g13.t1	3.25968701751251	6.27924698359679	7.20824390346001	7.29184087138578	2.43273018277069	12.9564434933023	5.95845055674219	9.39676205777028	6.08799809818817	7.60251439654541	7.63233529171634	5.00795806309816	9.28584757010841	4.79112348215672	3.50437995075649	3.67677510707192	7.8079129015259	7.22370466589294	3.34976325202534	5.97017736790251	4.05301122031062	9.94685876924655	8.14864984311145	7.49390537385806	7.48279659146509	7.28424258947827	4.86404903614324	5.91703531478051	6.0385773528144	6.17833455670362	4.95342419129649	7.99335464801141	8.30562954362685	2.42986514948972	7.47386843906041	5.27029549573619	3.08995607437396	5.19788474936095	5.89942879243267	6.21101639771308	6.25007718312884	6.33877377566656	6.08739185440771	0	8.76347482581721	9.32148810709644	1.86477854851604	6.11441885486933	5.00336937135324
aten_s0336.g14.t1	38.6147538997636	34.7773679091514	32.7647450157273	33.6546501756267	39.7345929852545	26.9095364860893	36.7437784332435	37.5870482310811	33.5821830577477	38.6289920689335	32.0558082252086	37.7522992448938	27.2171394296281	30.4236341116952	35.919894495254	30.545516274136	30.4097660375219	33.5179896497432	25.2754863561912	32.8359755234638	33.9439689701014	40.5831837785259	32.8574590448042	39.075363735117	35.1691439798859	39.119080573124	32.4269935742882	43.3915923083904	54.6491250429703	39.8502578907383	40.1227359495016	37.5983718628685	43.3738431722736	41.0647210263762	33.2171930624907	38.5563723109121	31.2428891964478	24.2567954970178	30.0334556705663	31.0550819885654	38.5004754480737	35.3636852747713	29.219480901157	29.4591797896035	39.7486179599567	33.0489123797056	22.3773425821925	28.2791872037707	44.40490317076
aten_s0336.g15.t1	140.166541753038	72.4528498107322	187.086694039803	86.9411796203689	85.4158597506152	149.497424922718	99.6385343099667	193.694546932749	70.1101716468767	78.9017710344173	133.989886232354	112.486442648051	176.43110383206	70.6690713618117	85.565277130971	154.141725642631	87.9417558382391	177.992082967602	87.093844552659	74.3558454002403	189.224961348252	93.1025980801477	168.230190309398	78.1507274702341	85.7528489381899	148.922292940445	119.169201385509	165.019540445545	80.3130787924315	80.9361826928174	149.345739367589	116.939817998685	157.80696132891	73.6249140295384	94.9458101702859	141.465826464498	126.688199049332	145.540772982107	75.8881067390203	106.716554469797	114.251410907595	126.108236168524	182.621755632231	78.557812772276	119.871816367428	168.351724600893	119.71878281473	181.903960932363	69.1090394418166
aten_s0336.g16.t1	1.25372577596635	3.86415198990572	0	1.12182167252089	1.08121341456475	0	4.63435043302171	0.606242713404534	0.981935177127125	1.02736681034397	0.16960745092703	3.46704788983719	0.960604921045697	1.19778087053918	0	1.13131541756059	4.93131341149004	0.288948186635718	1.21809572800922	1.62823019124614	0	5.96811526154793	0.788579017075302	1.33819738818894	0.299311863658604	0.269786762573269	0	0	0.60385773528144	0.308916727835181	0.247671209564825	10.0657058530514	0.92284772706965	1.21493257474486	0.830429826562267	0.554767946919599	4.11994143249862	1.73262824978698	1.8770909794104	0.846956781506329	1.25001543662577	9.00773115489458	0	0	1.56490621889593	0.56493867315736	9.32389274258021	0	1.56355292854789
aten_s0336.g17.t1	12.035767449277	10.1433989735025	17.3653148583355	7.85275170764623	12.1636509138534	19.9329899896958	10.2617759588338	19.0966454722428	6.48077216903902	9.24630129309577	20.5225015621706	5.77841314972864	23.3747197454453	16.2898198393329	14.601583128152	11.8788118843862	21.3690247831235	10.6910829055216	13.3990530081014	8.95526605185376	25.5846333282108	16.7107227323342	15.771580341506	8.02918432913364	9.27866777341671	25.8995292070339	7.29607355421486	16.4362092077236	9.66172376450304	6.79616801237398	21.0520528130101	9.47360550875427	9.2284772706965	9.23348756806092	8.85791814999752	14.1465826464498	10.986510486663	0	5.89942879243267	13.2689895769325	14.2501759775338	13.3447868961401	18.2621755632231	9.8197265965345	12.5192497511675	18.6429762141929	4.84842422614171	17.5789542077493	10.6321599141256
aten_s0336.g18.t1	4.76415794867213	7.24528498107322	4.58706430220183	6.73093003512534	5.94667378010612	3.98659799793916	6.95152564953256	6.97179120415214	5.4988369919119	5.54778077585746	5.08822352781089	7.31932332298961	3.20201640348566	2.15600556697053	4.08844327588257	2.82828854390148	9.45168403868925	4.04527461290005	1.52261966001152	5.69880566936149	4.55963762284944	5.96811526154793	3.41717574065964	4.01459216456682	6.73451693231858	4.31658820117231	4.05337419678603	4.60213857816262	4.22700414697008	3.70700073402217	2.9720545147779	5.62495327082285	2.76854318120895	4.61674378403046	7.19705849687298	4.71552754881659	4.11994143249862	8.66314124893492	5.63127293823119	3.67014605319409	6.00007409580369	2.33533770682452	2.43495674176309	9.8197265965345	2.50384995023349	3.95457071210152	4.4754685164385	4.585814141152	0.312710585709577
aten_s0336.g19.t1	57.9221308496454	47.8188808750832	14.41648780692	21.8755226141573	75.4146356658913	26.9095364860893	28.1371276290604	12.4279756247929	28.4761201366866	35.7523649999703	26.7979772464707	36.2113890716328	15.6898803770797	21.5600556697053	27.1589446183628	35.9192645075488	43.9708779191196	52.0106735944292	45.6785898003456	53.4602246125816	22.2915617117084	37.7980633231369	38.3775121643313	31.581458361259	39.0601982074478	23.7412351064477	17.0241716265013	32.8724184154473	27.4755269553055	34.2897567897051	30.2158875669086	50.328529265257	46.1423863534825	36.4479772423458	62.2822369921701	47.9874274085453	20.5997071624931	24.2567954970178	40.2233781302228	34.7252280417595	45.0005557185277	50.376570532929	32.8719160138017	0	25.9774432336725	25.1397709555025	149.182283881283	48.9153508389547	30.9583479852482
aten_s1257.g1.t1	9.77906105253753	14.0075509634082	12.4506031059764	9.53548421642756	12.1636509138534	8.9698454953631	17.2133016083663	17.8841600454338	5.89161106276275	9.65724801723336	9.49801725191367	12.3272813860878	9.28584757010841	11.0195840089605	11.6812665025216	11.0303253212158	20.136196430251	13.8695129585144	14.6171487361106	13.2972132285101	8.35933564189065	10.7426074707863	12.8801239455633	14.4525317924405	9.27866777341671	8.90296316491789	15.4028219477869	11.1766222612521	14.1906567791138	9.26750183505542	13.8695877356302	11.5459567137943	19.3798022684627	14.5791908969383	11.6260175718717	8.04413523033418	18.1964079935356	5.19788474936095	12.3351692932683	8.18724888789451	7.0000864451043	12.6775475513331	20.6971323049862	4.90986329826725	10.6413622884923	12.1461814728832	8.20502561347058	3.82151178429333	17.1990822140268
aten_s0180.g1.t1	0	0	0	0	0.540606707282375	0	0	0	0	0	0	0	0	0	0	0	0	0	0	0	0	0	0	0	0.149655931829302	0	0	0.657448368308946	0.60385773528144	0.617833455670362	0.495342419129649	0.296050172148571	0	0.485973029897943	0	0	0	0	0	0	0	0	1.21747837088154	0	0	0	0.372955709703208	0	0.312710585709577
aten_s0180.g2.t2	0.50149031038654	0.483018998738214	0	0	0.270303353641187	0	0.331025030930122	0.606242713404534	0.981935177127125	1.02736681034397	0.678429803708119	0.770455086630486	0.320201640348566	1.19778087053918	0.584063325126082	0.565657708780296	0	2.02263730645002	0	1.35685849270512	1.01325280507765	1.59149740307945	0.525719344716868	0.802918432913364	0	0.269786762573269	0	0.657448368308946	0.30192886764072	0	0.743013628694474	1.18420068859428	0.92284772706965	0.971946059795887	0.276809942187422	0.832151920379398	0	0	0	0.846956781506329	0.500006174650307	0.667239344807006	0	0	0.625962487558372	1.69481601947208	0.745911419406417	0	0
aten_s0180.g3.t1	3.25968701751251	4.83018998738214	4.25941685204455	1.12182167252089	1.89212347548831	0.996649499484789	1.98615018558073	4.84994170723627	2.55303146053052	2.05473362068795	2.54411176390545	1.15568262994573	4.16262132453136	2.87467408929403	2.33625330050433	4.52526167024237	1.64377113716335	2.31158549308574	1.52261966001152	2.17097358832818	2.27981881142472	2.38724610461917	4.73147410245181	1.33819738818894	2.24483897743953	2.15829410058615	3.24269935742882	3.28724184154473	3.62314641168864	2.47133382268145	3.96273935303719	1.18420068859428	3.6913909082786	1.45791908969383	2.21447953749938	1.6643038407588	2.40329916895753	1.73262824978698	4.55864952142525	2.25855141735021	2.50003087325154	7.33963279287707	7.30487022528926	0	2.81683119401268	3.10716270236548	2.98364567762567	1.52860471371733	3.75252702851493
aten_s0180.g4.t2	8.02384496618464	1.44905699621464	3.93176940188728	11.7791275614693	2.97333689005306	0.996649499484789	5.62742552581207	7.27491256085441	6.67715920446445	2.46568034482554	3.3921490185406	11.9420538427725	9.92625085080554	4.55156730804889	4.08844327588257	9.05052334048473	2.05471392145419	4.9121191728072	5.48143077604147	2.71371698541023	13.1722864660095	3.58086915692876	6.83435148131928	5.35278955275576	4.63933388670836	8.36338963977135	8.91742323292927	3.94469020985368	2.41543094112576	1.5445836391759	7.18246507737992	3.84865223793142	3.6913909082786	6.80362241857121	6.0898187281233	7.21198330995478	10.2998535812465	3.46525649957397	1.8770909794104	6.21101639771308	4.25005248452761	5.00429508605255	8.5223485961708	0	6.57260611936291	7.62667208762436	7.08615848436096	4.585814141152	2.8143952713862
aten_s0180.g5.t1	0	0	0	0	0	0	0	0.303121356702267	0	0	0	0	0	0	0	0	0	0	0	0	0	0	0	0	0	0	0	0	0	0	0	0	0	0	0	0	0	0	0	0	0	0	0	0	0	0	0	0	0
aten_s0180.g6.t1	24.8237703641337	17.3886839545757	20.9694368100655	17.9491467603342	30.5442789614542	10.9631444943327	19.1994517939471	10.3061261278771	19.8350905779679	21.3692296551547	22.0489686205139	21.9579699689688	20.4929049823082	18.4458254063034	14.601583128152	20.3636775160907	16.8486541559243	22.8269067442217	22.5347709681705	20.6242490891178	24.5713805231331	17.9043457846438	23.3945108399006	16.0583686582673	16.4621525012232	14.2986984163833	18.6455213052157	22.3532445225042	19.9273052642875	21.6241709484627	21.2997240225749	23.6840137718857	12.9198681789751	22.8407324052033	22.1447953749938	21.9133339033241	30.8995607437396	31.1873084961657	27.8882088369545	20.3269627561519	21.7502685972884	20.0171803442102	31.6544376429201	14.7295898948018	22.2216683083222	18.9254455507716	29.4635010665535	19.1075589214667	14.6973975283501
aten_s0180.g7.t1	5.26564825905867	10.6264179722407	9.17412860440365	13.4618600702507	6.4872804873885	7.97319599587831	6.28947558767232	11.8217329113884	5.30244995648648	10.068194741371	8.98919489913258	10.4011436695116	5.76362952627418	7.18668522323509	7.30079156407602	5.37374823341281	11.5063979601434	7.80160103916438	10.049289756076	7.32703586060762	7.5993960380824	11.1404818215561	8.41150951546988	9.09974223968479	8.0814203187823	7.014455826905	11.3494477510009	8.5468287880163	15.3983722496767	3.08916727835181	8.66849233476886	8.28940482015998	5.5370863624179	6.07466287372429	2.4912894796868	4.16075960189699	9.95652512853832	5.19788474936095	2.94971439621634	6.49333532488185	14.2501759775338	8.67411148249108	7.30487022528926	39.278906386138	8.76347482581721	7.34420275104568	5.59433564554813	18.343256564608	8.75589639986817
aten_s0180.g8.t1	3.25968701751251	4.83018998738214	5.24235920251637	24.1191659591991	3.24364024369425	3.98659799793916	15.2271514227856	5.75930577734307	5.30244995648648	5.34230741378867	3.22254156761357	11.9420538427725	5.12322624557705	5.50979200448023	6.4246965763869	6.22223479658325	3.69848505861753	3.75632642626433	2.74071538802074	5.69880566936149	4.55963762284944	1.98937175384931	6.30863213660241	7.76154485149585	6.88417286414788	2.69786762573269	16.2134967871441	8.5468287880163	4.83086188225152	4.94266764536289	5.69643781999097	4.14470241007999	8.30562954362685	3.64479772423458	3.59852924843649	6.10244741611558	3.7766129797904	5.19788474936095	2.94971439621634	6.49333532488185	4.75005865917792	2.00171803442102	9.73982696705234	0	7.82453109447966	5.6493867315736	7.83206990376738	3.82151178429333	10.3194493284161
aten_s0180.g9.t1	1.75521608635289	1.93207599495286	0.98294235047182	2.24364334504178	3.51394359733544	0.996649499484789	1.32410012372049	1.21248542680907	2.74941849595595	4.52041396551349	1.52646705834327	0	0.320201640348566	0.718668522323509	2.92031662563041	0.848486563170444	0.410942784290837	0.866844559907153	0.913571796006912	3.25646038249228	1.51987920761648	0.397874350769862	1.5771580341506	0.535278955275576	1.94552711378092	1.88850733801288	0	1.97234510492684	0.60385773528144	1.85350036701108	0.495342419129649	0	0	0.242986514948972	1.38404971093711	2.77383973459799	0.343328452708218	0	1.34077927100743	0.846956781506329	1.50001852395092	0.333619672403503	1.21747837088154	0	2.50384995023349	0.28246933657868	0.372955709703208	0.764302356858666	5.31607995706281
aten_s0180.g10.t1	1.00298062077308	2.41509499369107	0.655294900314546	2.24364334504178	1.08121341456475	0	0.662050061860244	0.909364070106801	1.5710962834034	2.46568034482554	1.86568196019733	1.54091017326097	1.60100820174283	0.239556174107836	1.16812665025216	0.565657708780296	1.64377113716335	1.73368911981431	0.913571796006912	1.89960188978716	1.77319240888589	3.1829948061589	2.10287737886747	2.40875529874009	2.39449490926883	1.61872057543962	3.24269935742882	3.94469020985368	1.20771547056288	0.308916727835181	1.9813696765186	0.592100344297142	1.8456954541393	2.42986514948972	0	1.6643038407588	3.08995607437396	3.46525649957397	0.268155854201485	1.69391356301266	0.750009261975461	0	0	0	2.50384995023349	1.69481601947208	0	0.764302356858666	0
aten_s0180.g11.t2	414.983231844862	288.845361245452	185.448456789017	185.100575965947	564.123099049158	289.028354850589	200.601168743654	197.028881856474	333.268799116946	369.441104999693	281.717975989796	225.743340382732	239.190625340379	259.439336558787	275.093826134385	302.909703051848	220.265332379889	342.981497536597	255.191055017931	396.474051568435	225.448749129778	238.724610461917	284.677025164184	325.717244285188	333.433416115684	214.210689483176	175.916440140514	176.853611075106	297.399934626109	324.98039768261	225.87614312312	307.596128862365	237.1718658569	381.245841954937	432.930749581129	276.27443756596	193.980575780143	220.043787722947	437.094042348421	290.223857129502	242.002988530749	237.203587078891	234.973325580138	191.484668632423	233.171026615494	220.608551867949	440.087737449786	395.144318495931	246.103230953437
aten_s0180.g12.t1	27.832712226453	24.1509499369107	24.9012062119528	37.0201151931894	24.8679085349892	16.9430414912414	31.1163529074315	27.5840434599063	19.0495424362662	25.2732235344618	23.4058282279301	24.6545627721755	26.8969377892795	28.7467408929403	23.9465963301694	33.6566336724276	29.1769376846494	21.6711139976788	29.2342974722212	26.3230547584792	34.7039085739096	28.6469532554301	20.5030544439578	28.6374241072433	23.9449490926883	26.9786762573269	38.1017174497887	24.325589627431	25.0600960141797	19.7706705814516	23.5287649086583	34.3418199692342	14.7655636331144	25.0276110397441	22.9752252015561	19.9716460891055	28.4962615747821	15.5936542480828	22.2569358987233	27.1026170082025	20.0002469860123	27.6904328094908	26.7845241593939	14.7295898948018	20.9697433332055	25.9871789652386	33.938969582992	10.7002329960213	28.7693738852811
aten_s0180.g13.t1	18.555141484302	8.21132297854965	23.5906164113237	23.5582551229387	9.46061737744156	19.9329899896958	14.8961263918555	24.5528298928836	13.1579313735035	10.4791414655085	15.2646705834327	12.712508929403	26.576736148931	10.0613593125291	13.1414248153368	14.4242715738975	9.45168403868925	13.5805647718787	9.74476582407373	10.5834962430999	17.9852372901284	14.7213509784849	8.41150951546988	13.6496133595272	7.48279659146509	20.2340071929952	21.0775458232874	9.86172552463419	12.6810124409102	10.5031687463961	11.1452044304171	9.47360550875427	4.61423863534825	6.56063590362224	7.47386843906041	12.7596627791508	21.2863640679095	10.3957694987219	7.2402080634401	12.4220327954262	6.00007409580369	15.3465049305611	9.73982696705234	19.639453193069	10.015399800934	16.1007521849848	7.45911419406417	7.64302356858666	4.37794819993408
aten_s0180.g14.t1	28.0834573816462	10.6264179722407	26.5394434627391	21.8755226141573	20.8133582303714	32.889433482998	13.2410012372049	33.3433492372494	19.2459294716916	17.05428905171	30.1901262650113	26.965928032067	25.9363328682338	13.8942580982545	22.7784696799172	23.1919660599921	13.5611118815976	28.8948186635718	12.7900051440968	20.6242490891178	23.0515013155166	19.4958431877232	17.0858787032982	15.5230897029917	23.6456372290297	32.9139850339389	13.7814722690725	24.9830379957399	25.3620248818205	19.7706705814516	22.0427376512694	16.2827594681714	25.8397363579502	16.0371099866321	22.4216053171812	23.0228697971633	17.5097510881191	13.8610259982959	13.1396368558728	18.915368120308	24.2502994705399	24.6878557578592	17.0446971923416	0	25.9774432336725	25.4222402920812	29.4635010665535	23.6933730626187	12.8211340140927
aten_s0180.g15.t2	3.51043217270578	6.27924698359679	3.93176940188728	8.41366254390667	1.62182012184712	1.99329899896958	4.96537546395183	5.45618442064081	3.53496663765765	3.28757379310072	3.73136392039466	6.93409577967437	4.16262132453136	5.03067965626456	4.67250660100866	3.67677510707192	4.93131341149004	5.77896373271435	10.049289756076	3.79920377957432	4.55963762284944	2.38724610461917	3.68003541301807	5.62042903039355	2.54415084109813	2.96765438830596	5.67472387550044	1.97234510492684	6.0385773528144	5.25158437319807	3.46739693390755	2.07235120504	3.6913909082786	3.15882469433663	1.10723976874969	4.16075960189699	1.71664226354109	1.73262824978698	8.84914318864901	3.38782712602531	6.25007718312884	6.00515410326306	3.65243511264463	0	0.938943731337559	4.80197872183756	4.4754685164385	3.05720942743467	4.06523761422451
aten_s0180.g16.t1	8.77608043176445	12.0754749684554	11.1400133053473	11.7791275614693	7.29819054831206	16.9430414912414	5.62742552581207	15.1560678351134	10.9976739838238	12.7393484482653	13.9078109760164	8.47500595293534	16.6504852981254	13.4151457500388	10.8051715148325	9.33335219487488	20.136196430251	10.6910829055216	17.053340192129	8.95526605185376	10.385841252046	11.9362305230959	11.8286852561295	12.579055448976	8.5303881142702	15.3778454666763	15.4028219477869	11.834070629561	9.35979489686232	14.5190862082535	12.6312316878061	11.2499065416457	7.3827818165572	11.4203662026017	9.13472809218494	9.15367112417337	18.1964079935356	12.1283977485089	12.0670134390668	12.1397138682574	11.0001358423068	20.0171803442102	6.08739185440771	54.0084962809398	12.2062685073883	18.0780375410355	5.96729135525133	11.46453535288	4.37794819993408
aten_s0180.g17.t1	1.25372577596635	13.0415129659318	0.98294235047182	5.60910836260445	1.35151676820594	1.99329899896958	4.30332540209158	2.42497085361814	2.94580553138137	3.69852051723831	2.03528941112436	4.23750297646767	2.56161312278853	9.34269079020561	4.9645382635717	3.95960396146207	4.52037062719921	1.15579274654287	6.69952650405069	4.61331887519739	1.26656600634707	8.75323571693696	4.46861443009338	6.6909869409447	2.69380677292743	3.23744115087923	4.05337419678603	2.62979347323578	7.548221691018	5.56050110103325	2.22904088608342	4.73680275437713	5.5370863624179	4.85973029897943	2.76809942187422	0.554767946919599	5.14992679062327	0	4.55864952142525	1.69391356301266	3.75004630987731	2.66895737922802	9.73982696705234	24.5493164913363	4.06875616912942	1.4123466828934	2.23773425821925	1.52860471371733	4.06523761422451
aten_s0180.g18.t1	12.5372577596635	16.9056649558375	23.9182638614809	18.5100575965947	11.6230442065711	3.98659799793916	13.2410012372049	18.187281402136	19.8350905779679	11.3010349137837	17.4695674454841	14.6386466459792	20.1727033419596	14.1338142723623	15.1856464532781	17.252560117799	9.45168403868925	13.8695129585144	14.3126248041083	9.76938114747683	21.7849353091696	23.4745866954219	13.6687029626386	14.1848923148028	11.9724745463441	18.8850733801289	14.5921471084297	14.4638641027968	14.4925856467546	8.95858510722024	13.3742453165005	17.4669601567657	11.9970204519055	7.7755684783671	12.456447398434	11.9275108587714	21.2863640679095	12.1283977485089	9.92176660545495	14.1159463584388	15.0001852395092	20.0171803442102	6.08739185440771	29.4591797896035	18.465893382972	17.2306295312995	12.6804941299091	12.9931400665973	17.1990822140268
aten_s0180.g19.t1	66.6982112814098	68.5886978208265	73.7206762853865	75.7229628951601	78.3879725559443	72.7554134623896	90.7008584748534	86.3895866601461	82.2861678432531	68.8335762930463	72.5919889967687	82.438694269462	82.9322248502785	75.6997510180762	70.3796306776929	64.2021499465636	101.913810504128	75.704424898558	70.9540761565368	75.7127038929454	75.2340207770158	95.091969833997	80.4350597416808	85.9122723217299	64.2023947547705	81.205815534554	54.3152142369328	69.6895270407483	72.4629282337728	65.4903463010583	73.8060204503177	83.7821987180456	69.2135795302238	77.9986712986199	60.0677574546707	80.163968329882	76.5622449539326	64.1072452421184	82.8601589482589	76.7907481899071	80.2509910313743	77.3997639976127	75.4836589946556	83.4676760705433	56.3366238802535	75.7017822030862	62.656559230139	47.3867461252373	99.7546768413552
aten_s0180.g20.t1	14.5432190012097	8.69434197728786	10.1570709548755	3.92637585382311	7.56849390195325	12.9564434933023	6.62050061860244	12.7310969814952	5.89161106276275	10.068194741371	14.0774184269435	6.54886823635913	17.6110902191711	6.70757287501941	9.34501320201731	7.63637906853399	9.04074125439842	11.8468756520644	3.65428718402765	11.668983037264	13.6789128685483	13.1298535754054	9.46294820490362	7.22626589622027	8.97935590975811	12.1404043157971	2.43202451807162	8.5468287880163	10.8694392350659	7.41400146804434	6.19178023912062	10.3617560252	10.1513249977662	8.26154150826504	12.456447398434	9.70843907109297	8.92653977041367	5.19788474936095	6.70389635503713	5.64637854337552	11.5001420169571	8.67411148249108	15.8272188214601	4.90986329826725	6.25962487558373	5.36691739499492	8.20502561347058	8.40732592544533	5.00336937135324
aten_s0180.g21.t1	30.5909089335789	16.4226459570993	55.0447716264219	41.5074018832729	31.8957957296601	20.9296394891806	43.364279051846	41.2245045115083	34.9568923057256	26.095116982737	31.7165933233546	41.9898022213615	41.9464148856621	33.5378643750971	28.327071268615	30.545516274136	26.3003381946136	39.874849755729	30.1478692682281	26.3230547584792	34.4505953726402	26.6575815015808	36.2746347854639	30.24326097307	30.3801541613483	36.1514261848181	48.6404903614324	33.5298667837562	37.4391795874493	29.9649226000125	26.0054770043066	29.0129168705599	40.6052999910646	31.8312334583153	32.109953293741	31.3443890009573	51.1559394535245	31.1873084961657	28.1563646911559	31.3374009157342	26.5003272564663	39.0335016712099	25.5670457885124	19.639453193069	43.5043928853069	36.7210137552284	38.0414823897272	35.1579084154987	31.2710585709577
aten_s0180.g22.t1	38.113263589377	35.7434059066279	77.6524456872738	77.9666062402018	28.3818521323247	45.8458769763003	68.5221814025352	70.324154754926	55.5775310253953	45.4096130172037	49.5253756706927	66.2591374502218	68.5231510345931	60.1285997010669	53.4417942490365	46.9495898287646	59.1757609378805	38.7190570091862	54.8143077604147	35.821064207415	70.1677567516275	70.0258857354957	54.1490925058374	73.6008563503917	46.5429947989129	59.083301003546	80.2568090963634	60.485249884423	60.385773528144	47.2642593587827	63.6515008581599	37.3023216907199	49.8337772617611	46.8963973851515	42.0751112124882	47.1552754881659	64.545749109145	67.5725017416923	45.854651068454	56.1814665065865	48.750602028405	64.3885967738761	56.004005060551	68.7380861757415	62.5962487558372	66.0978247594111	34.3119252926952	51.2082579095307	51.9099572277898
aten_s0180.g23.t1	2.00596124154616	0.966037997476429	2.94882705141546	12.3400383977298	0.810910060923562	0	3.64127534023134	2.7280922103204	4.7132888502102	0.41094672413759	0.678429803708119	5.77841314972864	0.320201640348566	2.15600556697053	0.292031662563041	2.26263083512118	0	2.31158549308574	0.913571796006912	0.814115095623069	1.26656600634707	2.38724610461917	0.788579017075302	0.535278955275576	1.34690338646372	1.88850733801288	11.3494477510009	3.94469020985368	1.5096443382036	1.23566691134072	2.22904088608342	2.36840137718857	1.8456954541393	1.94389211959177	0	1.94168781421859	1.37331381083287	13.8610259982959	1.34077927100743	1.69391356301266	1.75002161127608	1.00085901721051	1.21747837088154	0	1.87788746267512	1.97728535605076	3.72955709703208	3.82151178429333	0.938131757128732
aten_s0180.g24.t1	15.2954544667895	14.0075509634082	16.0547250577064	20.192790105376	19.7321448158067	21.9262889886654	20.5235519176676	21.8247376825632	17.8712202237137	19.1090226723979	19.3352494056814	15.794329275925	22.4141148243996	19.1644939286269	23.3625330050433	20.6465063704808	18.4924252930877	14.7363575184216	15.8352444641198	17.0964170080845	17.7319240888589	16.3128483815643	21.2916334610331	13.1143344042516	18.1083677513455	20.2340071929952	12.1601225903581	17.0936575760326	19.3234475290061	13.592336024748	21.0520528130101	12.43410723024	13.8427159060448	14.5791908969383	12.1796374562466	15.8108864872086	20.2563787097849	19.0589107476568	10.7262341680594	14.6805842127764	17.2502130254356	24.6878557578592	23.1320890467493	24.5493164913363	17.5269496516344	19.2079148873502	11.5616270007995	14.5217447803147	15.6355292854789
aten_s0180.g25.t2	0	0	0.327647450157273	0.560910836260445	0	0	0.662050061860244	0.909364070106801	0	0.205473362068795	0	0.770455086630486	0	0	0	0	0	0	0	0	0	0	0	0	0	0	0	0	0	0	0	0	0.92284772706965	0.242986514948972	0	0	0	0	0	0	0	0.333619672403503	0	0	0	0	0	0	0.938131757128732
aten_s0180.g26.t1	10.5312965181173	16.4226459570993	14.7441352570773	17.9491467603342	10.0012240847239	23.9195879876349	15.5581764537157	19.7028881856474	12.1759961963763	9.45177465516457	13.9078109760164	18.8761496224469	20.4929049823082	15.5711513170094	16.6458047660933	17.8182178265793	18.4924252930877	10.6910829055216	22.5347709681705	10.5834962430999	18.2385504913978	17.5064714338739	9.98866754962049	17.664205524094	12.1221304781734	15.1080587041031	30.8056438955738	18.4085543126505	16.0022299849582	10.8120854742313	20.0613679747508	13.0262075745371	11.0741727248358	10.6914066577548	12.1796374562466	13.0370467526106	21.2863640679095	1.73262824978698	8.31283148024604	17.2214545572953	13.7501698028835	17.3482229649822	28.0020025302755	9.8197265965345	17.2139684078552	16.3832215215634	11.9345827105027	9.93593063916266	10.0067387427065
aten_s0180.g27.t1	335.497017648595	299.954798216431	175.291385834141	260.262628024846	385.993188999616	226.239436383047	276.405900826652	187.328998442001	301.846873448878	282.525872844593	213.874995618985	266.192232430833	180.593725156591	272.135813786502	231.289076749928	242.101499357967	256.017354613192	351.649943135668	282.293684966136	341.385596764607	191.758093360946	205.303164997249	224.745019866461	264.96308286141	263.843407815059	179.947770636371	184.023188534086	230.76437727644	288.040139729247	293.470891443422	226.123814332685	235.063836685965	319.305313566099	316.125455948612	354.316725999901	272.113677964063	197.070531854517	349.990906456971	286.926763995589	286.271392149139	229.002827989841	217.853646079487	354.286205926529	196.39453193069	222.216683083222	218.631266511898	432.628623255722	303.428035672891	366.184095865915
aten_s0180.g28.t1	0	0	0	0	0	0	0	0	0	0	0	0	0	0	0	0	0	0	0	0	0	0	0	0	0	0	0	0	0	0	0	0	0	0	0	0	0	0	0	0	0	0	0	0	0	0	0	0	0
aten_s0180.g29.t1	40.1192248309232	17.8717029533139	63.2359578803537	65.626567842472	27.8412454250423	22.9229384881501	32.1094280002218	35.4651987341652	32.6002478806206	18.2871292241228	30.8685560687194	57.3989039539712	31.699962394508	24.913842107215	20.7342480419759	30.2626874197458	18.4924252930877	26.0053367972146	13.7035769401037	17.9105321037075	35.2105349764485	25.4639584492712	14.1944223073554	14.4525317924405	17.0607762285404	25.6297424444606	55.12588907629	17.0936575760326	29.5890290287905	16.9904200309349	20.5567103938804	23.9800639440342	15.6884113601841	20.4108672557136	18.8230760687447	21.9133339033241	48.752640284567	17.3262824978698	16.6256629604921	23.1501520278396	9.25011423103069	32.6947278955433	28.0020025302755	4.90986329826725	19.7178183580887	17.7955682044568	57.8081350039973	23.6933730626187	11.2575810855448
aten_s0180.g30.t1	42.6266763828559	16.9056649558375	56.0277139768937	72.9184087138578	28.922458839607	13.953092992787	34.7576282476628	38.1932909444857	36.527988589129	14.999555431022	31.7165933233546	54.7023111507645	31.699962394508	26.351179151862	18.1059630789085	22.909137205602	16.0267685873426	26.0053367972146	15.2261966001152	12.4830981328871	29.384331347252	21.0873405908027	14.9830013244307	21.1435187333852	17.0607762285404	25.6297424444606	44.5871161646463	19.7234510492684	30.192886764072	12.9745025690776	19.813696765186	21.0195622225485	16.6112590872537	21.1398268005605	27.4041842765548	16.0882704606684	49.0959687372752	15.5936542480828	15.2848836894847	24.2794277365148	12.5001543662577	32.3611082231398	18.2621755632231	19.639453193069	21.5957058207639	21.4676695799797	57.0622235845909	28.2791872037707	15.0101081140597
aten_s0180.g31.t1	0	0	0.327647450157273	0	0	0	0	0.606242713404534	0.196387035425425	0	0.16960745092703	0	0.960604921045697	0	0	0	0	0.288948186635718	0.304523932002304	0	0.253313201269413	0.795748701539724	0	0	0.598623727317207	0	0	0	0	0.617833455670362	0	1.18420068859428	0	0.728959544846915	0	0	0	0	0	0	1.25001543662577	0.667239344807006	0	0	0.625962487558372	0	0	0	0
aten_s0180.g32.t1	39.3669893653434	30.9132159192457	51.1130022245346	36.4592043569289	38.3830762170486	36.8760314809372	51.9709298560291	38.7995336578902	29.2616682783883	36.9852051723831	33.4126678326249	51.6204908042425	35.8625837190394	31.6214149822344	40.3003694336997	42.9899858673025	34.5191938804303	43.3422279953576	52.6826402363986	49.1182774359252	33.690655768832	40.1853094277561	44.4232846285753	36.6666084363769	40.8560693893994	37.7701467602577	47.019140682718	43.3915923083904	34.7218197786828	38.3056742515624	46.3145161886222	37.0062715185714	46.1423863534825	35.4760311825499	40.6910615015511	43.5492838331885	77.9355587647655	50.2462192438225	43.1730925264391	42.3478390753164	35.5004384001718	43.7041770848589	41.3942646099725	9.8197265965345	37.5577492535024	38.1333604381218	45.8735522934946	27.514884846912	55.3497736705952
aten_s0180.g33.t1	1.25372577596635	4.34717098864393	4.25941685204455	1.12182167252089	3.24364024369425	0.996649499484789	2.64820024744098	0.909364070106801	3.73135367308307	1.23284017241277	2.37450431297842	1.15568262994573	1.92120984209139	2.87467408929403	2.62828496306737	1.13131541756059	4.10942784290837	2.60053367972146	0.913571796006912	2.44234528686921	4.05301122031062	4.77449220923834	1.5771580341506	0.535278955275576	2.54415084109813	2.42808086315942	6.48539871485765	3.28724184154473	1.20771547056288	4.94266764536289	2.22904088608342	2.36840137718857	4.61423863534825	4.13077075413252	2.21447953749938	3.32860768151759	5.14992679062327	3.46525649957397	2.94971439621634	4.51710283470042	2.50003087325154	7.00601312047356	3.65243511264463	4.90986329826725	1.56490621889593	2.8246933657868	3.72955709703208	1.52860471371733	1.56355292854789
aten_s0180.g34.t1	36.1073023478309	37.1924629028425	19.0035521091218	16.8273250878133	44.6000533507959	27.9061859855741	24.1648272578989	18.7935241155406	27.2977979241341	40.6837256896214	27.8156219520329	17.3352394491859	22.093913184051	26.5907353259698	30.3712929065563	26.5859123126739	24.2456242731594	31.7843005299289	22.5347709681705	30.9363736336766	21.5316221079001	29.4427019569698	31.5431606830121	21.411158211023	26.6387558656157	21.043367480715	14.5921471084297	27.6128314689757	33.8160331757606	24.4044214989793	24.5194497469176	28.4208165262628	22.1483454496716	26.4855301294379	23.5288450859309	29.9574691336583	23.0030063314506	22.5241672472308	39.6870664218198	22.3031952463333	31.0003828283191	25.3550951026662	32.8719160138017	58.918359579207	37.5577492535024	29.9417496773401	26.4798553889278	21.4004659920427	25.3295574424758
aten_s0180.g35.t1	7.77309981099137	7.72830397981143	4.58706430220183	10.6573058889485	9.19031402380037	4.98324749742395	7.94460074232293	2.7280922103204	3.9277407085085	7.19156767240782	5.76665333151901	8.86023349625058	6.72423444731988	8.86357844198994	7.59282322663906	5.65657708780296	5.34225619578088	6.93475647925722	9.13571796006912	10.8548679416409	4.55963762284944	3.58086915692876	5.25719344716868	6.42334746330691	8.0814203187823	5.12594848889212	8.10674839357206	1.97234510492684	5.13279074989224	9.88533529072578	4.45808177216684	6.51310378726856	5.5370863624179	6.07466287372429	16.3317865890579	9.98582304455277	3.43328452708218	5.19788474936095	5.63127293823119	12.1397138682574	6.500080270454	4.33705574124554	7.30487022528926	0	8.45049358203803	7.061733414467	8.20502561347058	3.82151178429333	7.81776464273943
aten_s0180.g36.t1	45.3848730899819	55.5471848548947	56.355361427051	57.7738161348258	37.572166156125	45.8458769763003	81.7631826397401	50.3181452125763	52.0425643877376	42.5329859482406	51.051842729036	58.1693590406017	57.6362952627418	65.1592793573314	52.5656992613474	59.1112305675409	62.0523604279164	50.5659326612506	43.2423983443272	48.5755340388431	63.074987116084	58.8854039139396	57.8291279188555	45.7663506760617	37.8629507528134	46.133536400029	73.7714103815058	49.9660759914799	51.9317652342038	54.678260826827	50.0295843320946	66.6112887334285	35.9910613557164	49.8122355645392	51.763459189048	41.8849799924297	58.3658369603971	53.7114757433965	45.0501835058495	49.9704501088734	46.2505711551534	59.3843016878235	57.2214834314325	58.918359579207	56.3366238802535	56.2113979791573	57.8081350039973	53.5011649801067	69.7344606132357
aten_s0180.g37.t1	12.2865126044702	19.8037789482668	12.7782505561337	6.73093003512534	12.1636509138534	24.9162374871197	7.94460074232293	14.2467037650066	14.7290276569069	17.2597624137788	16.960745092703	10.7863712128268	14.0888721753369	21.7996118438131	22.7784696799172	16.9697312634089	30.8207088218128	12.7137202119716	22.5347709681705	16.0109302139204	13.6789128685483	24.6682097477314	30.2288623212199	18.4671239570074	15.1152491147595	17.8059263298358	8.10674839357206	26.2979347323578	26.2678114847426	20.0795873092868	15.1079437834543	15.0985587795771	11.0741727248358	16.0371099866321	11.3492076296843	10.2632070180126	16.4797657299945	22.5241672472308	19.8435332109099	10.4458003052447	24.7503056451902	16.6809836201752	18.2621755632231	24.5493164913363	15.0230997014009	18.3605068776142	7.08615848436096	19.1075589214667	36.5871385280205
aten_s0180.g38.t1	22.5670639673943	21.7358549432196	23.9182638614809	37.0201151931894	25.1382118886304	25.9128869866045	33.7645531548724	29.0996502434176	20.4242516842442	26.9170104310121	25.9499399918356	27.7363831186975	22.4141148243996	25.3929544554306	27.1589446183628	34.2222913812079	40.272392860502	17.0479430115073	37.1519197042811	26.0516830599382	39.2635461967591	30.2384506585095	30.2288623212199	24.0875529874009	26.4890999337864	43.7054555368696	23.509570341359	19.7234510492684	33.5141043081199	35.5254237010458	33.6832845008162	29.6050172148571	24.9168886308806	19.6819077108667	23.8056550281183	23.8550217175427	32.6162030072807	29.4546802463787	20.1116890651114	27.6672548625401	32.7504044395951	26.6895737922802	23.1320890467493	29.4591797896035	29.4202369152435	44.3476858428528	13.4264055493155	28.2791872037707	44.40490317076
aten_s0180.g39.t1	54.9131889873261	34.7773679091514	34.0753348163564	37.5810260294498	62.1697713374731	35.8793819814524	35.7507033404532	26.068436676395	41.6340515101901	48.2862400861668	37.9920690076547	26.5807004887518	25.2959295875367	43.3596675135184	37.0880211455062	45.5354455568138	42.7380495662471	49.6990881013434	42.024302616318	48.5755340388431	41.7966782094532	32.2278224123588	32.5945993724458	44.160513810235	48.4885219126938	35.8816394222448	28.3736193775022	31.5575216788294	38.0430373227307	40.1591746185735	40.6180783686312	48.5522282323656	50.7566249888308	45.6814648104067	58.6837077437336	53.5351068777413	38.1094582506122	27.7220519965917	43.7094042348421	46.8649419100169	41.5005124959755	36.6981639643853	30.4369592720386	0	42.8784303977485	46.3249711989035	68.2508948756871	39.7437225566507	37.2125596994397
aten_s0180.g40.t1	70.2086434541156	75.8339828018997	58.9765410283092	78.5275170764623	66.7649283493733	54.8157224716634	59.5845055674219	66.3835771177965	68.1463012926225	71.9156767240782	54.6135991985036	68.5705027101132	51.5524640961191	61.0868243974982	61.6186808008016	60.2425459851015	47.6693629777371	59.2343782603221	51.4645445083894	58.34491518632	50.1560138513439	52.1215399508519	41.2689685602741	79.488924858423	47.2912744580594	52.3386319392142	67.2860116666481	50.6235243597888	66.4243508809584	59.6209284721899	52.5062964277428	85.2624495787884	70.1364272572934	68.2792107006611	62.5590469343575	67.9590734976508	55.6192093387313	50.2462192438225	63.016625737349	65.2156721759873	55.0006792115338	71.3946098943497	68.1787887693664	24.5493164913363	68.855873631421	57.0588059888934	83.5420789735187	62.6727932624107	42.5286396565025
aten_s0180.g41.t3	346.780549632292	259.864221321159	414.801671899108	235.582551229387	294.360352115253	323.911087332556	349.893457693139	421.641807172854	326.788026947907	271.224837930809	345.320770087433	364.42525597622	462.05096702298	304.47589729106	296.412137501487	325.81884025745	378.478304331861	375.343694439797	253.363911425917	296.609266505338	384.782752728239	402.6488429791	329.888888809834	339.366857644715	289.733884021528	357.197673647009	288.600242811165	350.419980308668	318.8368842286	312.623728569203	373.488184023756	415.358391524445	310.999684022472	311.022739134684	301.446027042103	313.166506036113	371.824714283	403.702382200367	305.697673789693	332.28937727765	287.753553511252	366.981639643853	320.196811541846	181.664942035888	317.988943679653	324.557267728903	336.033094442591	346.993270013835	267.992971953108
aten_s0180.g42.t1	66.9489564366031	20.7698169457432	28.83297561384	16.8273250878133	57.3043109719317	40.8626294788764	24.495852288829	26.3715580330972	38.2954719079579	49.9300269827172	37.1440317530195	20.4170597957079	32.6605673155537	34.7356452456362	39.1322427834475	41.2930127409616	29.9988232532311	50.2769844746149	42.024302616318	64.0437208556815	31.1575237561379	23.4745866954219	40.2175298708404	43.0899558996839	46.8423066625715	27.5182497824735	20.2668709839302	19.0660026809594	35.3256775139642	50.3534266371345	34.4262981295106	35.2299704856799	37.8367568098557	44.4665322356618	67.5416258937311	46.8778915147061	18.1964079935356	13.8610259982959	63.2847815915505	54.7698718707426	44.0005433692271	19.0163213269997	59.6564401731956	44.1887696844053	51.0159427360074	31.9190350333908	49.2301536808235	50.443955552672	36.274427942311
aten_s0180.g43.t2	47.6415794867213	40.57359589401	22.6076740608518	34.2155610118871	44.8703567044371	15.9463919917566	31.1163529074315	27.5840434599063	28.0833460658358	34.7249981896263	34.26070508726	30.4329759219042	35.2221804383422	31.8609711563422	31.5394195568084	35.9192645075488	29.9988232532311	29.1837668502075	34.7157282482627	41.5198698767765	28.8777049447131	30.6363250092794	21.81735280575	35.0607715705502	34.720176184398	19.9642204304219	21.8882206626446	30.2426249422115	35.3256775139642	35.834340428881	23.5287649086583	35.2299704856799	40.6052999910646	26.9715031593359	35.4316725999901	21.3585659564045	15.793108824578	25.9894237468047	36.7373520256035	27.1026170082025	21.2502624226381	26.0223344474732	28.0020025302755	4.90986329826725	24.0995557709973	25.4222402920812	57.0622235845909	40.5080249135093	25.6422680281853
aten_s0180.g44.t1	3.25968701751251	2.89811399242929	2.94882705141546	2.24364334504178	3.24364024369425	0.996649499484789	5.95845055674219	4.54682035053401	2.55303146053052	2.87662706896313	2.54411176390545	3.85227543315243	2.56161312278853	1.91644939286269	7.00875990151298	3.11111739829163	8.21885568581674	2.60053367972146	3.95881111602995	5.97017736790251	1.77319240888589	4.37661785846848	6.30863213660241	6.15570798566912	3.29243050024464	2.96765438830596	4.05337419678603	6.57448368308946	3.0192886764072	4.01591746185735	7.18246507737992	1.18420068859428	2.76854318120895	4.85973029897943	3.59852924843649	4.71552754881659	1.02998535812465	3.46525649957397	2.41340268781337	6.49333532488185	3.50004322255215	2.00171803442102	2.43495674176309	4.90986329826725	4.38173741290861	5.08444805841624	4.84842422614171	6.878721211728	1.87626351425746
aten_s0180.g45.t1	25.074515519327	13.52453196467	17.3653148583355	8.97457338016712	24.597605181348	11.9597939938175	12.5789511753446	14.2467037650066	16.4965109757357	16.026922241366	16.2823152889949	17.3352394491859	16.970686938474	15.8107074911172	11.9732981650847	16.6869024090187	15.204883018761	23.6937513041288	11.8764333480899	14.9254434197563	19.5051164977448	10.3447331200164	16.0344400138645	17.3965660464562	15.863528773906	9.71232345263769	12.1601225903581	21.6957961541952	16.9080165878803	16.6815033030998	12.1358892686764	21.9077127389942	14.7655636331144	19.1959346809688	19.653505895307	14.1465826464498	12.3598242974958	5.19788474936095	18.770909794104	18.0684113388017	15.7501945014847	11.0094491893156	23.1320890467493	9.8197265965345	12.5192497511675	18.3605068776142	38.7873938091337	11.46453535288	18.4499245568651
aten_s0180.g46.t1	0	0	0	0	0	0	0	0	0	0.205473362068795	0	0	0	0	0	0.282828854390148	0	0	0	0.271371698541023	0	0	0	0	0.149655931829302	0.269786762573269	0	0	0.30192886764072	0.308916727835181	0	0	0	0	0	0	0	0	0	0.282318927168776	0	0	0	0	0	0	0	0.764302356858666	0.312710585709577
aten_s0180.g47.t1	97.0383750597955	140.55852863282	123.850736159449	127.326759831121	104.337094505498	172.420363410869	148.299213856695	170.960445180079	117.046673113553	124.51685741369	156.038854852867	115.183035451258	190.199774367048	106.123385129771	148.352084582025	131.232588437029	198.896307596765	136.383544092059	141.603628381071	140.57053984425	155.787618780689	193.366934474153	201.35050902656	114.014417473698	178.689182604186	157.825256105363	121.601225903581	193.28982028283	111.411752159426	177.627118505229	168.664093713646	145.360634524948	102.436097704731	105.213160972905	99.9283891296595	146.181354013314	121.538272258709	174.995453228485	107.798653388997	125.349603662937	180.752232136086	137.451305030243	133.92262079697	142.38603564975	168.070927909423	167.786785927736	76.8288761988609	170.439425579483	148.22481762634
aten_s0180.g48.t1	34.6028314166713	30.4301969205075	53.7341818257928	25.8018984679805	21.624268291295	42.8559284778459	29.4612277527809	56.6836937033239	38.2954719079579	28.1498506034249	46.6420490049332	48.5386704577206	49.9514558943763	29.7049655893717	31.2473878942454	37.6162376338897	43.5599351348287	36.4074715161004	37.4564436362834	34.4642057147099	59.7819154995816	53.7130373539314	44.4232846285753	33.7225741823613	37.2643270254962	52.068845176641	37.2910426104315	39.4469020985368	37.1372507198085	37.3789240680569	45.3238313503629	36.1181210021256	25.8397363579502	32.5601930031622	26.2969445078051	34.3956127090151	42.9160565885273	17.3262824978698	24.6703385865366	35.8545037504346	43.0005310199264	47.3739934812974	49.9166132061432	49.0986329826725	51.9548864673449	52.2568272670558	26.1068996792246	40.5080249135093	37.5252702851493
aten_s0180.g49.t1	4.51341279347886	14.9735889608846	5.24235920251637	12.3400383977298	5.40606707282375	5.97989699690873	16.220226515576	5.15306306393854	6.67715920446445	2.46568034482554	3.05293411668654	6.16364069304389	4.48282296487992	6.94712904912725	7.00875990151298	3.11111739829163	9.86262682298009	4.9121191728072	7.00405043605299	3.5278320810333	5.06626402538827	9.54898441847669	4.46861443009338	9.09974223968479	2.09518304561023	1.61872057543962	12.1601225903581	10.5191738929431	8.45400829394016	4.32483418969253	2.72438330521307	7.99335464801141	5.5370863624179	6.31764938867326	5.81300878593587	1.94168781421859	4.80659833791505	10.3957694987219	5.3631170840297	5.64637854337552	5.25006483382823	7.33963279287707	7.30487022528926	0	5.63366238802535	3.95457071210152	6.34024706495454	4.585814141152	13.4465551855118
aten_s0180.g50.t1	2.75819670712597	1.93207599495286	1.96588470094364	3.92637585382311	1.89212347548831	0.996649499484789	5.29640049488195	3.63745628042721	4.7132888502102	2.05473362068795	1.52646705834327	2.6965928032067	2.24141148243996	1.43733704464702	1.16812665025216	0.848486563170444	2.46565670574502	2.31158549308574	1.21809572800922	2.98508868395125	0.75993960380824	1.98937175384931	2.89145639594277	2.94403425401567	1.94552711378092	1.88850733801288	1.62134967871441	2.62979347323578	1.5096443382036	0.617833455670362	1.9813696765186	3.25655189363428	6.45993408948755	2.91583817938766	1.38404971093711	2.49645576113819	0	3.46525649957397	1.07262341680594	1.1292757086751	3.00003704790184	5.00429508605255	1.21747837088154	4.90986329826725	2.81683119401268	0.84740800973604	2.23773425821925	3.05720942743467	1.56355292854789
aten_s0180.g51.t1	21.5640833466212	22.7018929406961	21.2970842602228	29.1673634855431	19.7321448158067	20.9296394891806	25.4889273816194	25.1590726062882	19.0495424362662	23.4239632758426	23.0666133260761	20.8022873390231	26.8969377892795	17.2480445357642	18.3979947414716	23.4747949143823	23.0127959202869	21.6711139976788	23.7528666961797	24.4234528686921	27.6111389383661	18.7000944861835	22.3430721504669	19.5376818675585	20.6525185924436	25.3599556818873	23.509570341359	23.6681412591221	22.644665073054	17.2993367587701	25.7578057947418	19.8353615339542	16.6112590872537	20.4108672557136	21.3143655484315	28.8479332398191	15.4497803718698	19.0589107476568	27.8882088369545	20.0446438289831	23.0002840339141	17.3482229649822	29.219480901157	24.5493164913363	16.2750246765177	22.3150775897157	20.5125640336765	19.8718612783253	16.8863716283172
aten_s0180.g52.t1	26.8297316056799	13.52453196467	19.0035521091218	17.3882359240738	28.1115487786835	31.8927839835132	15.5581764537157	32.1308638104403	27.4941849595595	30.4100575861817	31.0381635196464	23.4988801422298	29.4585509120681	28.5071847188325	28.0350396060519	25.1717680407232	17.670539724506	26.8721813571217	22.2302470361682	26.3230547584792	31.9174633599461	23.8724610461917	37.0632138025392	24.6228319426765	26.1897880701278	35.3420658970983	20.2668709839302	26.2979347323578	17.209945455521	30.2738393278477	34.9216405486403	17.4669601567657	29.5311272662288	22.3547593753054	23.5288450859309	26.9062454256005	19.5697218043684	13.8610259982959	26.8155854201485	24.8440655908523	28.2503488677424	22.3525180510347	17.0446971923416	9.8197265965345	23.473593283439	29.9417496773401	18.6477854851604	32.8650013449227	18.1372139711555
aten_s0180.g53.t1	3.51043217270578	2.89811399242929	3.27647450157273	7.85275170764623	2.97333689005306	0.996649499484789	5.62742552581207	2.12184949691587	2.94580553138137	1.84926025861915	1.86568196019733	4.23750297646767	2.24141148243996	1.67689321875485	2.33625330050433	6.22223479658325	7.39697011723507	0.866844559907153	5.48143077604147	2.98508868395125	3.7996980190412	3.97874350769862	0.788579017075302	1.60583686582673	2.54415084109813	2.15829410058615	6.48539871485765	1.31489673661789	1.81157320584432	2.16241709484627	4.45808177216684	5.03285292652571	1.8456954541393	4.37375726908149	2.21447953749938	2.21907178767839	0.686656905416436	12.1283977485089	3.75418195882079	4.23478390753164	3.250040135227	5.33791475845605	8.5223485961708	0	3.75577492535023	5.08444805841624	1.49182283881283	2.292907070576	5.31607995706281
aten_s0180.g54.t1	6.01788372463848	10.1433989735025	6.22530155298819	2.24364334504178	5.13576371918256	4.98324749742395	3.31025030930122	9.39676205777028	6.48077216903902	3.08210043103192	4.74900862595683	0.770455086630486	9.28584757010841	5.2702358303724	5.54860158869778	3.39394625268178	6.98602733294423	4.62317098617148	3.34976325202534	4.34194717665637	5.31957722665768	2.78512045538903	3.68003541301807	7.22626589622027	3.44208643207394	8.36338963977135	8.10674839357206	5.91703531478051	6.34050622045512	1.5445836391759	5.69643781999097	2.66445154933714	1.8456954541393	5.34570332887738	5.25938890156103	3.60599165497739	6.52324060145614	3.46525649957397	6.70389635503713	1.97623249018143	5.25006483382823	6.67239344807006	0	0	10.015399800934	4.2370400486802	3.35660138732888	2.292907070576	5.62879054277239
aten_s0180.g55.t1	67.1997015917964	33.3283109129368	37.0241618677719	37.0201151931894	61.0885579229083	52.8224234726938	41.0471038353351	50.9243879259809	39.0810200496596	67.8062094827023	80.3939317394121	36.9818441582633	57.6362952627418	51.7441336072926	53.4417942490365	64.2021499465636	39.0395645076295	60.6791191935007	58.7731188764447	53.4602246125816	49.9027006500745	35.8086915692876	70.7092518644187	48.9780244077152	81.8617947106281	52.068845176641	30.8056438955738	50.6235243597888	39.854610528575	62.4011790227065	55.2306797329559	42.0391244450971	48.9109295346915	41.3077075413252	60.8981872812329	64.0756978692136	26.4362908585328	43.3157062446746	52.5585474234911	52.5113204533924	85.2510527778774	32.6947278955433	36.5243511264463	24.5493164913363	51.3289239797865	60.4484380278375	49.9760651002299	74.9016309721493	40.9650867279546
aten_s0180.g56.t2	7.27160950060483	4.83018998738214	3.93176940188728	13.4618600702507	6.4872804873885	2.98994849845437	25.4889273816194	8.18427663096121	12.1759961963763	6.78062094827023	4.91861607688386	14.253419102664	4.80302460522849	5.50979200448023	8.46891821432819	5.65657708780296	5.34225619578088	8.37949741243581	12.1809572800922	8.41252265477172	7.85270923935182	10.3447331200164	6.83435148131928	11.2408580607871	4.78898981853766	5.12594848889212	9.72809807228647	3.28724184154473	9.35979489686232	6.17833455670362	6.68712265825027	9.76965568090284	8.30562954362685	9.96244711290784	9.96515791874721	8.32151920379398	12.3598242974958	13.8610259982959	8.84914318864901	6.49333532488185	5.75007100847854	16.0137442753681	14.6097404505785	4.90986329826725	9.70241855715477	5.36691739499492	7.45911419406417	5.35011649801067	16.5736610426076
aten_s0180.g57.t1	83.4981366793589	123.169844678245	128.110153011494	108.255791398266	85.145556396974	84.7152074562071	124.465411629726	110.94241655303	78.55481417017	150.611974396427	81.9203987977554	112.101215104736	84.5332330520214	145.171041509349	109.803905123703	95.8789816382601	108.899837837072	86.973404177351	105.6698044048	126.187839821576	114.244253772505	78.7791214524327	118.286852561295	79.488924858423	139.180016601251	113.310440280773	168.620366586299	143.32374429135	73.9725725719764	163.416949024811	105.507935274615	91.1834530217598	109.818879521288	73.1389409996405	99.0979593030973	98.1939266047689	124.284899880375	107.422951486793	101.631068742363	105.587278761122	149.251843133117	120.103082065261	108.355575008457	83.4676760705433	107.352566616261	120.614406719096	85.7798132317379	82.544654540736	72.8615664703315
aten_s0180.g58.t1	4.51341279347886	1.93207599495286	4.58706430220183	4.48728669008356	2.1624268291295	0.996649499484789	0.331025030930122	2.7280922103204	3.1421925668068	2.67115370689433	5.08822352781089	3.46704788983719	4.80302460522849	1.19778087053918	3.79641161331953	2.26263083512118	6.57508454865339	3.46737823962861	1.52261966001152	1.08548679416409	4.81295082411886	3.58086915692876	3.15431606830121	1.33819738818894	2.54415084109813	2.42808086315942	11.3494477510009	5.25958694647157	0.60385773528144	2.78025055051663	6.68712265825027	2.36840137718857	0.92284772706965	0.728959544846915	1.66085965312453	3.32860768151759	6.17991214874792	0	2.41340268781337	1.41159463584388	3.75004630987731	4.67067541364904	2.43495674176309	0	5.32068114424617	2.8246933657868	3.35660138732888	3.05720942743467	0.938131757128732
aten_s0180.g59.t1	4.26266763828559	10.1433989735025	4.25941685204455	5.60910836260445	2.70303353641187	1.99329899896958	10.2617759588338	6.36554849074761	2.74941849595595	1.84926025861915	5.25783097873792	10.4011436695116	3.84241968418279	5.50979200448023	3.21234828819345	2.26263083512118	6.98602733294423	3.75632642626433	6.69952650405069	1.89960188978716	4.30632442158003	4.37661785846848	2.10287737886747	2.94403425401567	3.89105422756185	4.58637496374558	7.29607355421486	5.91703531478051	4.22700414697008	4.32483418969253	3.71506814347237	4.14470241007999	6.45993408948755	8.01855499331607	3.87533919062392	3.60599165497739	11.6731673920794	3.46525649957397	4.29049366722376	5.36405961620675	4.00004939720246	4.33705574124554	9.73982696705234	0	8.76347482581721	6.49679474130964	10.0698041619866	1.52860471371733	8.13047522844901
aten_s0180.g60.t1	2.25670639673943	2.41509499369107	3.27647450157273	12.3400383977298	1.89212347548831	5.97989699690873	8.60665080418317	5.75930577734307	2.74941849595595	3.9039938793071	2.20489686205139	11.171598756142	2.56161312278853	3.11423026340187	1.16812665025216	3.39394625268178	2.46565670574502	4.33422279953576	1.82714359201382	1.62823019124614	3.54638481777179	3.97874350769862	3.15431606830121	4.28223164220461	1.94552711378092	3.23744115087923	0	7.23193205139841	3.0192886764072	5.86941782886843	2.47671209564825	0.888150516445713	2.76854318120895	2.18687863454075	3.87533919062392	4.16075960189699	5.14992679062327	0	1.60893512520891	1.69391356301266	2.75003396057669	0.333619672403503	6.08739185440771	0	0.312981243779186	1.4123466828934	4.10251280673529	0.764302356858666	5.62879054277239
aten_s0180.g61.t1	3.76117732789905	4.34717098864393	1.96588470094364	2.24364334504178	6.21697713374731	4.98324749742395	2.31717521651085	4.54682035053401	4.90967588563562	5.75325413792626	4.5794011750298	3.85227543315243	5.76362952627418	3.83289878572538	5.84063325126082	6.22223479658325	1.64377113716335	4.33422279953576	5.48143077604147	3.25646038249228	4.05301122031062	1.59149740307945	5.25719344716868	3.74695268692903	4.78898981853766	7.28424258947827	5.67472387550044	6.57448368308946	2.41543094112576	3.70700073402217	2.47671209564825	6.21705361511999	6.45993408948755	5.83167635877532	4.70576901718618	9.15367112417337	4.46326988520683	1.73262824978698	4.55864952142525	1.69391356301266	6.00007409580369	4.00343606884204	3.65243511264463	4.90986329826725	5.00769990046698	5.93185606815228	4.4754685164385	9.171628282304	2.8143952713862
aten_s0180.g62.t1	2.75819670712597	5.79622798485857	2.29353215110091	4.48728669008356	1.89212347548831	0.996649499484789	6.28947558767232	3.03121356702267	2.74941849595595	3.49304715516951	4.40979372410277	6.16364069304389	3.52221804383422	3.59334261161754	3.21234828819345	1.97980198073104	6.16414176436256	3.17843005299289	3.65428718402765	0.814115095623069	5.06626402538827	3.97874350769862	3.68003541301807	2.94403425401567	2.09518304561023	3.5072279134525	8.91742323292927	4.60213857816262	1.5096443382036	3.70700073402217	1.73369846695377	8.58545499230856	5.5370863624179	2.42986514948972	3.04490936406165	4.16075960189699	4.80659833791505	3.46525649957397	2.41340268781337	3.67014605319409	3.00003704790184	7.67325246528057	6.08739185440771	0	4.06875616912942	1.69481601947208	8.57798132317379	5.35011649801067	0
aten_s0180.g63.t1	0	0	0	0	0	0	0	0.606242713404534	0.39277407085085	0	0.16960745092703	0.770455086630486	1.28080656139426	0	0	0	0	0	0.304523932002304	0.271371698541023	0.253313201269413	0	0.788579017075302	0.535278955275576	0.149655931829302	0.809360287719808	0	0	0.30192886764072	0	0.495342419129649	0.888150516445713	0	0.242986514948972	0.276809942187422	0.554767946919599	0	0	0.53631170840297	1.97623249018143	0.250003087325154	0	0	0	0	0	0	0	0
aten_s0180.g64.t1	0.25074515519327	0	0	0	0	0	0	0	0.39277407085085	0	0	0.385227543315243	0.320201640348566	0.479112348215672	0	0	0	0	0.609047864004608	0	0.253313201269413	0.397874350769862	0.262859672358434	1.07055791055115	0.149655931829302	0	0	0	0	0	0	0	0	0.485973029897943	0.276809942187422	0	0	0	0	0.282318927168776	0.250003087325154	0	0	0	0.938943731337559	0.56493867315736	0	0	0
aten_s0180.g65.t1	0.50149031038654	0	2.62117960125819	1.12182167252089	0	5.97989699690873	0	1.21248542680907	0.39277407085085	0.205473362068795	1.18725215648921	0.770455086630486	1.28080656139426	0.958224696431345	0.292031662563041	1.69697312634089	0	0.288948186635718	3.04523932002304	0.271371698541023	1.26656600634707	0	0.525719344716868	0	0.448967795487905	0.539573525146539	1.62134967871441	1.31489673661789	0.90578660292216	0.617833455670362	0.495342419129649	1.48025086074285	0.92284772706965	0.728959544846915	1.10723976874969	0.554767946919599	0.686656905416436	0	0.53631170840297	1.1292757086751	1.25001543662577	0.667239344807006	1.21747837088154	0	0.312981243779186	1.12987734631472	0.372955709703208	0.764302356858666	1.25084234283831
aten_s0180.g66.t1	76.9787626443339	53.1320898612036	81.584215089161	63.9438353336907	62.9806813983967	71.7587639629048	65.5429561241641	85.7833439467416	75.6090086387886	41.094672413759	73.4400262514039	60.8659518438084	66.6019411925017	69.4712904912725	62.2027441259277	60.8082036938818	80.1338429367132	52.2996217810649	72.4766958165484	41.5198698767765	76.7538999846323	85.9408597662902	41.5318282326326	55.9366508262977	42.2029727758631	80.3964552468343	82.688833614435	55.2256629379515	81.8227231306351	35.2165069732106	76.0350613364012	61.8744859790513	55.370863624179	50.5411951093861	49.825789593736	69.9007613118694	79.6522010283066	71.0377582412663	44.5138717974465	65.2156721759873	53.0006545129326	89.4100722041388	58.438961802314	63.8282228774743	63.2222112433956	96.8869824464872	41.3980837770561	43.565234340944	68.796328856107
aten_s0180.g67.t1	6.26862887983175	10.6264179722407	7.20824390346001	19.0709684328551	6.21697713374731	5.97989699690873	12.5789511753446	9.69988341447255	6.48077216903902	6.98609431033903	8.14115764449743	10.0159161261963	6.40403280697132	8.14490991966643	5.25656992613474	11.8788118843862	10.6845123915618	6.64580829262151	10.049289756076	8.14115095623069	8.86596204442947	6.76386396308765	6.30863213660241	8.56446328440921	6.73451693231858	5.39573525146539	4.86404903614324	7.88938041970735	7.548221691018	4.01591746185735	7.18246507737992	11.2499065416457	8.30562954362685	9.71946059795887	8.5811082078101	7.76675125687438	8.92653977041367	22.5241672472308	9.65361075125347	3.10550819885654	7.25008953242946	9.67497049970159	12.1747837088154	24.5493164913363	11.2673247760507	10.7338347899898	5.96729135525133	5.35011649801067	12.1957128426735
aten_s0180.g68.t2	9.52831589734426	9.17736097602607	14.0888403567627	11.7791275614693	10.5418307920063	15.9463919917566	13.9030512990651	20.9153736124564	16.6928980111611	10.6846148275773	14.5862407797246	21.1875148823384	15.3696787367312	16.7689321875485	10.2211081897064	12.1616407387764	9.04074125439842	7.80160103916438	8.52667009606451	11.1262396401819	13.6789128685483	19.8937175384931	11.3029659114127	14.7201712700783	15.2649050465888	11.061257265504	17.8348464658585	16.4362092077236	7.24629282337728	13.2834192969128	13.6219165260654	9.1775553366057	2.76854318120895	7.53258196341812	11.0723976874969	10.2632070180126	11.3298389393712	5.19788474936095	12.3351692932683	12.4220327954262	12.5001543662577	18.3490819821927	15.8272188214601	9.8197265965345	10.9543435322715	14.123466828934	10.815715581393	11.46453535288	10.0067387427065
aten_s0180.g69.t1	0	0	0	0	0	0	0	0	0	0	0	0	0	0	0	0	0	0	0	0	0	0	0	0	0	0	0	0	0	0	0	0	1.8456954541393	0	0	0.277383973459799	0	0	0	0	0	0.333619672403503	0	0	0	0	0	0	0.312710585709577
aten_s0155.g1.t1	2.5074515519327	1.93207599495286	2.29353215110091	0	2.43273018277069	0	0.993075092790366	0.606242713404534	0.196387035425425	2.67115370689433	0.508822352781089	0.385227543315243	0	0.239556174107836	1.4601583128152	2.26263083512118	1.23282835287251	2.31158549308574	1.52261966001152	3.25646038249228	0.506626402538827	1.19362305230959	2.62859672358434	1.33819738818894	2.84346270475673	0.809360287719808	0	3.28724184154473	0.60385773528144	2.78025055051663	0.743013628694474	1.77630103289143	1.8456954541393	1.94389211959177	3.32171930624907	2.21907178767839	0	0	1.60893512520891	1.69391356301266	2.00002469860123	0.333619672403503	2.43495674176309	0	0	0.56493867315736	0.745911419406417	1.52860471371733	0
aten_s0155.g2.t1	0.75223546557981	0	0	0	0.270303353641187	0	0.662050061860244	0	0	0	0.16960745092703	0.385227543315243	0	0	0	0.565657708780296	0.410942784290837	0.288948186635718	0.304523932002304	0.542743397082046	0.506626402538827	0.397874350769862	0	0	0.748279659146509	0	1.62134967871441	0	0.30192886764072	0.617833455670362	0	0.888150516445713	0.92284772706965	0	0	0	0	0	0	0	0.500006174650307	1.00085901721051	1.21747837088154	0	0.625962487558372	0.84740800973604	1.11886712910963	0	0
aten_s0155.g3.t2	5.76713856944521	4.83018998738214	3.27647450157273	0.560910836260445	5.40606707282375	4.98324749742395	6.28947558767232	3.03121356702267	3.73135367308307	5.75325413792626	3.05293411668654	5.00795806309816	2.56161312278853	2.87467408929403	4.67250660100866	6.5050636509734	0.821885568581674	4.62317098617148	1.52261966001152	5.69880566936149	3.29307161650238	1.59149740307945	4.20575475773494	1.07055791055115	4.93864575036696	0.539573525146539	0	5.91703531478051	2.41543094112576	4.32483418969253	1.9813696765186	2.36840137718857	7.3827818165572	4.13077075413252	2.4912894796868	3.88337562843719	1.02998535812465	3.46525649957397	6.43574050083564	5.36405961620675	4.00004939720246	1.66809836201752	1.21747837088154	0	4.06875616912942	3.38963203894416	4.10251280673529	3.82151178429333	1.56355292854789
aten_s0155.g4.t1	0.50149031038654	0	0	0	0	0	0	0	0	0	0	0	0	0	0	0	0	0	0	0	0	0	0	0	0	0.269786762573269	0	0	0	0	0	0	0	0	0.276809942187422	0	0	0	0	0	0.250003087325154	0	0	0	0.312981243779186	0	0	0	0
aten_s0155.g5.t1	0	1.44905699621464	0.327647450157273	0	0.810910060923562	0	0.662050061860244	0	0.39277407085085	0.205473362068795	0.33921490185406	0.385227543315243	0.640403280697132	0.479112348215672	0.292031662563041	0	0.410942784290837	0.866844559907153	0.609047864004608	1.35685849270512	0.506626402538827	0.397874350769862	0.525719344716868	1.07055791055115	0.897935590975811	0	0	0	0	0	0	0.592100344297142	0	1.94389211959177	0.830429826562267	1.6643038407588	0	1.73262824978698	1.34077927100743	1.41159463584388	0.250003087325154	0	0	0	0	0.28246933657868	1.49182283881283	0.764302356858666	0
aten_s0155.g6.t1	0	0	0	0	0.270303353641187	0	0.331025030930122	0	0	0.205473362068795	0	0	0.960604921045697	0	0	0	0	0	0	0	0	0	0	0	0.149655931829302	0	0	0	0	0	0	0	0	0	0	0	0.686656905416436	0	1.07262341680594	0.282318927168776	0	0	0	0	0	0	0.372955709703208	0	0.625421171419155
aten_s0155.g7.t1	0	0.483018998738214	0.98294235047182	0	0.270303353641187	0.996649499484789	0.662050061860244	0.303121356702267	0.39277407085085	0.616420086206385	0.16960745092703	1.54091017326097	0.320201640348566	0.718668522323509	0.292031662563041	0.565657708780296	0.821885568581674	0.577896373271435	1.21809572800922	0.814115095623069	0.75993960380824	0.795748701539724	0.525719344716868	0.802918432913364	1.34690338646372	0	0.810674839357206	0	0	0	0.495342419129649	2.07235120504	0.92284772706965	0.728959544846915	1.10723976874969	0.277383973459799	1.02998535812465	0	0.804467562604456	0.846956781506329	1.00001234930061	0.333619672403503	0	0	0.625962487558372	0.56493867315736	1.49182283881283	0	0
aten_s0155.g8.t1	2.00596124154616	0.966037997476429	0	3.36546501756267	0.270303353641187	0	0.662050061860244	1.21248542680907	0.196387035425425	0.41094672413759	0.508822352781089	0	0.320201640348566	0.718668522323509	0.584063325126082	0.565657708780296	0.410942784290837	0	0	0.814115095623069	0.253313201269413	0	0.262859672358434	0	0.299311863658604	0	0.810674839357206	0	1.20771547056288	0.308916727835181	0.990684838259299	0	0	0.242986514948972	0.276809942187422	0	1.02998535812465	0	0	0.564637854337552	0	0.333619672403503	0	0	0	0	1.49182283881283	2.292907070576	0.312710585709577
aten_s0155.g9.t1	22.5670639673943	13.52453196467	10.4847184050327	14.0227709065111	25.6788185959128	18.936340490211	12.5789511753446	9.39676205777028	13.1579313735035	14.999555431022	14.9254556815786	16.9500119058707	12.1676623332455	14.1338142723623	14.017519803026	15.272758137068	16.4377113716335	19.0705803179574	7.3085743680553	21.9811075818229	13.1722864660095	12.7319792246356	13.1429836179217	15.5230897029917	16.0131847057353	10.2518969777842	12.1601225903581	21.0383477858863	12.982941308551	18.5350036701108	14.117258945195	15.0985587795771	11.9970204519055	17.252042561377	22.4216053171812	18.8621101952664	7.20989750687258	10.3957694987219	16.0893512520891	12.1397138682574	15.7501945014847	11.6766885341226	14.6097404505785	19.639453193069	12.5192497511675	8.4740800973604	21.6314311627861	15.2860471371733	8.44318581415859
aten_s0155.g10.t1	7.02086434541156	7.72830397981143	2.94882705141546	12.9009492339902	4.86546036554137	0.996649499484789	3.97230037116146	4.24369899383174	4.51690181478477	3.49304715516951	3.73136392039466	9.63068858288107	4.48282296487992	3.59334261161754	1.75218997537825	7.35355021414385	6.16414176436256	8.37949741243581	3.95881111602995	2.17097358832818	4.05301122031062	4.37661785846848	3.15431606830121	6.15570798566912	4.34002202304975	3.23744115087923	6.48539871485765	3.28724184154473	2.41543094112576	3.70700073402217	3.21972572434272	6.51310378726856	6.45993408948755	5.10271681392841	4.9825789593736	4.43814357535679	9.95652512853832	0	5.63127293823119	6.77565425205063	4.00004939720246	4.00343606884204	10.9573053379339	4.90986329826725	4.38173741290861	3.67210137552284	10.0698041619866	9.93593063916266	1.25084234283831
aten_s0155.g11.t1	205.109536948095	190.792504501595	99.9324722979683	155.372301644143	183.806280476007	229.229384881501	204.242444083885	125.795363031441	178.712202237137	212.459456379134	265.435660700802	200.703550067242	130.001865981518	176.552900317475	221.652031885348	210.99032537505	198.485364812474	134.93880315888	183.627930997389	221.167934310934	256.352959684646	215.250023766495	124.069765353181	154.695618074641	229.721855357978	235.793630489037	171.863065943728	138.064157344879	154.285651364408	207.283124377406	258.568742785677	203.09041809392	110.741727248358	156.240329112189	202.071257796818	250.200344060739	160.677715867446	109.15557973658	153.38514860325	205.810497906038	277.00342075627	176.484806701453	129.052707313444	152.205762246285	198.430108556004	242.641160121086	159.25208804327	114.6453535288	163.547636326109
aten_s0155.g12.t1	18.555141484302	13.52453196467	6.55294900314546	21.8755226141573	19.1915381085243	8.9698454953631	15.8892014846459	9.09364070106801	17.085672082012	13.7667152586093	8.64997999727852	20.0318322523926	11.5272590525484	9.82180313842128	9.63704486458035	10.1818387580453	10.6845123915618	19.3595285045931	17.053340192129	20.6242490891178	8.61264884316006	8.75323571693696	8.93722886018675	16.3260081359051	10.6255711598804	6.47488230175846	7.29607355421486	7.23193205139841	11.4732969703474	10.8120854742313	11.8882180591116	12.1380570580914	16.6112590872537	15.5511369567342	27.6809942187422	9.70843907109297	6.86656905416436	13.8610259982959	13.1396368558728	14.3982652856076	10.2501265803313	11.0094491893156	12.1747837088154	9.8197265965345	12.2062685073883	12.9935894826193	29.4635010665535	16.8146518508907	13.4465551855118
aten_s0155.g13.t1	82.4951560585858	80.1811537905436	62.5806629800392	39.2637585382311	117.581958833917	116.60799143972	76.4667821448582	86.6927080168484	66.9679790800699	127.188011120584	115.672281532234	55.472766237395	77.4887969643529	91.7500146833013	107.175620160636	86.5456294433853	101.913810504128	104.310295375494	106.887900132809	110.991024703278	81.8201640100205	70.8216344370354	152.72146964025	83.2358775453521	126.758574259419	94.4253669006442	44.5871161646463	105.191738929431	62.1973467339883	134.069859880468	89.9046490720313	67.2033890777256	115.355965883706	95.0077273450479	110.447166932782	128.428779711887	51.1559394535245	107.422951486793	104.312627284378	97.9646677275653	144.501784473939	65.0558361186831	68.1787887693664	58.918359579207	83.2530108452635	99.1467371391167	63.7754263592486	90.9519804661813	90.3733592700679
aten_s0155.g14.t1	77.2295077995272	91.7736097602608	162.840782728165	108.816702234526	70.5491753003499	110.628094442812	91.6939335676438	178.538479097635	106.048999129729	71.7102033620094	110.244843102569	90.5284726790821	164.263441498814	93.6664640761639	105.715461847821	113.98002831923	159.034857520554	113.556637347837	132.163386489	87.6530586287505	175.039422077165	150.794378941778	145.361398814214	85.1093538888166	94.7322048479481	162.141844306535	140.246747208797	154.500366552602	94.5037355715453	92.366101622719	141.915603080645	124.637122474548	100.590402250592	90.3909835610175	72.8010147952921	124.82278805691	164.111000394528	140.342888232746	74.8154833222144	103.89336519811	112.501389296319	142.121980443892	120.530358717273	186.574805334156	142.093484675751	151.121095069594	51.0949322293395	97.8307016779093	120.080864912478
aten_s0155.g15.t1	1.75521608635289	2.41509499369107	2.62117960125819	2.24364334504178	0	0.996649499484789	2.9792252783711	1.51560678351134	3.1421925668068	1.43831353448156	0.678429803708119	0.385227543315243	2.56161312278853	2.39556174107836	1.75218997537825	3.39394625268178	0.821885568581674	3.17843005299289	2.13166752401613	3.25646038249228	1.01325280507765	0.397874350769862	3.41717574065964	2.1411158211023	1.64621525012232	2.42808086315942	0.810674839357206	0.657448368308946	2.41543094112576	1.23566691134072	3.46739693390755	1.18420068859428	1.8456954541393	3.15882469433663	1.93766959531196	4.43814357535679	1.71664226354109	1.73262824978698	2.41340268781337	0.846956781506329	3.250040135227	1.66809836201752	1.21747837088154	0	2.50384995023349	1.69481601947208	2.23773425821925	6.878721211728	0.625421171419155
aten_s0155.g16.t2	40.871460296503	48.7849188725597	27.8500332633682	61.1392811523885	48.6546036554137	46.8425264757851	64.5498810313738	31.5246210970358	39.277407085085	45.4096130172037	34.9391348909681	46.6125327411444	16.3302836577769	61.0868243974982	42.0525594090779	32.2424894004769	35.341079449012	49.9880362879791	44.1559701403341	42.6053566709406	22.038248510439	31.0341993600492	26.2859672358434	27.0315872414166	35.6181117753738	22.9318748187279	55.12588907629	42.7341439400815	40.7603971314972	41.085924802079	28.7298603095197	34.0457697970857	46.1423863534825	43.4945861758659	47.8881199984241	32.4539248947965	32.2728745545725	57.1767322429704	45.5864952142525	44.6063904926666	39.2504847100491	26.0223344474732	46.2641780934986	29.4591797896035	45.382280347982	27.6819949847106	70.1156734242032	26.7505824900533	36.274427942311
aten_s0155.g17.t1	0.75223546557981	0.966037997476429	0.327647450157273	10.096395052688	1.62182012184712	1.99329899896958	10.5928009897639	0.909364070106801	5.69522402733732	1.64378689655036	1.01764470556218	16.9500119058707	0.960604921045697	3.83289878572538	4.67250660100866	0.848486563170444	4.52037062719921	1.73368911981431	2.13166752401613	2.71371698541023	1.26656600634707	4.77449220923834	0.788579017075302	7.49390537385806	4.93864575036696	0.809360287719808	11.3494477510009	3.28724184154473	4.22700414697008	4.01591746185735	2.47671209564825	2.96050172148571	6.45993408948755	3.4018112092856	0.276809942187422	0.554767946919599	4.11994143249862	1.73262824978698	4.29049366722376	2.25855141735021	1.25001543662577	2.33533770682452	2.43495674176309	9.8197265965345	4.38173741290861	1.12987734631472	5.59433564554813	2.292907070576	3.12710585709577
aten_s0155.g18.t1	542.361770683043	1164.0757869591	462.310552171912	660.752965114804	788.474882571344	709.61444363317	909.656784995975	594.724101849848	1045.17180253411	1064.14654215429	739.318878590923	652.575458376021	599.737672372864	1284.26064939211	1113.22469769031	555.475870022251	1275.56640243876	445.558103792277	1419.08152313074	828.226423947203	646.708602840813	1053.96915518936	653.994864827784	1159.4142171269	947.771016274968	722.219163408642	734.471404457629	551.599181011206	1268.10124409102	930.457184239564	699.423495811065	879.861111625553	490.032143073984	1091.49542515078	731.055057316983	597.485078832408	766.652434897451	571.767322429704	1231.37168249322	790.492996072573	784.259684939007	959.823797504878	486.991348352617	883.775393688105	859.446495417645	718.601992256162	505.354986647847	610.677583130074	1268.97955680946
aten_s0155.g19.t1	8.27459012137791	10.6264179722407	14.0888403567627	7.29184087138578	8.10910060923562	5.97989699690873	11.2548510516241	11.5186115546861	14.1398665506306	5.75325413792626	7.63233529171634	8.0897784096201	16.6504852981254	9.58224696431345	6.13266491382386	5.09091937902266	15.204883018761	10.4021347188858	8.22214616406221	4.07057547811535	9.62590164823771	8.75323571693696	15.2458609967892	5.88806850803133	5.83658134134277	7.55402935205154	13.7814722690725	24.325589627431	10.8694392350659	6.17833455670362	9.65917717302816	5.32890309867428	7.3827818165572	7.7755684783671	6.36662867031072	6.93459933649498	15.4497803718698	12.1283977485089	4.82680537562673	6.49333532488185	6.500080270454	19.3499409994032	8.5223485961708	24.5493164913363	8.76347482581721	14.97087483867	5.59433564554813	9.93593063916266	7.50505405702986
aten_s0155.g20.t2	109.575632819459	88.8754957678315	88.1371640923065	43.1901343920542	138.395317064288	196.339951398503	82.7562577325305	105.486232132389	89.1597140831429	218.007237154991	161.466293282532	70.1114128833742	105.986742955375	129.599890192339	143.971609643579	90.5052334048473	92.4621264654383	143.607248757952	111.151235180841	173.406515367714	90.1794996519112	72.8110061908847	274.688357614563	115.620254339524	202.035507969557	122.752976970838	46.2084658433608	117.025809558992	106.278961409533	203.267206915549	103.278894388532	98.5847073254741	125.507290881472	111.530810361578	125.948523695277	114.282197065437	61.1124645820628	57.1767322429704	225.519073383449	102.481770562266	302.003729488786	84.4057771180863	81.5710508490634	54.0084962809398	102.970829203352	89.8252490320202	80.1854775861898	187.254077430373	124.771523698121
aten_s0155.g21.t2	20.3103575706549	28.0151019268164	25.5565011122673	31.9719176668454	14.3260777429829	18.936340490211	20.5235519176676	19.7028881856474	19.4423165071171	17.2597624137788	17.299959994557	25.8102454021213	20.4929049823082	23.4765050625679	17.8139314163455	16.6869024090187	22.601853135996	18.4926839446859	11.2673854840852	14.9254434197563	23.8114409193249	22.2809636431123	24.1830898569759	15.2554502253539	13.3193779328079	16.996566042116	25.9415948594306	13.8064157344879	24.4562382788983	14.8280029360887	20.5567103938804	16.2827594681714	20.3026499955323	20.1678807407647	15.7781667046831	18.8621101952664	29.869575385615	12.1283977485089	22.7932476071262	14.1159463584388	16.5002037634601	22.6861377234382	24.3495674176309	29.4591797896035	17.8399308954136	23.4449549360304	27.2257668083342	22.1647683489013	30.9583479852482
aten_s0155.g22.t1	13.03874807005	12.0754749684554	18.6759046589646	20.192790105376	13.5151676820594	11.9597939938175	17.5443266392965	13.9435824083043	14.9254146923323	9.45177465516457	16.1127078380678	17.3352394491859	13.7686705349883	12.9360334018232	11.6812665025216	12.7272984475567	16.4377113716335	12.7137202119716	11.8764333480899	7.86977925768967	18.4918636926672	18.3022201354136	13.1429836179217	15.5230897029917	12.1221304781734	20.2340071929952	23.509570341359	15.1213124711058	21.1350207348504	9.5764185628906	15.1079437834543	10.0657058530514	11.9970204519055	9.23348756806092	8.30429826562268	13.3144307260704	16.1364372772862	20.7915389974438	9.65361075125347	14.6805842127764	16.250200676135	19.3499409994032	12.1747837088154	54.0084962809398	18.465893382972	14.97087483867	10.815715581393	12.2288377097387	9.6940281569969
aten_s0155.g23.t1	15.0447093115962	10.6264179722407	28.1776807135255	12.9009492339902	15.1369878039065	6.97654649639352	22.1786770723182	23.0372231093723	12.7651573026526	14.1776619827469	21.3705388168058	14.6386466459792	19.5323000612625	15.0920389687937	11.3892348399586	15.272758137068	12.3282835287251	20.2263730645002	18.8804837841429	12.4830981328871	22.2915617117084	12.3341048738657	13.1429836179217	15.2554502253539	16.3124965693939	25.090168919314	15.4028219477869	19.0660026809594	10.8694392350659	10.5031687463961	17.3369846695377	11.8420068859428	18.456954541393	10.6914066577548	14.1173070515585	14.7013505933694	17.8530795408273	13.8610259982959	16.3575071062906	14.3982652856076	16.250200676135	24.6878557578592	17.0446971923416	4.90986329826725	18.1529121391928	21.185200243401	12.3075384202059	14.5217447803147	15.6355292854789
aten_s0155.g24.t1	0.75223546557981	0.483018998738214	0	0	0	2.98994849845437	2.9792252783711	0.606242713404534	0.981935177127125	2.26020698275674	1.52646705834327	1.92613771657621	0.320201640348566	3.83289878572538	1.75218997537825	2.26263083512118	0	0.577896373271435	0.304523932002304	1.35685849270512	1.01325280507765	2.78512045538903	1.31429836179217	4.01459216456682	1.04759152280511	3.23744115087923	1.62134967871441	3.28724184154473	4.83086188225152	0.617833455670362	1.9813696765186	1.48025086074285	2.76854318120895	0.242986514948972	1.10723976874969	0.277383973459799	0.686656905416436	1.73262824978698	0.53631170840297	1.1292757086751	3.00003704790184	0.333619672403503	0	0	1.87788746267512	1.69481601947208	3.35660138732888	1.52860471371733	2.18897409996704
aten_s0155.g25.t1	18.3043963291087	29.4641589230311	28.5053281636828	41.5074018832729	21.0836615840126	12.9564434933023	35.7507033404532	19.0966454722428	23.1736701802001	17.2597624137788	15.9431003871408	27.3511555753822	18.8918967805654	24.4347297589993	22.1944063547911	16.9697312634089	25.0675098417411	21.6711139976788	28.016201744212	23.066594375987	19.5051164977448	16.3128483815643	19.977335099241	21.9464371662986	19.1559592741506	17.8059263298358	25.1309200200734	21.6957961541952	17.8138031908025	24.0955047711441	16.0986286217136	23.3879635997371	28.6082795391592	26.7285166443869	21.8679854328064	14.1465826464498	29.1829184801985	17.3262824978698	29.4971439621634	17.5037734844641	22.750280946589	23.0197573958417	10.9573053379339	14.7295898948018	21.908687064543	18.3605068776142	21.6314311627861	13.757442423456	33.1473220852152
aten_s0155.g26.t1	0	0	0	0.560910836260445	0	0	0	0	0	0	0.678429803708119	0	0	0	0	0	0	0	0	0	0	0	0	0	0	0	0	0	0	0	0	0	0	0	0	0	0	0	0	0	0	0	0	0	0	0	0	0	0
aten_s0155.g27.t1	0.25074515519327	0	0	1.12182167252089	0	0	0	0	0.196387035425425	0	0	0.385227543315243	0	0.718668522323509	0	0	0	0	0	0	0	0	0.262859672358434	0	0.299311863658604	0	0	0	0	0	0	0	0	0.485973029897943	0	0.277383973459799	0	0	0.268155854201485	0	0	0	0	0	0	0	0	0	0
aten_s0155.g28.t1	0.50149031038654	0.483018998738214	1.31058980062909	0	0.270303353641187	0	0.993075092790366	0.303121356702267	0.981935177127125	0.205473362068795	0.33921490185406	0	0.640403280697132	0.718668522323509	0	1.69697312634089	0.410942784290837	0.577896373271435	0.609047864004608	1.08548679416409	2.27981881142472	0.795748701539724	0.525719344716868	0	0.748279659146509	1.34893381286635	2.43202451807162	0	0	1.85350036701108	0.495342419129649	0.592100344297142	0.92284772706965	0.485973029897943	0	0.554767946919599	3.43328452708218	0	0.268155854201485	0.564637854337552	0	1.00085901721051	0	0	0.312981243779186	1.12987734631472	0.372955709703208	0	0
aten_s0155.g29.t1	6.01788372463848	5.31320898612036	10.4847184050327	6.73093003512534	4.59515701190019	4.98324749742395	10.2617759588338	4.24369899383174	6.67715920446445	7.60251439654541	7.46272784078931	2.6965928032067	8.00504100871414	7.18668522323509	7.00875990151298	6.78789250536355	4.10942784290837	6.93475647925722	5.17690684403917	7.59840755914865	12.9189732647401	5.17236656000821	5.78291279188555	5.88806850803133	8.97935590975811	8.09360287719808	8.10674839357206	7.23193205139841	5.13279074989224	5.86941782886843	10.8975332208523	6.21705361511999	5.5370863624179	6.56063590362224	4.70576901718618	3.88337562843719	8.23988286499723	13.8610259982959	6.16758464663416	10.1634813780759	9.25011423103069	11.0094491893156	2.43495674176309	4.90986329826725	11.8932872636091	7.90914142420304	5.59433564554813	5.35011649801067	4.06523761422451
aten_s0155.g30.t1	29.3371831576126	48.3018998738214	48.4918226232764	38.1419368657102	28.1115487786835	40.8626294788764	37.4058284951038	51.2275092826831	41.4376644747647	34.3140514654888	53.4263470420144	31.5886585518499	47.7100444119363	35.9334261161754	44.3888127095822	44.4041301392532	44.3818207034104	44.2090725552648	44.7650180043387	32.2932321263818	63.074987116084	55.3045347570108	33.908897734238	29.7079820177945	36.6657032981789	56.3854333778133	40.5337419678603	42.7341439400815	38.6468950580121	39.8502578907383	47.3052010268815	40.8549237565028	26.7625840850199	36.6909637572947	29.6186638140542	38.8337562843719	43.9460419466519	32.9199367459527	33.7876376293871	36.9837794591097	43.2505341072516	53.712767256964	35.3068727555647	14.7295898948018	42.5654491539693	59.0360913449441	17.1559626463476	29.0434895606293	40.0269549708259
aten_s0155.g31.t2	36.1073023478309	35.2603869078897	44.2324057712319	25.8018984679805	39.7345929852545	31.8927839835132	24.495852288829	43.3463540084242	31.2255386326426	34.9304715516951	48.8469458669846	24.6545627721755	40.6656083242679	38.089431683146	44.3888127095822	33.3738048180375	48.4912485463188	28.8948186635718	38.065491500288	37.4492943986612	38.7569197942203	55.3045347570108	38.9032315090482	26.7639477637788	36.5160473663496	37.2305732351112	24.3202451807162	44.0490406766994	34.4198909110421	34.9075902453754	39.1320511112423	37.0062715185714	37.8367568098557	23.8126784649992	26.2969445078051	27.4610133725201	24.3763201422835	43.3157062446746	30.8379232331708	31.6197198429029	30.2503735663436	34.3628262575608	42.611742980854	39.278906386138	35.9928430346064	50.5620112475837	14.5452726784251	41.272327270368	37.5252702851493
aten_s0155.g32.t1	0	0	0	0	0	0	0	0	0	0	0	0	0	0	0	0	0	0	0	0	0	0	0	0	0	0	0	0	0	0	0	0	0	0	0	0	0.686656905416436	0	0	0	0	0	0	0	0	0	0.372955709703208	0	0
aten_s0155.g33.t1	0	0	0	0	0	0	0	0	0	0	0	0	0	0	0	0	0	0	0	0	0	0	0	0	0	0	0	0	0	0	0	0	0	0	0	0	0	0	0	0	0	0	0	0	0	0	0	0	0
aten_s0155.g35.t1	1.50447093115962	0.483018998738214	0.327647450157273	1.12182167252089	1.35151676820594	0	3.31025030930122	0.606242713404534	0.981935177127125	2.87662706896313	1.01764470556218	0.385227543315243	0.320201640348566	0.239556174107836	0.876094987689123	1.69697312634089	1.23282835287251	1.73368911981431	0.609047864004608	0.542743397082046	0.75993960380824	1.19362305230959	0.788579017075302	0.802918432913364	1.64621525012232	0.809360287719808	2.43202451807162	0.657448368308946	1.81157320584432	0.308916727835181	0.743013628694474	1.48025086074285	0.92284772706965	1.7009056046428	0.553619884374845	1.1095358938392	0.343328452708218	3.46525649957397	1.07262341680594	0.564637854337552	2.50003087325154	2.00171803442102	3.65243511264463	0	1.87788746267512	1.4123466828934	1.86477854851604	0	0.312710585709577
aten_s0464.g1.t1	0.25074515519327	1.44905699621464	0	0	0	0	0.331025030930122	0	0.589161106276275	0.205473362068795	0	0	0.320201640348566	0.718668522323509	0.292031662563041	0	0	0.866844559907153	0	0.271371698541023	0	0.397874350769862	0.525719344716868	0.802918432913364	0	1.61872057543962	0	0	0.30192886764072	0.617833455670362	0	0	0.92284772706965	0	0.830429826562267	0	0	0	1.07262341680594	1.1292757086751	0.250003087325154	0	0	0	0.938943731337559	0.28246933657868	1.11886712910963	0	0.312710585709577
aten_s0464.g3.t2	0.50149031038654	0.483018998738214	0.327647450157273	1.68273250878133	0	0	0	0.303121356702267	0.196387035425425	0	0.16960745092703	0	0	0	0.876094987689123	0.282828854390148	0	0	0	0	0	0.397874350769862	0	0	0.448967795487905	0	0	0	0.60385773528144	0.308916727835181	0	0	0	0.485973029897943	0.553619884374845	0.277383973459799	0.343328452708218	0	0	0.282318927168776	0.250003087325154	0.667239344807006	0	0	0.312981243779186	0.28246933657868	1.11886712910963	0	0
aten_s0464.g4.t1	0	0	0	0.560910836260445	0.270303353641187	0	0.662050061860244	0	0.196387035425425	0.616420086206385	0	0	0.320201640348566	0	0	0.282828854390148	0	0.288948186635718	0	0.271371698541023	0	0.397874350769862	0	0	0	0	0	0	0	0	0	0.592100344297142	0	0	0	0	0	1.73262824978698	0	0	0	0	0	0	0	0	0	0.764302356858666	3.12710585709577
aten_s0464.g5.t1	0.50149031038654	0	0.327647450157273	0	0	0	0	1.8187281402136	1.17832221255255	0.41094672413759	0.678429803708119	0	0	0.479112348215672	0	0.848486563170444	0	1.44474093317859	0	0.271371698541023	0.75993960380824	0	0.262859672358434	0	0.897935590975811	0.809360287719808	0	0	1.5096443382036	0	0.495342419129649	0	0	0.485973029897943	0	0.277383973459799	0.686656905416436	0	0	0	0.500006174650307	0	0	0	1.25192497511674	0.84740800973604	0.745911419406417	1.52860471371733	0.938131757128732
aten_s0464.g6.t1	0.25074515519327	0.483018998738214	0	0	0.270303353641187	0	0	0	0.196387035425425	0.41094672413759	0.33921490185406	0	0.320201640348566	0.239556174107836	0	0.282828854390148	0.410942784290837	0.288948186635718	0.913571796006912	0	0.253313201269413	0.397874350769862	0.262859672358434	0.267639477637788	0.448967795487905	0	0.810674839357206	0.657448368308946	0	0	0.495342419129649	0	0	0.485973029897943	0.276809942187422	0.832151920379398	0	0	0.53631170840297	1.41159463584388	0.500006174650307	0	2.43495674176309	0	1.25192497511674	0.56493867315736	0	0	2.8143952713862
aten_s0464.g7.t1	1.50447093115962	2.41509499369107	2.29353215110091	1.68273250878133	2.97333689005306	1.99329899896958	1.98615018558073	4.24369899383174	1.5710962834034	5.13683405171987	3.73136392039466	0	1.60100820174283	1.43733704464702	1.4601583128152	2.82828854390148	2.46565670574502	3.17843005299289	1.82714359201382	4.34194717665637	0.253313201269413	1.19362305230959	1.5771580341506	1.60583686582673	1.49655931829302	0.809360287719808	0	0.657448368308946	2.41543094112576	0.926750183505542	1.48602725738895	4.44075258222856	5.5370863624179	3.15882469433663	3.59852924843649	1.6643038407588	1.02998535812465	0	3.21787025041782	1.97623249018143	2.50003087325154	1.33447868961401	3.65243511264463	0	0.938943731337559	0.84740800973604	1.86477854851604	3.05720942743467	0.312710585709577
aten_s0464.g8.t1	0.25074515519327	0	0	1.12182167252089	0	0	0	0	0.39277407085085	0.41094672413759	0	0.385227543315243	0	0.479112348215672	0.292031662563041	0	0.410942784290837	0.577896373271435	0.609047864004608	0	0.253313201269413	1.19362305230959	0	0.535278955275576	0.149655931829302	0.269786762573269	0.810674839357206	0	0	0.617833455670362	0	0	0	0.242986514948972	0	0.277383973459799	0	0	0	1.41159463584388	0	0	1.21747837088154	0	0	0	0.372955709703208	0	0.625421171419155
aten_s0239.g2.t1	0.25074515519327	0	0	0	0	0	0	0	0.589161106276275	0.41094672413759	0	1.15568262994573	0.320201640348566	0	0	0	0	0.288948186635718	0.304523932002304	0	0	0	0.262859672358434	0.267639477637788	0	0	0	0	0	0.308916727835181	0	0.296050172148571	0	0	0.830429826562267	0	0	0	0	0	0	0	3.65243511264463	0	0	0	0	0	0
aten_s0239.g3.t1	0	0	0.327647450157273	0	0	0	0	0	0.7855481417017	0	0.16960745092703	0	0	0	0	0	0	0	0	0	0.253313201269413	0	0	0	0	0	0.810674839357206	0	0	0	0.495342419129649	1.18420068859428	1.8456954541393	0.728959544846915	0	0	0	0	0	0.282318927168776	0	0	1.21747837088154	0	0	0	0	0	1.25084234283831
aten_s0239.g4.t3	95.7846492838291	88.8754957678315	75.6865609863301	57.2129052985654	84.6049496896916	59.7989699690873	73.8185818974172	71.536640181735	76.9837178867666	88.7644924137194	80.5635391903391	58.5545865839169	61.7989165872732	94.3851325984875	82.9369921679036	76.3637906853399	72.7368728194782	75.4154767119223	81.6124137766175	88.1958020258325	70.9276963554358	89.1238545724491	78.5950420351717	99.5618856812571	80.5148913241644	69.3351979813302	76.2034348995774	88.7555297217077	80.0111499247908	91.7482681670487	79.7501294798735	77.5651451029256	83.9791431633382	87.4751453816298	91.6240908640368	91.5367112417338	63.1724352983121	83.1661559897752	97.8768867835421	66.0626289574936	91.0011237863559	73.0627082563672	108.355575008457	14.7295898948018	75.1154985070047	69.2049874617766	79.4395661667834	77.958840399584	84.4318581415859
aten_s0239.g5.t1	0	0	0	0	0	0	0	0	0	0	0	0	0	0	0	0	0	0	0	0	0	0	0	0	0	0	0	0	0	0	0	0	0	0	0	0	0	0	0	0	0	0	0	0	0	0	0	0	0
aten_s0239.g6.t1	0	0	0	0	0	0	0	0	0	0	0	0	0	0	0	0	0	0	0	0	0	0	0	0	0	0	0	0	0	0	0	0	0	0	0	0	0	0	0	0	0	0	0	0	0	0	0	0	0
aten_s0239.g7.t1	0	0	0.655294900314546	2.24364334504178	0	0	1.32410012372049	0.606242713404534	0.981935177127125	1.84926025861915	0.678429803708119	2.6965928032067	1.28080656139426	0	0	0.282828854390148	2.05471392145419	0	0	1.35685849270512	0	0	1.05143868943374	0.267639477637788	0	0	1.62134967871441	1.97234510492684	0	1.5445836391759	0	0	0	1.94389211959177	0.553619884374845	0.277383973459799	1.02998535812465	0	0	0.564637854337552	0	1.66809836201752	1.21747837088154	0	0	0	0	0	0
aten_s0239.g8.t1	1.25372577596635	0.966037997476429	0	0	3.78424695097662	1.99329899896958	0.331025030930122	0.303121356702267	0	1.43831353448156	0.678429803708119	0.385227543315243	1.28080656139426	0.479112348215672	0.584063325126082	1.13131541756059	1.23282835287251	1.15579274654287	0.304523932002304	1.89960188978716	0.75993960380824	1.59149740307945	0.525719344716868	0.802918432913364	0.897935590975811	0	0	1.31489673661789	0.60385773528144	2.47133382268145	0.743013628694474	2.36840137718857	0	1.21493257474486	1.10723976874969	1.94168781421859	0.343328452708218	0	1.34077927100743	0.564637854337552	1.00001234930061	0	1.21747837088154	0	0.625962487558372	0.84740800973604	2.23773425821925	0.764302356858666	2.50168468567662
aten_s0239.g10.t1	5.76713856944521	3.86415198990572	10.81236585519	7.29184087138578	5.40606707282375	8.9698454953631	9.59972589697353	11.8217329113884	6.2843851336136	5.34230741378867	6.78429803708119	4.23750297646767	9.28584757010841	5.03067965626456	6.71672823894994	8.48486563170444	4.10942784290837	11.268979278793	5.78595470804378	4.07057547811535	16.7186712837813	8.75323571693696	10.2515272219789	5.88806850803133	6.73451693231858	11.3310440280773	10.5387729116437	14.4638641027968	4.22700414697008	7.10508474020916	7.92547870607439	6.51310378726856	11.9970204519055	5.34570332887738	4.9825789593736	6.10244741611558	6.17991214874792	13.8610259982959	5.3631170840297	9.31652459656961	8.25010188173007	15.0128852581576	7.30487022528926	4.90986329826725	6.57260611936291	10.1688961168325	7.83206990376738	6.11441885486933	15.6355292854789
aten_s0886.g1.t1	0	0	0	0	0	0.996649499484789	0.331025030930122	0	0	0	0	0	0	0	0	0	0	0	0	0	0	0	0	0.535278955275576	0.299311863658604	0	0	0	0	0	0	0	0	0	0	0	0	1.73262824978698	0.53631170840297	0	0	0.333619672403503	0	0	0	0	0	0	0
aten_s0015.g1.t1	0	0	0	0.560910836260445	0	1.99329899896958	1.65512515465061	0.303121356702267	0.39277407085085	0.41094672413759	0.678429803708119	0.385227543315243	0.320201640348566	0.958224696431345	0	0	1.64377113716335	0.288948186635718	0.609047864004608	0.814115095623069	0.506626402538827	0	0	1.33819738818894	0.149655931829302	0	0	0	0	0.926750183505542	1.23835604782412	0	0	0.728959544846915	0.830429826562267	0	0	0	0.268155854201485	0.282318927168776	0.500006174650307	0	0	0	0.625962487558372	0.28246933657868	0	0	1.25084234283831
aten_s0015.g2.t1	26.8297316056799	22.2188739419579	24.9012062119528	20.192790105376	23.7866951204245	38.8693304799068	24.495852288829	29.4027716001199	27.1014108887086	27.5334305172185	33.0734529307708	11.9420538427725	29.4585509120681	30.663190285803	31.2473878942454	28.0000565846246	28.3550521160678	26.0053367972146	18.5759598521405	30.3936302365946	24.5713805231331	30.6363250092794	27.6002655976356	18.7347634346452	29.3325626385432	39.119080573124	24.3202451807162	20.3808994175773	28.0793846905869	34.9075902453754	35.1693117582051	22.2037629111428	10.1513249977662	21.1398268005605	24.6360848546806	31.0670050274975	26.779619311241	31.1873084961657	19.5753773567084	19.1976870474768	31.7503920902945	24.0206164130522	19.4796539341047	9.8197265965345	27.5423494525684	28.8118723310254	17.5289183560508	32.100698988064	20.6388986568321
aten_s0015.g3.t1	11.5342771388904	9.66037997476429	5.57000665267364	14.0227709065111	10.8121341456475	6.97654649639352	10.923826020694	9.09364070106801	13.7470924797797	10.6846148275773	11.363699212111	10.7863712128268	14.0888721753369	10.5404716607448	9.63704486458035	11.3131541756059	11.0954551758526	9.8242383456144	7.6130983000576	9.22663775039479	16.9719844850507	13.5277279261753	9.72580787726205	7.22626589622027	10.4759152280511	9.44253669006443	8.91742323292927	12.49151899787	9.96365263214376	12.047752385572	13.6219165260654	9.1775553366057	10.1513249977662	14.5791908969383	11.3492076296843	7.21198330995478	5.83658369603971	6.93051299914793	8.04467562604456	17.2214545572953	9.75012040568099	7.67325246528057	21.9146106758678	4.90986329826725	10.015399800934	12.4286508094619	13.0534498396123	6.878721211728	10.6321599141256
aten_s0015.g4.t1	0	0.483018998738214	0.327647450157273	0	0.270303353641187	0	0.331025030930122	0.909364070106801	0	0.205473362068795	0.33921490185406	0.770455086630486	0	0	0.584063325126082	0	0.821885568581674	0	0.609047864004608	0	0	0	1.05143868943374	0.535278955275576	0	0	0.810674839357206	0	0	0.308916727835181	0	0.888150516445713	0.92284772706965	0.971946059795887	0.276809942187422	0.277383973459799	0	0	0.53631170840297	0	0	0.667239344807006	0	0	1.25192497511674	0.28246933657868	0	0	0
aten_s0015.g5.t2	14.5432190012097	23.6679309381725	32.7647450157273	15.144592579032	18.6509314012419	26.9095364860893	30.4543028455712	27.280922103204	22.191735003073	24.8622768103242	28.1548368538869	36.2113890716328	29.7787525524166	26.351179151862	18.9820580665977	26.5859123126739	24.2456242731594	20.515321251136	22.2302470361682	22.5238509789049	25.0780069256719	21.4852149415725	39.4289508537651	15.7907291806295	31.8767134796413	31.8348379836458	37.2910426104315	30.2426249422115	21.1350207348504	23.7865880433089	25.0147921660473	21.3156123946971	14.7655636331144	24.2986514948972	17.1622164156202	23.8550217175427	38.4527867033204	32.9199367459527	27.8882088369545	18.3507302659705	43.2505341072516	27.3568131370873	18.2621755632231	4.90986329826725	25.6644619898933	29.9417496773401	18.6477854851604	24.4576754194773	25.0168468567662
aten_s0015.g6.t1	15.796944777176	42.5056718889629	15.7270776075491	30.8500959943245	21.3539649376538	15.9463919917566	30.4543028455712	21.521616325861	32.6002478806206	23.013016551705	21.3705388168058	33.9000238117414	16.3302836577769	30.663190285803	26.5748812932367	14.4242715738975	28.3550521160678	17.6258393847788	33.4976325202534	27.4085415526433	18.2385504913978	22.6788379938821	25.2345285464097	26.2286688085032	25.8904762064692	17.8059263298358	21.8882206626446	17.7511059443415	28.3813135582277	31.5095062391884	22.538080070399	30.4931677313028	31.3768227203681	25.99955709954	21.8679854328064	20.5264140360251	25.0629770476999	19.0589107476568	36.7373520256035	16.0921788486202	20.7502562479878	24.0206164130522	32.8719160138017	14.7295898948018	19.4048371143095	22.5975469262944	17.901874065754	25.221977776336	48.1574301992749
aten_s0015.g7.t1	9.02682558695772	4.34717098864393	12.1229556558191	5.048197526344	10.2715274383651	14.9497424922718	7.6135757113928	7.27491256085441	9.4265777004204	8.42440784482059	11.0244843102569	2.31136525989146	8.64544428941128	3.83289878572538	11.6812665025216	7.35355021414385	7.8079129015259	6.93475647925722	2.13166752401613	9.22663775039479	8.61264884316006	7.16173831385751	10.2515272219789	6.15570798566912	9.12901184158741	10.2518969777842	6.48539871485765	8.5468287880163	4.83086188225152	10.194252018561	10.6498620112875	7.69730447586284	15.6884113601841	6.07466287372429	5.81300878593587	11.3727429118518	8.23988286499723	12.1283977485089	6.70389635503713	6.77565425205063	13.7501698028835	7.00601312047356	7.30487022528926	4.90986329826725	6.25962487558373	7.62667208762436	6.71320277465775	9.93593063916266	6.56692229990112
aten_s0015.g8.t1	1.75521608635289	0.483018998738214	0.327647450157273	3.36546501756267	1.35151676820594	1.99329899896958	2.9792252783711	1.8187281402136	1.76748331882882	1.64378689655036	0.848037254635149	5.00795806309816	2.24141148243996	2.39556174107836	2.62828496306737	1.13131541756059	3.2875422743267	1.73368911981431	1.52261966001152	2.17097358832818	0.253313201269413	1.19362305230959	1.05143868943374	2.1411158211023	1.04759152280511	1.88850733801288	0.810674839357206	3.94469020985368	1.5096443382036	2.47133382268145	0.990684838259299	0.592100344297142	1.8456954541393	3.88778423918355	2.4912894796868	1.1095358938392	1.71664226354109	3.46525649957397	3.21787025041782	1.1292757086751	1.50001852395092	1.00085901721051	1.21747837088154	0	2.50384995023349	1.12987734631472	5.96729135525133	0.764302356858666	4.37794819993408
aten_s0015.g9.t1	57.4206405392588	29.9471779217693	92.7242283945083	39.2637585382311	39.1939862779722	45.8458769763003	45.3504292374267	80.0240381693985	48.7039847855054	26.5060637068745	56.1400662568469	35.8261615283176	87.0948461748099	42.401442817087	39.7163061085736	79.1920792292414	48.0803057620279	49.4101399147077	41.7197786843157	31.4791170307587	96.2590164823771	79.1769958032025	58.0919875912139	32.3843767941723	34.5705202525687	66.6373303555975	65.6646619879337	46.6788341499352	57.9703425870182	39.8502578907383	66.6235553729378	59.2100344297142	55.370863624179	37.1769367871927	38.4765819640517	58.5280184000176	84.8021278189299	58.9093604927574	24.9384944407381	54.7698718707426	43.7505402819019	86.4074951525073	49.9166132061432	49.0986329826725	85.4438795517178	81.9161076078172	39.9062609382433	51.2082579095307	53.1607995706281
aten_s0015.g10.t1	73.4683304716281	121.72078768203	93.3795232948229	60.0174594798676	73.2522088367618	83.7185579567223	82.7562577325305	91.5426497240847	100.157388066967	112.5994024137	110.75366545535	58.1693590406017	90.2968625782956	90.3126776386543	110.095936786266	74.3839887046089	138.898661090303	67.3249274861222	123.636716392935	89.8240322170787	100.058714501418	121.749551335578	110.663922062901	116.690812250076	96.9770438253876	138.130822437514	85.1208581325067	94.0151166681793	90.578660292216	91.1304347113783	112.195057932866	100.657058530514	57.2165590783183	92.5778621955582	63.3894767609197	90.7045593213544	77.9355587647655	50.2462192438225	94.3908606789228	76.5084292627384	132.001630107681	92.4126492557703	70.6137455111295	166.935352141087	81.6881046263676	108.468225246213	33.938969582992	66.494305046704	101.943650941322
aten_s0015.g11.t1	23.8207897433606	32.8452919141986	33.4200399160419	34.2155610118871	24.0569984740657	19.9329899896958	39.0609536497544	39.708897727997	30.4399904909409	29.3826907758377	28.1548368538869	33.1295687251109	34.9019787979937	39.7663249019008	41.1764644213888	26.8687411670641	34.1082510961395	31.4953523432932	40.8062068883087	27.6799132511844	35.7171613789873	27.4533302031205	34.9603364236717	33.4549347047235	28.4346270475673	34.8024923719517	24.3202451807162	29.5851765739026	40.4584682638565	29.6560058721774	37.3983526442885	39.0786227236114	23.9940409038109	30.1303278536725	21.0375556062441	17.4751903279674	41.8860712304026	27.7220519965917	30.0334556705663	31.9020387700717	30.0003704790184	32.3611082231398	45.0466997226171	44.1887696844053	32.2370681092562	41.522992477066	24.988032550115	17.5789542077493	38.7761126279876
aten_s0015.g12.t2	46.387853710755	100.467951737549	44.5600532213892	37.0201151931894	61.8994679838319	43.8525779773307	58.9224555055617	54.2587228497058	97.2115825355854	67.189789396496	48.1685160632765	45.8420776545139	48.3504476926334	65.1592793573314	64.5389974264321	45.5354455568138	73.5587583880598	58.9454300736864	78.8716983885967	65.4005793483866	46.6096290335721	76.7897496985833	79.383621052247	86.9828302322811	62.8554913683068	47.4824702128954	58.3685884337188	80.2087009336914	83.6342963364794	73.2132644969378	53.9923236851318	100.361008358366	50.7566249888308	90.1479970460685	66.4343861249814	53.5351068777413	52.8725817170656	114.353464485941	72.1339247801995	51.9466825990548	62.7507749186136	56.7153443085955	75.4836589946556	9.8197265965345	50.7029614922282	58.7536220083654	47.3653751323075	62.6727932624107	99.4419662556456
aten_s0015.g13.t2	101.802533008468	134.762300647962	99.6048248478111	70.1138545325556	118.663172248481	135.544331929931	91.6939335676438	120.945421324205	105.656225058879	136.023365689542	133.311456428645	104.011436695116	103.745331472935	106.123385129771	115.060475049838	76.0809618309498	127.80320591445	71.3702020990223	71.5631240205415	91.4522624083248	107.91142374077	126.921917895586	96.2066400831868	94.7443750837769	114.187475985757	88.7598448866056	81.8781587750778	73.6342172506019	100.844241792	99.7801030907634	84.9512248807349	124.933172646697	68.2907318031541	104.484201428058	92.7313306327865	76.2805927014448	107.80513415038	72.7703864910533	115.307017306639	68.6034993020126	98.2512133187854	96.7497049970159	71.831223882011	112.926855860147	82.0010858701468	88.1304330125482	93.2389274258021	131.460005379691	71.2980135417836
aten_s0015.g14.t1	16.5491802427558	11.5924559697171	26.8670909128964	28.0455418130222	10.0012240847239	6.97654649639352	15.5581764537157	20.3091308990519	23.9592183219018	9.24630129309577	10.8548768593299	21.1875148823384	21.1333082630053	20.3622747991661	19.2740897291607	16.1212447002384	17.670539724506	18.7816321313216	22.2302470361682	16.5536736110024	23.304814516786	19.4958431877232	8.93722886018675	13.3819738818894	11.8228186145148	17.2663528046892	38.9123922891459	19.0660026809594	21.4369496024911	7.10508474020916	17.8323270886674	19.8353615339542	8.30562954362685	16.5230830165301	10.5187778031221	16.0882704606684	39.8261005141533	15.5936542480828	21.7206241903203	15.8098599214515	8.00009879440492	37.6990229815958	12.1747837088154	9.8197265965345	22.5346495521014	23.1624855994518	13.7993612590187	9.171628282304	20.9516092425417
aten_s0015.g15.t1	107.820416733106	86.9434197728786	69.4612594333419	77.4056954039414	120.825599077611	74.7487124613592	64.5498810313738	62.1398781239648	66.7715920446445	79.9291378447612	68.6910176254471	73.1932332298961	66.6019411925017	66.5966164019785	60.7425858131125	87.959773715336	74.3806439566415	87.5513005506224	119.982429208908	98.5079265703914	79.2870319973264	79.5748701539724	84.3779548270573	87.2504697099189	90.3921828248983	84.17346992286	94.8489562047931	69.0320786724393	132.244844026635	88.9680176165321	84.70355367117	97.992606981177	93.2076204340347	92.0918891656603	122.626804389028	79.0544324360428	69.0090189943518	102.225066737432	75.0836391764159	110.386700522992	77.7509601581228	97.4169443418229	85.223485961708	34.3690430878708	102.970829203352	98.864267802538	138.739524009594	74.1373286152906	92.2496227843253
aten_s0015.g16.t1	2.25670639673943	4.34717098864393	2.62117960125819	1.68273250878133	2.70303353641187	7.97319599587831	0.993075092790366	2.42497085361814	3.53496663765765	4.72588732758228	2.37450431297842	1.54091017326097	3.20201640348566	3.11423026340187	6.13266491382386	3.67677510707192	4.10942784290837	3.17843005299289	1.82714359201382	2.98508868395125	3.29307161650238	8.75323571693696	3.41717574065964	1.60583686582673	2.69380677292743	4.04680143859904	1.62134967871441	3.28724184154473	3.92507527932936	4.01591746185735	4.70575298173167	5.92100344297142	3.6913909082786	0	1.66085965312453	4.99291152227639	3.43328452708218	3.46525649957397	2.68155854201485	0.846956781506329	2.75003396057669	1.66809836201752	1.21747837088154	9.8197265965345	3.44279368157105	2.25975469262944	0.745911419406417	1.52860471371733	7.50505405702986
aten_s0015.g17.t1	0.75223546557981	0.483018998738214	0.655294900314546	5.048197526344	0.810910060923562	0	0.662050061860244	1.8187281402136	0.39277407085085	0.41094672413759	1.35685960741624	0.770455086630486	1.60100820174283	0.239556174107836	0.292031662563041	1.13131541756059	1.64377113716335	1.15579274654287	0	0.814115095623069	0.253313201269413	2.38724610461917	1.05143868943374	0.535278955275576	0.299311863658604	1.61872057543962	1.62134967871441	1.31489673661789	0.90578660292216	0.308916727835181	0.990684838259299	2.07235120504	0	0	2.21447953749938	0.277383973459799	0.343328452708218	0	0	0.846956781506329	0.250003087325154	1.00085901721051	0	0	2.81683119401268	0.28246933657868	0.372955709703208	0	2.18897409996704
aten_s0015.g18.t1	176.524589256062	178.234010534401	191.01846344169	242.313481264512	181.914157000519	167.437115913445	239.662122393408	190.663333365726	183.425491087347	207.528095689483	149.254556815786	229.595615815885	179.633120235545	166.970653353162	179.015409151144	230.22268747358	154.514486893355	196.195818725652	162.006731825226	185.346870103519	192.264719763485	169.494473427961	185.053209340337	173.698020986924	184.3761080137	167.537579558	184.023188534086	216.957961541952	184.176609260839	209.445541472253	169.40710734234	198.057565167394	221.483454496716	173.735358188515	196.811868895257	151.174265535591	174.410853975775	171.530196728911	192.267747462465	170.80295093711	191.502364891068	179.821003425488	200.883931195455	122.746582456681	179.025271441695	187.559639488244	215.195444498751	190.311286857808	185.750087911489
aten_s0015.g19.t1	0	0.483018998738214	0.98294235047182	0.560910836260445	1.89212347548831	0.996649499484789	0.662050061860244	0.606242713404534	1.5710962834034	0.616420086206385	0.678429803708119	0.770455086630486	0.640403280697132	1.19778087053918	0.584063325126082	1.41414427195074	1.23282835287251	1.73368911981431	0.304523932002304	0.542743397082046	1.51987920761648	0	1.31429836179217	0	0.897935590975811	1.34893381286635	0	1.97234510492684	0.30192886764072	0.617833455670362	1.9813696765186	0	0	0.242986514948972	1.66085965312453	0	0.343328452708218	0	0.53631170840297	0	1.00001234930061	1.33447868961401	3.65243511264463	0	0.625962487558372	0.28246933657868	1.11886712910963	2.292907070576	0
aten_s0015.g20.t1	29.8386734679991	28.9811399242929	40.3006363693446	31.4110068305849	24.0569984740657	33.8860829824828	54.6191301034701	47.2869316455537	37.7063108016816	18.6980759482603	31.2077709705735	31.5886585518499	44.1878263681021	26.8302915000777	27.4509762809259	41.2930127409616	39.8614500762112	37.5632642626433	40.8062068883087	28.7654000453484	63.3283003173534	52.9172886523916	32.0688800277289	28.9050635848811	30.6794660250069	49.9105510760548	31.616318734931	26.9553831006668	38.0430373227307	25.64008841032	59.1934190859931	33.7497196249371	25.8397363579502	27.9434492191317	32.9403831203033	39.6659082047513	45.3193557574848	31.1873084961657	21.7206241903203	47.4295797643544	30.0003704790184	38.6998819988064	45.0466997226171	19.639453193069	52.2678677111241	57.9062139986294	19.3936969045668	32.100698988064	37.5252702851493
aten_s0015.g21.t1	0.25074515519327	0	0.327647450157273	0	0.270303353641187	0	0	0	0.7855481417017	1.02736681034397	0	0	0	0	0	0	1.23282835287251	0	0	0.542743397082046	0.253313201269413	0	1.05143868943374	0	0.448967795487905	0	0	0	0	0	0	0	0	0.242986514948972	0	0.277383973459799	0	0	0.53631170840297	0.282318927168776	0.250003087325154	0.333619672403503	0	0	0	0	0	0	0
aten_s0015.g22.t1	15.2954544667895	33.811329911675	5.57000665267364	20.7537009416365	24.8679085349892	17.9396909907262	39.7230037116146	9.09364070106801	18.6567683654154	25.067750172393	12.8901662704543	36.9818441582633	9.60604921045697	19.8831624509504	13.1414248153368	11.3131541756059	13.1501690973068	18.4926839446859	24.3619145601843	24.4234528686921	8.61264884316006	15.5170996800246	23.3945108399006	24.0875529874009	20.2035507969557	11.061257265504	29.9949690562166	16.4362092077236	40.4584682638565	27.1846720494959	13.8695877356302	22.79586325544	24.9168886308806	27.7004627041828	24.6360848546806	21.9133339033241	13.7331381083287	27.7220519965917	28.9608322537604	18.3507302659705	21.5002655099632	24.6878557578592	15.8272188214601	34.3690430878708	17.8399308954136	11.2987734631472	30.5823681956631	17.5789542077493	25.6422680281853
aten_s0015.g23.t1	0	0	0	0	0	0	0	0	0	0	0	0	0	0	0	0.565657708780296	0	0	0	0	0	0	0	0	0	0	0	0	0	0	0	0	0	0	0	0	0	0	0	0	0	0	0	0	0	0	0	0.764302356858666	0
aten_s0015.g24.t1	4.26266763828559	9.17736097602607	5.89765410283092	5.60910836260445	4.86546036554137	6.97654649639352	4.63435043302171	7.88115527425894	3.33857960223222	3.69852051723831	7.9715501935704	5.77841314972864	6.40403280697132	1.67689321875485	5.54860158869778	5.09091937902266	6.57508454865339	6.64580829262151	6.09047864004608	6.51292076498456	4.05301122031062	6.76386396308765	6.30863213660241	7.49390537385806	6.58486100048928	4.04680143859904	3.24269935742882	5.91703531478051	5.73664848517368	4.63375091752771	5.44876661042614	2.07235120504	7.3827818165572	2.18687863454075	3.87533919062392	2.21907178767839	5.49325524333149	15.5936542480828	3.75418195882079	6.77565425205063	3.50004322255215	3.66981639643853	3.65243511264463	0	4.69471865668779	6.49679474130964	5.59433564554813	5.35011649801067	2.18897409996704
aten_s0015.g25.t1	0	0.483018998738214	0.655294900314546	0	0	0	0	0	0	0.205473362068795	0.848037254635149	1.54091017326097	0	0	0	0.282828854390148	0	0.577896373271435	0.304523932002304	0	0.253313201269413	0	0	0	0.299311863658604	0.269786762573269	0	0	0.30192886764072	1.23566691134072	0.495342419129649	0	0	0.242986514948972	0.276809942187422	0.832151920379398	0	1.73262824978698	0	0	0.500006174650307	0	0	0	0.625962487558372	0.56493867315736	0	0	4.06523761422451
aten_s0015.g26.t1	3.25968701751251	0.966037997476429	3.27647450157273	5.60910836260445	1.08121341456475	0	1.65512515465061	3.94057763712947	3.53496663765765	2.05473362068795	3.56175646946763	2.31136525989146	4.16262132453136	1.67689321875485	1.4601583128152	4.80809052463252	0.821885568581674	2.31158549308574	1.82714359201382	0.814115095623069	5.06626402538827	3.97874350769862	2.10287737886747	1.60583686582673	1.19724745463441	2.42808086315942	1.62134967871441	1.97234510492684	1.5096443382036	0.926750183505542	0.990684838259299	5.62495327082285	0	2.91583817938766	3.04490936406165	3.88337562843719	2.05997071624931	3.46525649957397	1.8770909794104	3.10550819885654	0.750009261975461	5.00429508605255	7.30487022528926	0	6.8855873631421	3.38963203894416	0.372955709703208	2.292907070576	4.06523761422451
aten_s0015.g27.t1	1.00298062077308	0	1.96588470094364	3.92637585382311	1.08121341456475	1.99329899896958	1.32410012372049	3.33433492372494	2.74941849595595	1.64378689655036	1.35685960741624	1.92613771657621	2.88181476313709	1.67689321875485	1.16812665025216	1.97980198073104	2.05471392145419	1.44474093317859	1.21809572800922	2.17097358832818	2.27981881142472	3.58086915692876	0.788579017075302	2.40875529874009	3.14277456841534	1.61872057543962	0.810674839357206	1.97234510492684	3.32121754404792	0.926750183505542	1.9813696765186	3.55260206578285	0.92284772706965	1.21493257474486	0.553619884374845	1.386919867299	0.343328452708218	0	1.8770909794104	2.25855141735021	1.25001543662577	5.33791475845605	0	0	3.75577492535023	4.2370400486802	2.23773425821925	1.52860471371733	0.938131757128732
aten_s0015.g28.t1	231.688523398581	164.709478569731	124.178383609607	102.646683035661	186.77961736606	216.272941388199	95.3352089078751	140.648309509852	176.159170776606	169.515523706756	212.687743462495	95.151203198865	145.691746358597	136.307463067359	167.626174311186	183.273097644816	136.843947168849	178.281031154238	158.352444641198	193.216649361208	199.104176197759	134.481530560213	157.978663087419	164.330639269602	158.335975875401	204.768152793111	85.9315329718639	98.6172552463419	135.566061570683	177.318201777394	224.885458284861	171.709099846171	156.884113601841	156.240329112189	168.57725479214	251.032495981118	94.7586529474682	159.401798980402	178.323643043988	171.085269864278	207.502562479878	145.458177167927	126.61775057168	73.6479494740088	144.910315869763	170.611479293523	130.907454105826	142.924540732571	132.276577755151
aten_s0015.g29.t1	12.035767449277	10.6264179722407	9.8294235047182	11.7791275614693	11.6230442065711	19.9329899896958	10.923826020694	10.3061261278771	10.4085128775475	13.5612418965405	12.7205588195272	13.0977364727183	10.2464524911541	15.3315951429015	15.4776781158412	6.78789250536355	8.62979847010758	10.4021347188858	9.44024189207143	10.3121245445589	17.2252976863201	10.3447331200164	14.1944223073554	5.88806850803133	15.1152491147595	10.5216837403575	8.91742323292927	7.88938041970735	11.4732969703474	12.6655858412424	12.3835604782412	7.99335464801141	8.30562954362685	8.26154150826504	13.0100672828089	11.6501268853116	14.0764665610369	13.8610259982959	11.7988575848653	12.9866706497637	18.2502253747362	11.0094491893156	7.30487022528926	9.8197265965345	13.1452122387258	10.1688961168325	9.69684845228342	11.46453535288	12.1957128426735
aten_s0015.g30.t1	29.0864380024193	22.7018929406961	7.86353880377456	13.4618600702507	52.9794573136727	17.9396909907262	22.8407271341784	10.0030047711748	23.7628312864764	26.9170104310121	23.5754356788571	13.8681915593487	12.8080656139426	28.2676285447247	28.327071268615	28.5657142934049	15.204883018761	23.1158549308574	44.4604940723364	42.8767283694817	14.4388524723566	23.8724610461917	16.5601593585813	28.9050635848811	28.1353151839087	19.4246469052754	8.91742323292927	15.1213124711058	27.7774558229462	37.6878407958921	35.6646541773348	22.2037629111428	10.1513249977662	29.4013683088256	56.7460381484216	31.3443890009573	10.6431820339548	8.66314124893492	27.8882088369545	34.1605901874219	22.2502747719387	13.3447868961401	12.1747837088154	24.5493164913363	38.4966929848399	21.185200243401	34.3119252926952	17.5789542077493	28.7693738852811
aten_s0015.g31.t1	1.00298062077308	1.93207599495286	0	0	1.89212347548831	2.98994849845437	1.65512515465061	0.909364070106801	1.76748331882882	1.43831353448156	0.508822352781089	2.31136525989146	0	0.479112348215672	2.04422163794129	1.97980198073104	0.410942784290837	1.15579274654287	1.82714359201382	1.35685849270512	0.75993960380824	1.19362305230959	0.262859672358434	2.1411158211023	1.04759152280511	0.539573525146539	0.810674839357206	0.657448368308946	1.81157320584432	1.5445836391759	1.23835604782412	0.888150516445713	1.8456954541393	1.21493257474486	2.21447953749938	0.832151920379398	0.686656905416436	1.73262824978698	1.34077927100743	1.69391356301266	1.00001234930061	3.33619672403503	2.43495674176309	0	0.938943731337559	0.56493867315736	5.96729135525133	0.764302356858666	0
aten_s0015.g32.t1	3.76117732789905	3.3811329911675	7.53589135361728	14.0227709065111	4.324853658259	2.98994849845437	6.62050061860244	4.24369899383174	5.30244995648648	2.67115370689433	3.90097137132168	12.712508929403	6.40403280697132	5.50979200448023	3.79641161331953	3.11111739829163	4.93131341149004	3.17843005299289	10.049289756076	5.97017736790251	6.83945643427416	3.58086915692876	4.20575475773494	5.62042903039355	5.68692540951347	4.85616172631885	17.0241716265013	6.57448368308946	2.41543094112576	7.41400146804434	5.44876661042614	6.21705361511999	1.8456954541393	5.34570332887738	3.59852924843649	3.60599165497739	5.14992679062327	5.19788474936095	4.55864952142525	5.36405961620675	3.50004322255215	6.33877377566656	7.30487022528926	4.90986329826725	6.25962487558373	3.38963203894416	5.59433564554813	3.05720942743467	1.87626351425746
aten_s0015.g33.t2	6.77011919021829	1.44905699621464	5.57000665267364	2.24364334504178	9.73092073108274	6.97654649639352	5.29640049488195	1.51560678351134	3.73135367308307	3.69852051723831	2.88332666575951	4.23750297646767	1.28080656139426	2.6351179151862	5.54860158869778	3.67677510707192	2.87659949003586	3.46737823962861	6.09047864004608	5.15606227227944	3.7996980190412	0.795748701539724	1.31429836179217	5.35278955275576	4.34002202304975	2.15829410058615	4.05337419678603	2.62979347323578	3.92507527932936	3.70700073402217	2.9720545147779	6.51310378726856	7.3827818165572	7.53258196341812	5.25938890156103	2.77383973459799	3.08995607437396	3.46525649957397	6.43574050083564	8.75188674223206	2.50003087325154	1.66809836201752	2.43495674176309	0	5.94664363180454	1.97728535605076	8.20502561347058	2.292907070576	3.75252702851493
aten_s0015.g34.t1	0	0	0.98294235047182	0.560910836260445	0	0.996649499484789	0.331025030930122	0	0.39277407085085	0.41094672413759	0.508822352781089	0.385227543315243	1.28080656139426	0.239556174107836	0.584063325126082	0	0.410942784290837	0.288948186635718	1.21809572800922	0	1.01325280507765	0.397874350769862	0.262859672358434	0	0.897935590975811	0.269786762573269	0.810674839357206	0.657448368308946	0	1.23566691134072	0.247671209564825	0.296050172148571	0	0.242986514948972	0.830429826562267	0.277383973459799	0.343328452708218	1.73262824978698	0.268155854201485	0.282318927168776	0.750009261975461	1.00085901721051	0	0	0	0	0	0	0
aten_s0015.g35.t1	7.02086434541156	3.86415198990572	7.86353880377456	2.24364334504178	7.02788719467087	3.98659799793916	4.96537546395183	7.27491256085441	4.90967588563562	4.72588732758228	8.64997999727852	3.08182034652194	8.64544428941128	4.07245495983322	4.38047493844561	3.95960396146207	6.57508454865339	6.93475647925722	4.26333504803226	5.69880566936149	5.31957722665768	6.76386396308765	5.25719344716868	0.802918432913364	5.68692540951347	5.12594848889212	3.24269935742882	2.62979347323578	2.11350207348504	2.47133382268145	5.94410902955579	3.84865223793142	7.3827818165572	2.18687863454075	4.42895907499876	8.04413523033418	7.20989750687258	6.93051299914793	2.41340268781337	2.82318927168776	5.25006483382823	4.33705574124554	8.5223485961708	0	3.44279368157105	8.75654943393908	5.59433564554813	4.585814141152	5.94150112848197
aten_s0015.g36.t1	0.25074515519327	1.44905699621464	1.96588470094364	1.12182167252089	1.35151676820594	1.99329899896958	1.32410012372049	0.909364070106801	1.96387035425425	0.205473362068795	0.16960745092703	1.54091017326097	0.960604921045697	1.19778087053918	0.584063325126082	0.848486563170444	0.821885568581674	0.288948186635718	1.82714359201382	0.542743397082046	1.51987920761648	0.795748701539724	0	0.267639477637788	1.49655931829302	2.96765438830596	0	0	1.5096443382036	0.926750183505542	2.47671209564825	0.888150516445713	0.92284772706965	0.485973029897943	1.10723976874969	0.554767946919599	2.74662762166574	0	1.8770909794104	1.41159463584388	0.500006174650307	1.00085901721051	0	0	0.312981243779186	1.4123466828934	0.372955709703208	0	0.312710585709577
aten_s0015.g37.t1	36.1073023478309	67.62265982335	51.4406496746919	20.192790105376	35.4097393269955	40.8626294788764	34.0955781858026	54.2587228497058	55.9703050962461	42.7384593103094	46.9812639067872	43.9159399379377	50.5918591750734	68.752621968949	47.3091293352126	41.0101838865714	77.2572434466774	45.6538134884434	53.5962120324055	31.4791170307587	53.4490854678462	72.8110061908847	46.7890216798012	59.1483245579511	37.2643270254962	49.9105510760548	51.072514879504	51.2809727280978	59.7819157928625	47.2642593587827	40.6180783686312	48.2561780602171	35.0682136286467	50.2982085944371	30.4490936406165	31.8991569478769	57.3358516022724	50.2462192438225	41.0278456928272	44.8887094198354	40.750503234	51.043809877736	20.6971323049862	54.0084962809398	38.4966929848399	46.6074405354822	27.2257668083342	38.979420199792	59.1023006991101
aten_s0015.g38.t1	43.8804021588222	31.8792539167222	28.83297561384	26.9237201405014	46.4921768262842	22.9229384881501	28.4681526599905	27.8871648166086	32.9930219514714	35.7523649999703	37.8224615567276	30.0477483785889	31.699962394508	38.089431683146	34.4597361824388	33.6566336724276	37.3957933704662	40.7416943156362	33.4976325202534	41.5198698767765	34.4505953726402	33.8193198154383	30.7545816659368	45.2310717207862	35.1691439798859	40.4680143859904	25.1309200200734	30.9000733105205	44.9874012784673	34.9075902453754	38.6367086921126	33.1576192806399	40.6052999910646	43.251599660917	39.8606316749888	45.7683556208669	33.9895168181136	27.7220519965917	31.6423907957753	37.5484173134472	30.7503797409939	35.0300656023678	26.7845241593939	19.639453193069	36.3058242783856	36.7210137552284	37.2955709703208	35.1579084154987	25.9549786138949
aten_s0015.g39.t1	0.50149031038654	0	1.96588470094364	0.560910836260445	0.270303353641187	0	0	0.303121356702267	0.589161106276275	0	0	0.385227543315243	0.640403280697132	0	0.292031662563041	0	0	1.44474093317859	0.913571796006912	0.542743397082046	0.75993960380824	0	0.525719344716868	0.267639477637788	0	0.539573525146539	0	0	0.90578660292216	0	0.495342419129649	0.888150516445713	1.8456954541393	0	1.10723976874969	0.277383973459799	0	0	0.268155854201485	0	0.750009261975461	0	1.21747837088154	0	2.50384995023349	0.56493867315736	0.745911419406417	0	0
aten_s0015.g40.t1	2.00596124154616	1.93207599495286	3.27647450157273	2.24364334504178	1.08121341456475	0.996649499484789	1.98615018558073	2.7280922103204	2.3566444251051	0.205473362068795	2.88332666575951	1.92613771657621	3.52221804383422	4.31201113394105	0.876094987689123	1.41414427195074	0	0	0.913571796006912	0.271371698541023	1.01325280507765	1.19362305230959	0.525719344716868	1.60583686582673	0.598623727317207	2.15829410058615	7.29607355421486	1.31489673661789	0.90578660292216	0.308916727835181	1.23835604782412	2.96050172148571	0	1.21493257474486	1.66085965312453	2.21907178767839	2.74662762166574	5.19788474936095	1.34077927100743	1.41159463584388	0.750009261975461	3.00257705163153	4.86991348352617	0	0.938943731337559	2.54222402920812	3.72955709703208	3.05720942743467	1.87626351425746
aten_s0015.g41.t2	136.405364425139	165.192497568469	161.857840377693	161.542320843008	148.396541149012	192.353353400564	132.410012372049	182.479056734765	149.254146923323	186.158866034328	179.953505433579	137.141005420226	162.98263493742	148.045715598643	151.564432870218	161.778104711165	163.555228147753	168.167844621988	137.035769401037	186.160985199142	173.519542869548	160.741237711024	245.510933982777	130.340425609603	192.008560536994	194.7860425779	168.620366586299	176.196162706798	135.566061570683	168.668533398009	190.706831364915	141.808032459165	169.803981780816	132.42765064719	138.404971093711	169.204223810478	135.271410367038	135.145003483385	151.239901769638	139.747868948544	223.752763156013	133.781488633805	140.010012651377	274.952344702966	152.108884476685	150.838625733015	93.9848388452085	175.025239720635	161.671372811851
aten_s0015.g42.t1	0.25074515519327	1.93207599495286	1.31058980062909	0	0.270303353641187	0	6.95152564953256	1.21248542680907	0.39277407085085	1.02736681034397	0	3.08182034652194	0.640403280697132	1.91644939286269	1.75218997537825	0.282828854390148	4.10942784290837	2.31158549308574	2.13166752401613	0	0	2.38724610461917	1.31429836179217	1.33819738818894	0.748279659146509	0.539573525146539	4.05337419678603	0	0	0	0.247671209564825	6.21705361511999	3.6913909082786	2.42986514948972	1.10723976874969	0	1.37331381083287	3.46525649957397	2.94971439621634	0.282318927168776	0	3.33619672403503	1.21747837088154	0	0	0	3.72955709703208	1.52860471371733	0
aten_s0015.g43.t1	4.76415794867213	3.86415198990572	5.24235920251637	5.60910836260445	1.35151676820594	0.996649499484789	3.64127534023134	4.24369899383174	6.87354623988987	2.05473362068795	3.3921490185406	1.54091017326097	5.44342788592562	1.91644939286269	2.62828496306737	3.39394625268178	4.10942784290837	6.06791191935007	3.04523932002304	1.89960188978716	7.34608283681299	3.97874350769862	2.10287737886747	5.08515007511797	2.69380677292743	4.58637496374558	3.24269935742882	4.60213857816262	6.94436395573656	4.01591746185735	3.71506814347237	5.32890309867428	6.45993408948755	3.15882469433663	2.4912894796868	5.27029549573619	4.80659833791505	1.73262824978698	2.14524683361188	4.7994217618692	3.50004322255215	5.00429508605255	6.08739185440771	9.8197265965345	2.1908687064543	5.6493867315736	4.4754685164385	0	6.56692229990112
aten_s0015.g44.t1	699.077492678837	752.0605810354	927.56993139524	677.019379366357	583.314637157682	721.574237626987	739.178894066962	1033.34070499803	830.717159849548	688.95218301667	831.4157244443	619.060662107595	970.210970256154	789.098037511212	800.458787085295	817.941046896308	974.345341553575	754.443715305859	998.533973035555	722.662833214745	1132.05669647301	996.675248678504	910.283045377256	833.161693886434	741.245830350532	1236.97230639844	883.635574899355	936.206476471939	838.456465438279	706.183639831223	1054.58401032702	815.026123925016	713.36129302484	721.912935913395	626.14408922795	866.547533088413	933.510062913645	596.024117926722	702.032026299488	848.650695069341	844.760432071694	1063.24589594996	726.834587416281	952.513479863847	892.935488502018	985.817984659593	372.955709703208	651.949910400442	793.659466530907
aten_s0015.g45.t2	23.0685542777808	23.6679309381725	30.4712128646264	21.3146117778969	18.9212347548831	21.9262889886654	20.5235519176676	40.6182617981038	18.0676072591391	20.7528095689483	27.8156219520329	25.8102454021213	31.3797607541594	22.0391680179209	15.1856464532781	33.3738048180375	18.9033680773785	28.3169222903003	17.9669119881359	17.0964170080845	27.1045125358272	28.2490789046602	17.6115980480151	21.411158211023	20.9518304561023	36.9607864725379	32.4269935742882	15.1213124711058	23.5504516759761	17.6082534866053	28.4821890999548	20.4274618782514	32.2996704474378	22.1117728603564	21.0375556062441	24.6871736379221	18.1964079935356	22.5241672472308	24.1340268781337	21.456238464827	21.0002593353129	26.6895737922802	30.4369592720386	4.90986329826725	25.9774432336725	30.5066883504974	23.1232540015989	22.1647683489013	17.8245033854459
aten_s0015.g46.t2	371.10282968604	398.007654960289	509.164137544403	724.696800448495	272.195477116676	340.854128823798	544.536175880051	502.575209412359	434.800896431891	305.949836120436	314.961036371494	699.187991117166	457.247942417752	465.218090117418	394.534776122668	580.647638062974	545.321074753941	418.108026061883	683.35170341317	322.660949565276	559.062235201596	492.568446253089	310.43727305531	456.592948850066	321.61059750117	508.817834213186	925.790666545929	485.854344180311	604.15966414908	363.903905389843	478.500776879241	623.48166254489	423.587106724969	455.842702044271	334.940030046781	387.50541092334	947.586529474682	576.965207179065	311.328946727924	539.7937887467	349.25431299324	822.038872802231	501.601088803196	432.067970247518	687.619792582872	779.050430284	405.775812157091	276.677453182837	606.97124686229
aten_s0015.g47.t1	7.27160950060483	1.93207599495286	5.24235920251637	2.24364334504178	2.1624268291295	1.99329899896958	3.97230037116146	8.79051934436575	2.3566444251051	3.49304715516951	4.74900862595683	5.77841314972864	4.48282296487992	2.6351179151862	1.75218997537825	3.95960396146207	9.04074125439842	5.20106735944292	2.74071538802074	5.15606227227944	8.86596204442947	7.55961266462738	3.15431606830121	1.87347634346452	3.44208643207394	4.31658820117231	6.48539871485765	3.28724184154473	5.43471961753296	2.47133382268145	7.43013628694474	7.40125430371427	5.5370863624179	3.88778423918355	4.15214913281134	2.77383973459799	10.2998535812465	3.46525649957397	2.68155854201485	1.97623249018143	3.250040135227	5.33791475845605	2.43495674176309	4.90986329826725	3.12981243779186	6.49679474130964	1.49182283881283	0.764302356858666	8.44318581415859
aten_s0015.g48.t1	13.03874807005	26.0830259318636	30.1435654144691	220.437958650355	12.7042576211358	16.9430414912414	55.9432302271906	29.7058929568222	36.7243756245545	21.9856497413611	10.8548768593299	148.312604176368	19.5323000612625	36.4125384643911	17.2298680912194	24.0404526231626	29.9988232532311	18.7816321313216	49.9419248483779	12.7544698314281	21.5316221079001	20.6894662400328	22.6059318228253	23.0169950768498	17.0607762285404	17.5361395672625	102.955704598365	38.1320053619189	38.6468950580121	17.6082534866053	23.5287649086583	24.5721642883314	41.5281477181343	28.4294222490297	21.8679854328064	20.8037980094849	40.8560858722779	29.4546802463787	26.2792737117455	22.8678331006709	18.2502253747362	43.7041770848589	34.0893943846832	39.278906386138	25.6644619898933	26.8345869749746	24.988032550115	18.343256564608	32.8346114995056
aten_s0015.g49.t1	0	1.93207599495286	0	0	0.810910060923562	0	0.331025030930122	0	0	0	0	1.15568262994573	0.960604921045697	0	0	0.565657708780296	0	0	0	0	0.253313201269413	0	0.525719344716868	0	0	0	0.810674839357206	0	0	0	0.247671209564825	0	0	0.971946059795887	0	0.832151920379398	0	0	0.268155854201485	0	0.500006174650307	0.333619672403503	0	0	0	0.28246933657868	0	0	0
aten_s0015.g50.t1	12.5372577596635	8.69434197728786	24.9012062119528	25.8018984679805	18.6509314012419	24.9162374871197	20.1925268867374	30.9183783836312	25.7267016407307	14.3831353448156	20.3528941112436	26.1954729454365	31.699962394508	23.7160612366758	15.7697097784042	28.2828854390148	16.0267685873426	18.7816321313216	16.4442923281244	21.7097358832818	29.8909577497908	16.3128483815643	16.5601593585813	17.9318450017318	15.7138728420767	23.4714483438744	19.4561961445729	22.3532445225042	16.9080165878803	16.6815033030998	23.7764361182232	13.9143580909828	12.9198681789751	15.0651639268362	18.5462661265573	13.3144307260704	24.7196485949917	8.66314124893492	14.4804161268802	18.0684113388017	15.2501883268344	18.3490819821927	14.6097404505785	34.3690430878708	20.0307996018679	20.6202615702436	13.0534498396123	12.9931400665973	12.5084234283831
aten_s0015.g51.t1	0.50149031038654	3.3811329911675	0.327647450157273	0	0.810910060923562	0.996649499484789	1.65512515465061	0	0.981935177127125	1.84926025861915	0.33921490185406	1.92613771657621	1.28080656139426	4.31201113394105	0	0	1.23282835287251	0.288948186635718	0	0.542743397082046	0.506626402538827	0.397874350769862	0.262859672358434	0.535278955275576	0.598623727317207	0.269786762573269	0.810674839357206	3.94469020985368	2.41543094112576	1.5445836391759	0.743013628694474	1.48025086074285	0	0.971946059795887	0.276809942187422	0.832151920379398	0	0	0.804467562604456	2.54087034451899	0.250003087325154	0.333619672403503	1.21747837088154	0	2.1908687064543	0	1.11886712910963	0.764302356858666	4.37794819993408
aten_s0015.g52.t1	0	0.483018998738214	0	0.560910836260445	0.270303353641187	0	0	0.303121356702267	0.39277407085085	0	0	0.770455086630486	1.60100820174283	1.43733704464702	0.584063325126082	0.565657708780296	1.23282835287251	0.577896373271435	0	0.542743397082046	0.506626402538827	1.19362305230959	0	0	0	0	2.43202451807162	0.657448368308946	0	1.23566691134072	0.247671209564825	2.36840137718857	0	0.485973029897943	0	0	0	0	1.8770909794104	0	0	0	0	0	0.938943731337559	0	0	3.82151178429333	0
aten_s0015.g53.t1	13.7909835356299	20.7698169457432	13.7611929066055	34.7764718481476	12.4339542674946	13.953092992787	20.8545769485977	20.0060095423496	20.4242516842442	19.7254427586043	14.0774184269435	25.8102454021213	18.8918967805654	19.8831624509504	19.8581530542868	16.1212447002384	30.8207088218128	13.0026683986073	19.7940555801498	21.7097358832818	17.7319240888589	17.9043457846438	16.8230190309398	16.5936476135429	13.7683457282958	19.1548601427021	26.7522696987878	15.1213124711058	19.0215186613654	16.0636698474294	23.2810936990935	17.1709099846171	13.8427159060448	14.8221774118873	17.1622164156202	16.0882704606684	20.9430356152013	17.3262824978698	15.0167278352832	17.7860924116329	18.2502253747362	18.3490819821927	15.8272188214601	0	20.6567620894263	20.6202615702436	16.037095517238	6.878721211728	14.3846869426406
aten_s0015.g54.t1	3.76117732789905	8.21132297854965	3.60412195173001	9.53548421642756	2.43273018277069	0.996649499484789	6.62050061860244	5.75930577734307	5.89161106276275	2.05473362068795	2.37450431297842	6.93409577967437	4.80302460522849	5.74934817858807	2.04422163794129	5.09091937902266	2.87659949003586	5.77896373271435	1.82714359201382	2.44234528686921	4.05301122031062	3.97874350769862	2.36573705122591	5.62042903039355	1.34690338646372	3.77701467602577	10.5387729116437	3.28724184154473	3.62314641168864	5.86941782886843	0.990684838259299	3.84865223793142	8.30562954362685	8.74751453816298	3.59852924843649	1.94168781421859	7.20989750687258	1.73262824978698	7.77651977184307	6.21101639771308	3.250040135227	10.0085901721051	8.5223485961708	0	5.32068114424617	4.2370400486802	7.45911419406417	2.292907070576	3.75252702851493
aten_s0015.g55.t1	19.5581221050751	8.21132297854965	19.0035521091218	10.6573058889485	12.974560974777	10.9631444943327	12.2479261444145	23.9465871794791	15.5145757986086	11.3010349137837	16.6215301908489	13.4829640160335	19.5323000612625	14.8524827946858	18.1059630789085	12.1616407387764	20.9580819988327	15.314253891693	14.008100872106	8.68389435331274	21.0249957053613	25.0660840985013	10.2515272219789	15.2554502253539	9.42832370524602	17.8059263298358	25.9415948594306	6.57448368308946	19.9273052642875	9.88533529072578	18.5753407173619	17.7630103289143	11.0741727248358	12.8782852922955	9.96515791874721	14.4239666199096	23.3463347841588	5.19788474936095	8.84914318864901	10.7281192324135	9.00011114370553	14.3456459133506	19.4796539341047	4.90986329826725	16.5880059202969	14.97087483867	16.037095517238	15.2860471371733	13.7592657712214
aten_s0015.g56.t1	7.5223546557981	6.762265982335	4.58706430220183	12.9009492339902	5.13576371918256	1.99329899896958	6.95152564953256	3.33433492372494	2.74941849595595	4.1094672413759	3.73136392039466	5.77841314972864	2.24141148243996	1.91644939286269	3.21234828819345	7.91920792292414	4.10942784290837	5.49001554607864	8.52667009606451	9.49800944893581	2.27981881142472	4.77449220923834	3.15431606830121	6.42334746330691	4.93864575036696	2.96765438830596	9.72809807228647	9.86172552463419	4.5289330146108	5.25158437319807	5.69643781999097	3.55260206578285	8.30562954362685	4.37375726908149	7.75067838124783	5.27029549573619	3.43328452708218	6.93051299914793	3.75418195882079	4.51710283470042	7.50009261975461	0	10.9573053379339	9.8197265965345	3.44279368157105	3.10716270236548	11.1886712910963	5.35011649801067	9.38131757128732
aten_s0015.g57.t1	5.26564825905867	5.79622798485857	7.20824390346001	10.096395052688	4.05455030461781	2.98994849845437	5.62742552581207	8.79051934436575	5.30244995648648	8.42440784482059	3.56175646946763	10.4011436695116	10.2464524911541	8.6240222678821	7.30079156407602	9.33335219487488	2.87659949003586	5.77896373271435	11.8764333480899	4.07057547811535	7.85270923935182	9.15111006770682	6.57149180896085	10.7055791055115	6.13589320500137	5.12594848889212	11.3494477510009	11.1766222612521	6.34050622045512	8.34075165154988	7.67780749650956	8.58545499230856	15.6884113601841	8.01855499331607	6.0898187281233	5.27029549573619	15.4497803718698	1.73262824978698	7.50836391764159	7.05797317921941	2.50003087325154	8.00687213768407	7.30487022528926	0	11.8932872636091	4.80197872183756	9.69684845228342	6.878721211728	9.06860698557774
aten_s0015.g58.t1	171.509686152197	97.0868187463811	125.816620860393	112.743078088349	201.646301816326	143.51752792581	125.458486722516	128.220333885059	134.525119266416	195.816114051562	159.770218773262	126.3546342074	146.011947998946	130.558114888771	142.219419668201	161.212447002384	108.899837837072	198.218456032102	135.817673673028	214.383641847408	156.547558384498	100.662210744775	189.258964098072	183.600681659523	178.539526672357	152.69930761647	85.1208581325067	178.825956180033	165.155090599474	192.455121441318	145.383000014552	111.314864727863	195.643718138766	154.053450477648	208.991506351504	147.845657854073	98.8785943799668	142.075516482533	210.502345548166	183.507302659705	150.501858569743	123.439278789296	140.010012651377	63.8282228774743	170.261796615877	131.348241509086	193.936969045668	212.476055206709	116.328337883963
aten_s0015.g59.t1	67.9519370573762	49.2679378712979	60.6147782790955	52.7256186084818	66.2243216420909	37.872680980422	47.3365794230074	48.802538429065	53.0244995648647	54.6559143102995	52.5783097873792	59.3250416705474	64.0403280697132	53.1814706519396	51.9816359362213	74.1011598502188	51.3678480363546	82.6391813778152	71.8676479525437	65.1292076498455	62.0617343110063	40.5831837785259	81.7493581034729	46.5692691089751	58.6651252770863	56.9250069029598	38.9123922891459	65.0873884625857	50.7240497636409	63.6368459340472	57.2120494094745	64.2428873562399	95.9761636152436	62.2045478269368	72.8010147952921	60.747090187696	39.4827720614451	77.9682712404142	53.631170840297	78.7669806800886	45.2505588058528	42.3696983952449	80.3535724781818	54.0084962809398	57.2755676115911	65.2504167496751	74.9640976503449	70.3158168309973	45.3430349278887
aten_s0015.g60.t1	1.00298062077308	0	0	0.560910836260445	0.270303353641187	0	0	0.909364070106801	0.981935177127125	0	0.678429803708119	0.385227543315243	0.320201640348566	1.91644939286269	0	0	0	0	0	0	0	0	0	0.267639477637788	0.149655931829302	0.269786762573269	0	0	0	1.23566691134072	0.247671209564825	0	4.61423863534825	0.971946059795887	1.93766959531196	0.277383973459799	0	0	0.268155854201485	0.564637854337552	1.25001543662577	0.333619672403503	1.21747837088154	0	1.25192497511674	1.12987734631472	0.745911419406417	0	0
aten_s0015.g61.t1	0.75223546557981	0	0.655294900314546	0	0.540606707282375	0	0.993075092790366	0	1.76748331882882	0.616420086206385	0.33921490185406	2.6965928032067	0	0	0.584063325126082	0.282828854390148	0.410942784290837	0.866844559907153	0.913571796006912	0.542743397082046	0	0.795748701539724	0.788579017075302	0.802918432913364	0.598623727317207	0	0	0	0.30192886764072	0	1.9813696765186	0.888150516445713	0	0	3.59852924843649	0.554767946919599	0	0	0.268155854201485	0.846956781506329	0.500006174650307	0.667239344807006	4.86991348352617	0	0.938943731337559	0.56493867315736	0	2.292907070576	2.18897409996704
aten_s0015.g62.t1	3.76117732789905	0	0	0	4.05455030461781	2.98994849845437	0.662050061860244	0.303121356702267	0.196387035425425	0.82189344827518	1.18725215648921	0.385227543315243	0.320201640348566	1.67689321875485	1.16812665025216	1.41414427195074	1.64377113716335	2.88948186635718	0.609047864004608	3.5278320810333	0.253313201269413	0	0.262859672358434	0.535278955275576	1.64621525012232	0	0	0	5.13279074989224	1.5445836391759	0.495342419129649	0	1.8456954541393	2.18687863454075	4.42895907499876	1.94168781421859	0	0	1.34077927100743	1.69391356301266	1.75002161127608	0	3.65243511264463	0	0.312981243779186	1.12987734631472	9.32389274258021	4.585814141152	3.43981644280535
aten_s0015.g63.t1	0.75223546557981	5.31320898612036	1.96588470094364	2.24364334504178	5.94667378010612	1.99329899896958	0.993075092790366	0.303121356702267	5.89161106276275	5.13683405171987	2.54411176390545	2.31136525989146	0.640403280697132	1.43733704464702	2.04422163794129	0.565657708780296	2.05471392145419	2.02263730645002	1.21809572800922	2.44234528686921	2.02650561015531	0.795748701539724	1.05143868943374	1.33819738818894	4.19036609122045	2.15829410058615	0	4.60213857816262	7.85015055865872	3.39808400618699	2.22904088608342	1.77630103289143	0.92284772706965	5.83167635877532	3.59852924843649	1.1095358938392	0.686656905416436	0	5.89942879243267	2.82318927168776	0.500006174650307	2.00171803442102	7.30487022528926	0	2.50384995023349	0.84740800973604	8.950937032877	0	2.50168468567662
aten_s0015.g64.t1	39.8684796757299	39.1245388977954	13.7611929066055	8.41366254390667	67.3055350566557	60.7956194685721	18.5374017320868	13.0342183381975	39.277407085085	69.2445230171839	36.6352094002384	13.0977364727183	22.093913184051	23.9556174107836	36.5039578203801	34.2222913812079	19.7252536459602	37.2743160760076	33.8021564522558	65.4005793483866	24.3180673218637	23.8724610461917	47.0518813521597	31.3138188836212	64.2023947547705	21.3131542432883	9.72809807228647	29.5851765739026	13.2848701761917	50.3534266371345	29.720545147779	29.6050172148571	23.9940409038109	47.3823704150495	47.3345001140492	47.1552754881659	12.3598242974958	32.9199367459527	58.1898203617223	40.6539255123038	66.750824315816	20.0171803442102	29.219480901157	0	26.91638696501	29.9417496773401	48.8571979711203	23.6933730626187	28.143952713862
aten_s0015.g65.t1	10.2805513629241	10.6264179722407	7.53589135361728	12.3400383977298	11.3527408529299	6.97654649639352	18.2063767011567	8.18427663096121	17.085672082012	14.7940820689532	13.2293811723083	15.794329275925	8.64544428941128	14.1338142723623	11.6812665025216	10.4646676124355	18.4924252930877	9.8242383456144	10.3538136880783	7.59840755914865	11.9057204596624	11.1404818215561	11.3029659114127	18.4671239570074	12.7207542054907	11.8706175532238	9.72809807228647	13.8064157344879	25.0600960141797	12.9745025690776	11.1452044304171	13.0262075745371	14.7655636331144	17.009056046428	15.5013567624957	14.1465826464498	12.3598242974958	17.3262824978698	11.5307017306639	12.1397138682574	15.2501883268344	12.0103082065261	17.0446971923416	14.7295898948018	14.0841559700634	10.4513654534112	10.815715581393	16.050349494032	16.8863716283172
aten_s0015.g66.t1	26.8297316056799	40.0905768952718	34.4029822665137	44.8728669008356	30.5442789614542	22.9229384881501	49.6537546395183	40.9213831548061	47.9184366438037	34.10857810342	29.8509113631572	39.67843696147	43.2272214470564	40.96410577244	49.0613193105909	36.2020933619389	54.6553903106813	30.6285077833861	46.8966855283548	36.6351793030381	35.2105349764485	55.7024091077807	38.6403718366898	43.3575953773216	35.3187999117152	34.2629188468052	48.6404903614324	27.6128314689757	57.3664848517368	42.9394251690901	33.4356132912513	43.8154254779885	36.913909082786	35.7190176974988	34.6012427734278	30.7896210540377	56.3058662441478	20.7915389974438	37.5418195882079	43.4771147839915	33.0004075269203	51.711049222543	32.8719160138017	39.278906386138	39.7486179599567	36.156075082071	32.0741910344759	35.9222107723573	39.0888232136972
aten_s0015.g67.t1	1.75521608635289	4.83018998738214	3.60412195173001	7.29184087138578	2.43273018277069	0.996649499484789	6.95152564953256	1.8187281402136	1.5710962834034	1.23284017241277	2.03528941112436	5.00795806309816	1.28080656139426	2.87467408929403	0.292031662563041	3.39394625268178	3.2875422743267	5.77896373271435	0	0.814115095623069	3.29307161650238	2.78512045538903	2.36573705122591	3.47931320929124	1.49655931829302	2.96765438830596	4.86404903614324	1.31489673661789	2.41543094112576	1.85350036701108	3.71506814347237	3.25655189363428	0	0.728959544846915	1.93766959531196	1.386919867299	4.46326988520683	3.46525649957397	0.804467562604456	1.69391356301266	2.00002469860123	5.00429508605255	3.65243511264463	0	4.38173741290861	2.54222402920812	1.49182283881283	2.292907070576	0.625421171419155
aten_s0015.g68.t1	7.77309981099137	7.72830397981143	3.60412195173001	5.048197526344	7.02788719467087	2.98994849845437	8.93767583511329	6.66866984744988	4.32051477935935	5.34230741378867	2.20489686205139	1.92613771657621	4.48282296487992	8.6240222678821	2.92031662563041	4.52526167024237	5.34225619578088	9.8242383456144	11.5719094160876	9.76938114747683	4.30632442158003	2.38724610461917	4.73147410245181	6.6909869409447	4.93864575036696	5.66552201403865	6.48539871485765	5.25958694647157	6.0385773528144	4.63375091752771	6.68712265825027	5.92100344297142	6.45993408948755	6.07466287372429	12.456447398434	4.71552754881659	6.17991214874792	6.93051299914793	6.70389635503713	9.31652459656961	3.00003704790184	4.67067541364904	7.30487022528926	0	3.12981243779186	5.36691739499492	15.6641398075348	3.82151178429333	9.6940281569969
aten_s0015.g69.t1	1435.76675863666	2521.84219241222	1704.42203571814	1322.06684106587	1399.63076515407	1434.17862975861	2229.7846083453	2072.7438371301	1906.13256583917	1631.6639681883	1807.33699707843	1526.65675415831	1889.83008133724	1862.78880986253	2060.28337938225	1489.65957607291	3089.8787950828	1401.39870518323	2313.4683114215	1341.11893418974	1923.9137636412	3107.79655386339	1590.03815809617	2102.8433758001	1321.01291025725	1955.68424189363	1968.3185099593	2013.10690376199	2454.37976505141	1526.04863550579	1906.82064243959	2253.82996056707	1514.3931201213	1847.18348664208	1295.74733937932	1534.76552515307	1926.0726196931	1881.63427926866	1600.08598202026	1603.57150631865	1503.51856717347	2237.25352313789	1811.60781587174	1811.73955706062	1773.35172725287	1973.04831600208	1053.22692420186	1481.98226994895	2459.15604602012
aten_s0015.g70.t1	57.9221308496454	125.584939671936	61.2700731794101	47.1165102458774	72.170995422197	99.6649499484789	91.6939335676438	83.6614944498257	82.2861678432531	129.242744741272	85.482155267223	68.5705027101132	75.5675871222615	97.978475210105	115.352506712401	57.1314285868099	96.5715543083467	56.9227927672364	114.500998432866	94.7087227908171	84.8599224252535	107.028200357093	166.390172602889	86.1799117993677	115.534379372221	83.3641096351402	68.9073613453625	101.904497087887	92.0883046304196	104.104937280456	84.70355367117	73.124392520697	68.2907318031541	80.6715229630586	60.3445673968581	80.9961202502614	67.9790336362272	95.2945537382841	111.820991202019	77.3553860442447	137.001691854184	86.7411148249108	56.004005060551	88.3775393688105	72.9246298005504	63.555600730203	41.7710394867593	86.3661663250293	101.630940355613
aten_s0015.g71.t1	43.3789118484357	62.3094508372297	29.4882705141546	27.4846309767618	52.4388506063903	42.8559284778459	45.6814542683568	29.0996502434176	50.2750810689088	47.6698199999604	36.1263870474573	26.5807004887518	29.1383492717195	39.7663249019008	42.928654396767	35.9192645075488	48.9021913306096	30.6285077833861	45.9831137323479	50.4751359286303	29.6376445485214	24.6682097477314	43.3718459391416	40.1459216456682	39.9581337984236	38.039933522831	32.4269935742882	41.4192472034636	47.1009033519523	40.7770080742439	26.2531482138714	40.2628234122056	47.9880818076218	53.4570332887738	54.8083685531097	41.3302120455101	45.3193557574848	22.5241672472308	54.703794257103	34.1605901874219	43.7505402819019	27.3568131370873	47.4816564643802	24.5493164913363	30.9851431341394	35.0261977357563	61.9106478107326	34.39360605864	37.5252702851493
aten_s0015.g72.t1	4.51341279347886	1.93207599495286	1.63823725078637	6.17001919886489	2.70303353641187	3.98659799793916	1.32410012372049	2.42497085361814	1.37470924797798	1.23284017241277	3.56175646946763	0.770455086630486	3.52221804383422	1.67689321875485	1.4601583128152	2.82828854390148	1.64377113716335	2.88948186635718	2.43619145601843	2.71371698541023	2.27981881142472	2.38724610461917	2.89145639594277	1.60583686582673	2.09518304561023	3.23744115087923	4.05337419678603	1.31489673661789	3.92507527932936	2.16241709484627	3.46739693390755	0.888150516445713	11.0741727248358	1.7009056046428	1.93766959531196	4.43814357535679	1.37331381083287	5.19788474936095	4.02233781302228	3.95246498036287	3.75004630987731	1.00085901721051	2.43495674176309	4.90986329826725	2.81683119401268	5.36691739499492	2.23773425821925	2.292907070576	0
aten_s0015.g73.t1	4.51341279347886	2.41509499369107	2.62117960125819	5.60910836260445	1.89212347548831	2.98994849845437	2.9792252783711	6.97179120415214	3.53496663765765	3.28757379310072	2.37450431297842	2.31136525989146	7.36463772801701	3.11423026340187	4.9645382635717	5.65657708780296	6.57508454865339	3.17843005299289	3.34976325202534	3.25646038249228	2.53313201269413	1.98937175384931	2.62859672358434	4.81751059748018	4.34002202304975	4.04680143859904	0.810674839357206	5.91703531478051	3.32121754404792	5.25158437319807	4.95342419129649	3.84865223793142	3.6913909082786	2.67285166443869	4.15214913281134	3.88337562843719	4.80659833791505	5.19788474936095	1.34077927100743	3.67014605319409	1.25001543662577	1.66809836201752	1.21747837088154	14.7295898948018	6.25962487558373	5.93185606815228	1.86477854851604	0.764302356858666	2.8143952713862
aten_s0015.g74.t2	9.27757074215099	13.52453196467	5.57000665267364	10.6573058889485	13.2448643284182	11.9597939938175	13.2410012372049	15.4591891918156	15.710962834034	12.9448218103341	13.7382035250894	16.9500119058707	12.8080656139426	14.8524827946858	12.2653298276477	12.7272984475567	16.8486541559243	9.53529015897868	12.4854812120945	15.7395585153793	7.85270923935182	14.7213509784849	23.3945108399006	17.3965660464562	14.9655931829302	11.6008307906506	10.5387729116437	21.0383477858863	15.7003011173174	13.2834192969128	11.3928756399819	12.1380570580914	16.6112590872537	16.2800965015811	5.81300878593587	6.65721536303518	16.4797657299945	13.8610259982959	17.4301305230965	12.9866706497637	14.7501821521841	10.3422098445086	2.43495674176309	0	9.0764560695964	8.4740800973604	11.1886712910963	22.1647683489013	14.071976356931
aten_s0015.g75.t1	39.1162442101501	59.4113368448004	62.5806629800392	80.2102495852436	31.8957957296601	33.8860829824828	58.5914304746316	69.7179120415214	43.4015348290189	39.8618322413462	44.2675446919548	62.7920895603846	63.399924789016	45.7552292545967	42.0525594090779	57.4142574412	50.9569052520638	41.3195906889076	57.2504992164332	44.2335868621868	60.2885419021204	51.7236656000821	49.4176184033856	47.1045480642507	35.9174236390324	55.3062863275202	79.4461342570062	61.142698252732	68.5378529544434	46.9553426309475	58.9457478764283	58.3218839132685	62.7536454407362	53.2140467738248	32.3867632359284	43.2718998597287	90.6387115149696	64.1072452421184	37.8099754424094	41.5008822938101	41.2505094086504	78.4006230148232	42.611742980854	34.3690430878708	61.6573050244997	68.0751101154619	45.5005965837914	57.3226767644	64.1056700704633
aten_s0015.g76.t1	0	1.93207599495286	0.98294235047182	1.68273250878133	0	2.98994849845437	1.32410012372049	3.03121356702267	0.981935177127125	0.205473362068795	0.508822352781089	4.62273051978291	0.640403280697132	0.718668522323509	0.292031662563041	1.41414427195074	1.23282835287251	1.73368911981431	1.52261966001152	0	1.01325280507765	0.397874350769862	0.262859672358434	1.33819738818894	0.299311863658604	1.07914705029308	3.24269935742882	0.657448368308946	0	0.308916727835181	0.743013628694474	0.296050172148571	0	1.21493257474486	0.276809942187422	0	0.343328452708218	0	0	0.564637854337552	1.00001234930061	0.333619672403503	0	0	0.938943731337559	0	1.11886712910963	0	0
aten_s0015.g77.t1	5.26564825905867	8.21132297854965	11.4676607555046	16.2664142515529	7.83879725559443	6.97654649639352	9.26870086604341	14.8529464784111	10.2121258421221	8.2189344827518	6.61469058615416	13.0977364727183	13.4484688946398	13.4151457500388	5.84063325126082	9.05052334048473	6.57508454865339	8.95739378570725	12.1809572800922	5.42743397082046	10.6391544533154	7.55961266462738	9.72580787726205	11.5084975384249	6.73451693231858	9.44253669006443	6.48539871485765	15.7787608394147	9.0578660292216	5.25158437319807	8.66849233476886	3.25655189363428	14.7655636331144	14.8221774118873	8.02748832343525	6.37983138957538	14.7631234664534	3.46525649957397	8.84914318864901	7.62261103355696	6.75008335777915	11.6766885341226	12.1747837088154	4.90986329826725	11.5803060198299	12.9935894826193	6.71320277465775	1.52860471371733	5.00336937135324
aten_s0015.g78.t1	7.02086434541156	3.3811329911675	8.19118625393183	6.17001919886489	5.94667378010612	0.996649499484789	5.95845055674219	8.79051934436575	5.69522402733732	6.78062094827023	7.29312038986228	6.93409577967437	10.5666541315027	7.18668522323509	7.00875990151298	6.22223479658325	6.98602733294423	5.49001554607864	6.69952650405069	7.32703586060762	10.385841252046	9.15111006770682	4.20575475773494	4.5498711198424	5.23795761402556	11.6008307906506	8.91742323292927	3.94469020985368	3.92507527932936	5.25158437319807	7.67780749650956	8.88150516445713	4.61423863534825	4.13077075413252	6.36662867031072	6.10244741611558	9.95652512853832	6.93051299914793	3.21787025041782	7.90492996072573	4.00004939720246	7.33963279287707	4.86991348352617	4.90986329826725	15.6490621889593	7.90914142420304	5.59433564554813	9.171628282304	2.50168468567662
aten_s0015.g79.t1	23.5700445881674	36.7094439041043	37.6794567680864	62.8220136611698	20.0024481694479	19.9329899896958	65.211931093234	40.9213831548061	35.3496663765765	24.2458567241178	22.557790973295	48.1534429144054	40.0252050435707	35.2147575938519	43.5127177218931	27.7172277302345	46.8474774091554	30.6285077833861	46.5921615963525	24.1520811701511	29.384331347252	43.3683042339149	31.0174413382952	34.7931320929124	29.7815304340311	32.104624746219	66.4753368272909	42.7341439400815	37.74110845509	25.3311716824848	30.9589011956031	37.3023216907199	30.4539749932985	34.261098607805	26.0201345656177	28.2931652928995	54.9325524333149	34.6525649957397	31.9105466499767	31.6197198429029	25.7503179944908	44.7050361020694	21.9146106758678	29.4591797896035	36.931786765944	40.9580538039086	25.3609882598182	26.7505824900533	36.274427942311
aten_s0015.g80.t1	3.25968701751251	1.44905699621464	2.94882705141546	2.80455418130222	3.24364024369425	0.996649499484789	4.30332540209158	1.51560678351134	3.1421925668068	0.82189344827518	2.88332666575951	5.3931856064134	3.84241968418279	4.07245495983322	0.584063325126082	1.13131541756059	1.64377113716335	1.73368911981431	2.43619145601843	3.79920377957432	3.29307161650238	3.97874350769862	1.31429836179217	5.62042903039355	4.48967795487905	1.61872057543962	6.48539871485765	1.31489673661789	1.81157320584432	2.16241709484627	1.73369846695377	2.36840137718857	1.8456954541393	8.26154150826504	4.42895907499876	2.21907178767839	6.17991214874792	0	1.60893512520891	2.25855141735021	2.00002469860123	5.00429508605255	2.43495674176309	0	2.81683119401268	1.97728535605076	2.98364567762567	2.292907070576	7.19234347132028
aten_s0015.g81.t1	0.50149031038654	0	0.98294235047182	1.68273250878133	0.810910060923562	1.99329899896958	0	1.21248542680907	1.17832221255255	0.616420086206385	0.678429803708119	0.385227543315243	0	0	0.876094987689123	0.565657708780296	2.46565670574502	0.866844559907153	0	0.542743397082046	1.26656600634707	0	1.05143868943374	0.802918432913364	1.04759152280511	1.88850733801288	0.810674839357206	1.31489673661789	0.30192886764072	0.308916727835181	1.9813696765186	0.888150516445713	0.92284772706965	0	1.38404971093711	0.832151920379398	2.05997071624931	0	1.8770909794104	0.846956781506329	0.250003087325154	0	0	0	0.312981243779186	0.84740800973604	1.49182283881283	0	0.312710585709577
aten_s0015.g82.t1	15.2954544667895	15.4566079596229	10.4847184050327	19.6318792691156	12.974560974777	14.9497424922718	31.4473779383616	21.521616325861	13.3543184089289	18.081655862054	16.6215301908489	21.5727424256536	16.0100820174283	12.6964772277153	9.05298153945427	9.89900990365518	11.5063979601434	20.515321251136	17.9669119881359	18.9960188978716	13.9322260698177	13.1298535754054	21.81735280575	13.917252837165	17.5097440240283	16.996566042116	17.0241716265013	16.4362092077236	16.0022299849582	22.5509211319682	12.8789028973709	23.0919134275885	13.8427159060448	21.3828133155095	14.1173070515585	16.0882704606684	15.1064519191616	20.7915389974438	19.3072215025069	12.1397138682574	20.2502500733374	16.0137442753681	17.0446971923416	29.4591797896035	15.9620434327385	17.5130988678782	15.2911840978315	12.2288377097387	16.8863716283172
aten_s0015.g83.t1	0	0	0	0	0	0	0	0	0	0	0	0	0	0	0	0	0	0	0	0	0	0	0	0	0	0	0	0	0	0	0	0	0	0.242986514948972	0	0	0	0	0	0	0	0	0	0	0	0	0	0	0
aten_s0015.g84.t1	0	0	0	0.560910836260445	0	0	0	0	0	0	0	0	0.320201640348566	0	0	0	0	0.577896373271435	0	0.271371698541023	0	0	0	0	0	0.539573525146539	0	0	0	0	0	0.296050172148571	0	0.242986514948972	0	0	0	0	0	0	0	0	0	0	0	0	0	0	0
aten_s0015.g85.t1	6.51937403502502	8.21132297854965	9.50177605456092	10.096395052688	10.8121341456475	4.98324749742395	13.572026268135	14.2467037650066	9.62296473584582	15.8214488792972	10.6852694084029	9.24546103956583	11.8474606928969	11.4986963571761	10.2211081897064	8.48486563170444	10.2735696072709	10.9800310921573	13.0945290760991	6.24154906644353	10.1325280507765	13.5277279261753	12.091544928488	13.917252837165	9.57797963707532	11.6008307906506	4.86404903614324	13.1489673661789	11.1713681027066	9.26750183505542	11.3928756399819	12.7301574023885	12.9198681789751	7.53258196341812	11.6260175718717	10.2632070180126	12.3598242974958	10.3957694987219	10.9943900222609	7.34029210638818	9.50011731835584	10.6758295169121	10.9573053379339	4.90986329826725	10.015399800934	11.5812427997259	8.57798132317379	6.11441885486933	15.6355292854789
aten_s0015.g86.t1	9.27757074215099	8.69434197728786	11.7953082056618	11.7791275614693	13.5151676820594	14.9497424922718	10.2617759588338	10.0030047711748	7.26632031074072	13.3557685344717	11.7029141139651	10.0159161261963	7.68483936836558	10.5404716607448	11.0972031773956	9.05052334048473	6.98602733294423	14.7363575184216	7.6130983000576	12.7544698314281	8.35933564189065	7.16173831385751	11.3029659114127	7.49390537385806	10.4759152280511	10.7914705029308	4.86404903614324	16.4362092077236	8.45400829394016	9.88533529072578	16.5939710408433	11.5459567137943	11.9970204519055	10.2054336278568	9.68834797655979	8.87628715071358	7.20989750687258	5.19788474936095	7.77651977184307	8.46956781506329	8.50010496905523	3.33619672403503	2.43495674176309	4.90986329826725	12.5192497511675	8.4740800973604	11.9345827105027	9.93593063916266	3.43981644280535
aten_s0015.g87.t1	0	0	0	0	0	0	0	0	0	0	0	0	0	0	0	0	0	0	0	0	0	0	0	0	0	0	0	0	0	0	0	0	0	0	0	0	0.343328452708218	0	0	0	0	0	0	0	0	0	0	0	0
aten_s0015.g88.t2	0	0	0	0	0.270303353641187	0	0	0	1.17832221255255	0.205473362068795	0.508822352781089	0	0.640403280697132	0	0	0	0	0.288948186635718	0.913571796006912	0	0	0	0	0	0.299311863658604	0	0.810674839357206	0	0	0.308916727835181	0.743013628694474	0	0	0.242986514948972	0	0	0	0	0	0	0.250003087325154	0	0	0	0	0	0.745911419406417	0.764302356858666	0
aten_s0015.g89.t1	116.345752009677	117.856635692124	72.4100864847574	76.2838737314205	127.853486272282	111.624743942296	66.8670562478846	82.1458876663144	90.1416492602701	128.420851292997	101.594863105291	83.5943768994077	83.8928297713242	95.103801120811	111.556095099082	121.333578533373	73.9697011723507	115.868222840923	116.632665956882	110.719653004737	77.5138395884405	66.8428909293368	104.355289926298	111.605662174958	108.650206508073	80.3964552468343	55.12588907629	88.0980813533988	76.6899323807428	127.58260859593	97.3347853589761	99.1768076697713	100.590402250592	97.1946059795887	137.020921382774	107.624981702402	77.2489018593491	135.145003483385	97.3405750751391	93.7298838200337	120.001481916074	84.0721574456828	97.3982696705234	108.01699256188	104.848716666027	120.896876055675	111.140801491556	107.766632317072	123.520681355283
aten_s0015.g90.t1	122.363635734316	111.577388708528	172.014911332568	179.491467603342	97.5795106644686	149.497424922718	99.3075092790366	194.300789646153	141.987826612582	118.352656551626	129.749699959178	137.526232963542	156.898803770797	130.797671062879	130.538153165679	149.616463972388	158.623914736263	111.534000041387	159.570540369207	107.734564320786	179.345746498745	167.107227323342	141.681363401196	117.226091205351	122.568208168198	181.836277974384	207.532758875445	125.572638347009	144.020069864623	109.047604925819	157.023546864099	121.380570580914	119.047356791985	116.147554145608	101.035628898409	108.457133622782	201.190473287016	123.016605734876	126.033251474698	110.951338377329	125.751552924552	173.482229649822	122.965315459036	186.574805334156	165.56707795919	161.007521849848	66.0131606174679	100.123608748485	126.02236604096
aten_s0015.g91.t1	6.01788372463848	10.6264179722407	4.58706430220183	3.92637585382311	10.0012240847239	6.97654649639352	4.96537546395183	6.06242713404534	6.48077216903902	10.8900881896461	8.31076509542446	5.00795806309816	4.48282296487992	3.11423026340187	4.9645382635717	4.80809052463252	5.75319898007172	6.64580829262151	2.74071538802074	5.42743397082046	5.82620362919651	3.97874350769862	13.4058432902801	2.40875529874009	10.0269474325632	4.85616172631885	4.86404903614324	3.28724184154473	4.5289330146108	7.10508474020916	4.21041056260202	7.69730447586284	5.5370863624179	5.58868984382635	6.36662867031072	8.32151920379398	2.74662762166574	5.19788474936095	5.3631170840297	5.36405961620675	7.50009261975461	1.33447868961401	1.21747837088154	0	8.13751233825884	6.49679474130964	4.10251280673529	6.878721211728	6.25421171419155
aten_s0015.g92.t1	17.0506705531424	24.6339689356489	37.0241618677719	45.433777737096	20.2727515230891	23.9195879876349	25.1579023506893	38.1932909444857	33.7785700931731	22.8075431896362	28.324444304814	28.506838205328	33.6211722365994	23.2369488884601	33.5836411947497	27.1515700214542	27.5331665474861	23.4048031174931	36.8473957722788	24.1520811701511	28.6243917434437	41.3789324800656	28.1259849423524	32.9196557494479	22.298733842566	40.7378011485637	59.1792632730761	30.2426249422115	24.1543094112576	25.0222549546496	33.6832845008162	22.79586325544	30.4539749932985	20.1678807407647	18.2694561843699	26.9062454256005	36.3928159870711	20.7915389974438	15.0167278352832	20.8916006104894	27.7503426930921	35.3636852747713	19.4796539341047	49.0986329826725	32.2370681092562	29.094341667604	13.4264055493155	29.807791917488	28.143952713862
aten_s0015.g93.t1	0	0	1.31058980062909	0	0	0	0.331025030930122	0.909364070106801	0.196387035425425	0.205473362068795	0	0	0	0	0.876094987689123	0	0.821885568581674	0	0	0	0.253313201269413	0	0	0	0.897935590975811	0.809360287719808	1.62134967871441	0	0	0	0.247671209564825	0.296050172148571	0	0.485973029897943	0.830429826562267	0	0	0	0	0	0	0	0	0	0	0	0	0	0
aten_s0015.g94.t1	3.51043217270578	0.966037997476429	4.58706430220183	6.73093003512534	1.08121341456475	0.996649499484789	2.31717521651085	3.33433492372494	2.55303146053052	1.64378689655036	1.35685960741624	3.85227543315243	2.56161312278853	2.39556174107836	0.876094987689123	3.39394625268178	5.34225619578088	2.88948186635718	2.74071538802074	1.08548679416409	3.29307161650238	3.58086915692876	0.525719344716868	3.74695268692903	1.34690338646372	3.23744115087923	4.05337419678603	0.657448368308946	5.43471961753296	1.23566691134072	4.45808177216684	5.03285292652571	0.92284772706965	2.42986514948972	0.276809942187422	1.386919867299	7.89655441228902	1.73262824978698	2.68155854201485	3.38782712602531	1.00001234930061	3.33619672403503	0	0	3.12981243779186	3.10716270236548	4.10251280673529	1.52860471371733	4.69065878564366
aten_s0015.g95.t1	14.2924738460164	8.21132297854965	21.62473171038	14.0227709065111	11.0824374992887	16.9430414912414	17.2133016083663	20.9153736124564	14.1398665506306	14.999555431022	14.5862407797246	16.1795568192402	24.335324666491	16.7689321875485	12.8493931527738	20.0808486617005	25.8893954103227	14.4474093317859	15.8352444641198	15.4681868168383	22.038248510439	12.3341048738657	14.7201416520723	10.9732185831493	16.1628406375646	21.3131542432883	21.8882206626446	12.49151899787	15.096443382036	10.194252018561	20.0613679747508	11.8420068859428	23.0711931767413	9.71946059795887	17.4390263578076	22.1907178767839	11.6731673920794	12.1283977485089	19.8435332109099	16.9391356301266	17.5002161127608	13.6784065685436	24.3495674176309	34.3690430878708	20.6567620894263	21.185200243401	9.69684845228342	17.5789542077493	14.071976356931
aten_s0015.g96.t1	0.75223546557981	0.966037997476429	0.655294900314546	0.560910836260445	1.62182012184712	0.996649499484789	1.65512515465061	0.606242713404534	1.37470924797798	1.02736681034397	1.6960745092703	3.08182034652194	3.52221804383422	1.91644939286269	1.75218997537825	1.13131541756059	2.05471392145419	0.866844559907153	2.13166752401613	0.542743397082046	2.53313201269413	0	1.5771580341506	0.267639477637788	2.54415084109813	2.42808086315942	0	1.31489673661789	0.60385773528144	0.617833455670362	2.72438330521307	3.55260206578285	2.76854318120895	0.971946059795887	1.38404971093711	0.554767946919599	1.02998535812465	3.46525649957397	0.268155854201485	1.69391356301266	2.25002778592638	1.00085901721051	3.65243511264463	0	1.56490621889593	1.69481601947208	1.86477854851604	2.292907070576	0
aten_s0015.g97.t1	28.835692847226	40.0905768952718	43.2494634207601	34.2155610118871	21.624268291295	33.8860829824828	37.0748034641737	44.8619607919355	32.6002478806206	32.6702645689384	25.9499399918356	25.8102454021213	40.0252050435707	43.3596675135184	31.2473878942454	28.2828854390148	36.9848505861753	25.1384922373074	53.2916881004032	22.2524792803639	34.4505953726402	40.1853094277561	26.5488269082018	32.9196557494479	24.8428846836641	38.039933522831	61.6112877911477	44.7064890450083	30.7967444993534	28.1114222330014	35.6646541773348	32.8615691084914	23.9940409038109	33.2891525480091	19.653505895307	26.3514774786809	52.5292532643574	24.2567954970178	23.8658710239322	26.537979153865	29.5003643043681	49.3757115157185	31.6544376429201	44.1887696844053	35.6798617908272	25.7047096286599	26.852811098631	21.4004659920427	38.7761126279876
aten_s0015.g98.t1	9.77906105253753	7.72830397981143	18.3482572088073	16.2664142515529	16.4885045721124	11.9597939938175	13.2410012372049	10.6092474845793	10.9976739838238	8.013461120683	9.6676247028407	13.8681915593487	10.5666541315027	9.34269079020561	10.5131398522695	15.8384158458483	16.4377113716335	13.291616585243	11.2673854840852	11.668983037264	14.1855392710872	11.9362305230959	16.2972996862229	10.1703001502359	11.8228186145148	12.1404043157971	12.1601225903581	17.7511059443415	6.94436395573656	9.88533529072578	10.6498620112875	13.9143580909828	11.0741727248358	11.4203662026017	12.456447398434	6.93459933649498	19.5697218043684	6.93051299914793	12.3351692932683	16.6568167029578	12.5001543662577	13.6784065685436	29.219480901157	4.90986329826725	13.7711747262842	16.1007521849848	13.0534498396123	9.171628282304	17.1990822140268
aten_s0015.g99.t1	20.0596124154616	38.6415198990572	13.1058980062909	22.4364334504178	21.624268291295	18.936340490211	26.1509774434796	12.7310969814952	15.9073498694594	24.040383362049	23.4058282279301	31.5886585518499	17.9312918595197	27.0698476741855	22.7784696799172	24.6061103319429	26.7112809789044	17.0479430115073	20.4031034441544	23.88070947161	21.0249957053613	23.8724610461917	17.8744577203735	38.8077242574793	25.5911643428106	20.5037939555685	27.562944538145	13.1489673661789	26.5697403523833	21.3152542206275	17.3369846695377	29.3089670427085	20.3026499955323	19.6819077108667	26.2969445078051	24.6871736379221	16.4797657299945	8.66314124893492	20.9161566277158	24.5617466636835	19.7502438986871	22.6861377234382	9.73982696705234	19.639453193069	25.6644619898933	30.2242190139188	19.76665261427	10.7002329960213	20.9516092425417
aten_s0015.g100.t1	25.8267509849068	28.4981209255547	29.8159179643119	35.337382684408	27.5709420714011	21.9262889886654	37.7368535260339	28.7965288867154	28.4761201366866	26.7115370689433	21.3705388168058	40.8341195914157	26.2565345085824	32.3400835045579	27.4509762809259	27.7172277302345	36.1629650175937	19.0705803179574	30.4523932002304	23.609337773069	32.9307161650238	18.3022201354136	20.7659141163163	25.6933898532276	23.1966694335418	33.1837717965121	32.4269935742882	23.0106928908131	36.8353218521678	26.5668385938255	31.7019148242976	30.1971175591542	29.5311272662288	26.4855301294379	27.4041842765548	24.9645576113819	36.0494875343629	27.7220519965917	29.4971439621634	35.0075469689283	24.0002963832148	30.0257705163153	35.3068727555647	44.1887696844053	43.5043928853069	38.9807684478578	27.2257668083342	19.1075589214667	29.0820844709907
aten_s0015.g101.t2	6.77011919021829	6.762265982335	17.6929623084928	7.85275170764623	4.86546036554137	5.97989699690873	11.9169011134844	10.0030047711748	10.0157388066967	6.57514758620144	11.533306663038	10.4011436695116	13.4484688946398	11.2591401830683	9.63704486458035	10.4646676124355	7.39697011723507	6.06791191935007	14.008100872106	7.86977925768967	13.9322260698177	11.1404818215561	10.7772465666958	9.63502119496037	7.03382879597719	12.4101910783704	17.0241716265013	13.8064157344879	10.5675103674252	7.41400146804434	8.66849233476886	9.1775553366057	4.61423863534825	10.4484201428058	7.47386843906041	8.87628715071358	12.3598242974958	15.5936542480828	4.82680537562673	10.4458003052447	6.500080270454	11.3430688617191	3.65243511264463	4.90986329826725	8.76347482581721	11.2987734631472	2.98364567762567	3.05720942743467	13.4465551855118
aten_s0015.g102.t1	67.9519370573762	55.0641658561564	68.8059645330274	71.2356762050765	72.9819054831206	85.7118569556919	59.9155305983521	70.9303974683305	65.3968827966665	79.9291378447612	90.5703787950339	40.0636645047853	67.882747753896	68.5130657948412	66.8752507269364	77.7779349572907	55.477275879263	67.6138756727579	59.077642808447	78.4264208783557	93.2192580671442	80.768493206282	89.1094289295091	53.7955350051954	80.5148913241644	76.0798670456619	47.8298155220752	71.6618721456751	59.7819157928625	77.5380986866304	77.5210885937901	74.9006935535884	45.2195386264129	60.260655707345	65.0503364140443	86.8211836929172	44.9760273047766	55.4441039931835	64.8937167167594	72.5559642823755	96.7511947948345	59.05068201542	53.5690483187879	14.7295898948018	77.6193484572382	74.8543741933502	44.0087737449786	58.0869791212587	55.9751948420143
aten_s0015.g103.t1	21.0625930362347	20.7698169457432	28.83297561384	17.9491467603342	20.2727515230891	34.8827324819676	16.5512515465061	27.5840434599063	17.8712202237137	21.3692296551547	28.324444304814	14.253419102664	25.6161312278853	20.8413871473817	22.1944063547911	19.7980198073104	23.4237387045777	17.3368911981431	13.7035769401037	15.1968151182973	26.8511993345578	21.0873405908027	30.4917219935783	24.0875529874009	20.5028626606143	28.5973968327665	23.509570341359	26.2979347323578	11.7752258379881	23.4776713154737	23.0334224895287	17.4669601567657	11.0741727248358	14.5791908969383	16.8854064734328	23.8550217175427	28.4962615747821	19.0589107476568	15.2848836894847	20.3269627561519	25.7503179944908	20.6844196890172	21.9146106758678	29.4591797896035	16.5880059202969	22.8800162628731	11.9345827105027	22.1647683489013	13.4465551855118
aten_s0015.g104.t1	2.75819670712597	1.44905699621464	0.327647450157273	2.24364334504178	1.08121341456475	1.99329899896958	3.64127534023134	0.606242713404534	2.74941849595595	0.82189344827518	1.01764470556218	3.85227543315243	1.60100820174283	4.55156730804889	1.4601583128152	2.54545968951133	4.10942784290837	2.02263730645002	0.913571796006912	0.814115095623069	1.51987920761648	1.59149740307945	1.05143868943374	1.87347634346452	0.149655931829302	1.07914705029308	3.24269935742882	3.94469020985368	1.20771547056288	1.5445836391759	1.73369846695377	2.36840137718857	1.8456954541393	1.21493257474486	0.830429826562267	0.554767946919599	2.74662762166574	0	2.41340268781337	3.10550819885654	0	1.66809836201752	1.21747837088154	0	1.87788746267512	1.12987734631472	1.49182283881283	2.292907070576	1.25084234283831
aten_s0015.g105.t1	43.3789118484357	28.0151019268164	22.9353215110091	17.3882359240738	51.0873338381844	25.9128869866045	32.4404530311519	25.7653153196927	26.5122497824324	20.1363894827419	23.9146505807112	33.1295687251109	24.0151230261424	24.1951735848915	18.9820580665977	26.3030834582838	31.2316516061036	33.806937836379	30.7569171322327	31.4791170307587	24.5713805231331	17.5064714338739	28.3888446147109	24.6228319426765	24.2442609563469	24.8203821567408	31.616318734931	27.6128314689757	23.5504516759761	29.038172416507	32.9402708721217	30.7892179034514	25.8397363579502	30.6163008835704	47.6113100562367	26.6288614521407	33.3028599126972	38.1178214953136	37.005507879805	26.8202980810337	25.0003087325154	23.0197573958417	36.5243511264463	24.5493164913363	20.9697433332055	29.9417496773401	92.1200602966925	40.5080249135093	40.9650867279546
aten_s0015.g106.t1	260.524216245808	180.166086529354	112.383075403945	143.593174082674	347.339809428926	150.494074422203	107.58313505229	104.27374670558	157.698789446616	175.474251206751	120.421290158191	148.697831719684	99.2625085080554	160.023524304035	118.856886663158	180.727637955305	176.294454460769	253.69650786616	239.051286621809	253.461166437316	128.936419446131	137.266651015602	191.624701149298	227.761195469758	187.369226650286	102.249183015269	126.465274939724	163.047195340619	169.985952481725	204.50287382689	129.779713811968	172.893300534765	196.566565865836	256.836746301063	305.04455629054	188.343717979204	164.454328847236	194.054363976142	302.747959393477	162.051064194878	168.002074682503	162.806400132909	155.837231472837	162.025488842819	148.979072038893	162.419868532741	432.255667546018	219.354776418437	197.007668997034
aten_s0015.g107.t1	3.76117732789905	14.0075509634082	10.4847184050327	3.92637585382311	4.86546036554137	4.98324749742395	8.27562577325305	15.7623105485179	5.4988369919119	7.39704103447662	8.81958744820555	7.70455086630486	8.00504100871414	11.4986963571761	8.17688655176515	4.80809052463252	8.62979847010758	6.06791191935007	12.7900051440968	8.68389435331274	12.9189732647401	6.76386396308765	7.88579017075302	14.9878107477161	10.6255711598804	10.5216837403575	6.48539871485765	4.60213857816262	3.92507527932936	8.64966837938506	9.16383475389851	6.21705361511999	11.9970204519055	8.01855499331607	7.47386843906041	8.32151920379398	6.17991214874792	8.66314124893492	11.7988575848653	7.05797317921941	6.75008335777915	5.33791475845605	12.1747837088154	0	10.3283810447131	8.4740800973604	7.45911419406417	8.40732592544533	9.38131757128732
aten_s0015.g108.t1	0	0.483018998738214	0	0	0	0	0	0	0	0	0.16960745092703	1.54091017326097	0	1.91644939286269	0	0	0.410942784290837	0.866844559907153	1.21809572800922	0.814115095623069	0.506626402538827	0	0	0	0	0	0.810674839357206	0.657448368308946	0	0	0.743013628694474	0	0	0	1.10723976874969	1.1095358938392	0	0	0.268155854201485	0.282318927168776	0	0	0	0	0	0.56493867315736	0	1.52860471371733	0
aten_s0015.g109.t1	47.8923246419146	46.3698238788686	74.375971185701	52.7256186084818	40.2751996925369	77.7386609598135	63.8878309695135	80.9334022395053	56.363079167097	53.0121274137491	65.9772984106146	56.2432213240255	72.3655707187759	54.3792515224788	49.645382635717	66.4647807816848	56.7101042321355	60.6791191935007	63.6455017884815	43.9622151636457	89.419560048103	75.1982522955039	61.2463036595151	57.8101271697622	49.5361134354989	74.7309332327956	69.7180361847197	65.7448368308946	54.0452673076889	56.8406779216733	67.1188977920675	66.3152385612799	51.6794727159004	58.3167635877532	37.6461521374895	56.0315626388794	81.7121717445559	67.5725017416923	39.6870664218198	55.0521907979114	50.500623639681	52.37828856735	51.1340915770248	54.0084962809398	87.6347482581722	86.4356169930761	39.5333052285401	55.7940720506827	78.8030675988135
aten_s0015.g110.t1	19.3073769498818	18.3547219520521	18.6759046589646	12.9009492339902	15.9478978648301	12.9564434933023	17.8753516702266	20.0060095423496	17.8712202237137	17.2597624137788	16.1127078380678	11.5568262994573	15.3696787367312	18.4458254063034	14.601583128152	11.8788118843862	16.8486541559243	16.4700466382359	14.3126248041083	15.1968151182973	17.7319240888589	15.5170996800246	14.4572819797139	16.0583686582673	17.6593999558576	18.075713092409	8.91742323292927	15.1213124711058	15.096443382036	16.3725865752646	13.1265741069357	16.57880964032	8.30562954362685	14.5791908969383	14.9477368781208	10.2632070180126	17.5097510881191	13.8610259982959	13.4077927100743	16.6568167029578	16.0001975888098	26.6895737922802	13.392262079697	9.8197265965345	15.9620434327385	11.2987734631472	14.1723169687219	15.2860471371733	14.6973975283501
aten_s0015.g111.t1	1.75521608635289	6.27924698359679	0.98294235047182	0.560910836260445	0.270303353641187	0	2.64820024744098	1.21248542680907	4.12412774393392	1.43831353448156	3.73136392039466	1.15568262994573	1.92120984209139	2.6351179151862	0.876094987689123	2.54545968951133	2.05471392145419	1.15579274654287	2.13166752401613	1.08548679416409	2.78644521396355	2.38724610461917	1.84001770650904	2.1411158211023	1.94552711378092	4.04680143859904	8.91742323292927	0.657448368308946	3.62314641168864	1.23566691134072	0.743013628694474	0.592100344297142	0.92284772706965	2.42986514948972	1.38404971093711	2.49645576113819	3.08995607437396	1.73262824978698	3.48602610461931	2.54087034451899	1.00001234930061	2.33533770682452	1.21747837088154	0	4.06875616912942	1.69481601947208	2.23773425821925	3.05720942743467	0.938131757128732
aten_s0015.g112.t1	3.76117732789905	4.83018998738214	7.53589135361728	7.85275170764623	4.86546036554137	2.98994849845437	8.27562577325305	6.36554849074761	10.0157388066967	3.9039938793071	6.10586823337307	3.85227543315243	8.64544428941128	3.59334261161754	6.13266491382386	5.37374823341281	9.04074125439842	7.22370466589294	1.21809572800922	6.51292076498456	8.10602244062123	13.1298535754054	3.94289508537651	8.02918432913364	7.03382879597719	6.74466906433173	8.10674839357206	2.62979347323578	10.5675103674252	4.32483418969253	6.93479386781509	8.28940482015998	1.8456954541393	4.85973029897943	4.70576901718618	5.54767946919599	9.61319667583011	12.1283977485089	6.70389635503713	3.95246498036287	4.50005557185277	4.33705574124554	6.08739185440771	0	5.63366238802535	6.77926407788832	2.23773425821925	4.585814141152	4.69065878564366
aten_s0015.g113.t1	0	0	0	0	0	0	0	0.303121356702267	0	0	0	0	0	0	0	0	0	0.866844559907153	0	0	0	0	0	0	0	0	0	0.657448368308946	0.60385773528144	0	0	0	0	0	0	0	0.686656905416436	0	0	0	0	0	0	0	0	0	0	0	0
aten_s0015.g114.t1	117.850222940837	81.6302107867582	60.2871308289383	44.3119560645751	115.419532004787	86.7085064551766	63.8878309695135	58.8055432002398	95.640486252182	93.9013264654393	86.1605850709311	72.0375505999504	68.5231510345931	72.5855207546744	83.8130871555928	96.7274682014306	77.2572434466774	109.511362734937	85.5712248926474	116.147086975558	73.2075151668605	62.8641474216382	99.6238158238464	85.6446328440921	98.7729150073392	70.14455826905	67.2860116666481	49.9660759914799	85.7477984099644	109.047604925819	78.0164310129198	92.3676537103541	81.2105999821292	91.1199431058644	119.028275140592	84.324727931779	59.3958223185217	74.5030147408403	108.066809243199	112.362933013173	81.2510033806749	62.7204984118586	64.5263536567218	83.4676760705433	92.3294669148599	94.3447584172791	84.6609461026283	88.6590733956053	60.665853627658
aten_s0015.g115.t1	3.25968701751251	10.1433989735025	0.98294235047182	1.68273250878133	2.70303353641187	1.99329899896958	5.62742552581207	1.21248542680907	8.05186845244242	4.31494060344469	4.24018627317574	3.85227543315243	3.20201640348566	2.87467408929403	4.38047493844561	1.97980198073104	6.57508454865339	1.44474093317859	7.91762223205991	2.17097358832818	2.27981881142472	6.36598961231779	1.5771580341506	7.76154485149585	2.24483897743953	1.34893381286635	2.43202451807162	0.657448368308946	7.85015055865872	4.63375091752771	2.22904088608342	4.14470241007999	0	7.7755684783671	4.70576901718618	4.16075960189699	4.80659833791505	3.46525649957397	8.04467562604456	3.10550819885654	2.50003087325154	6.00515410326306	1.21747837088154	14.7295898948018	2.1908687064543	1.69481601947208	3.72955709703208	3.05720942743467	8.75589639986817
aten_s0015.g116.t1	5.51639341425194	19.3207599495286	5.89765410283092	12.9009492339902	9.46061737744156	0.996649499484789	14.2340763299952	7.27491256085441	10.9976739838238	13.7667152586093	7.46272784078931	10.0159161261963	6.72423444731988	16.5293760134407	10.2211081897064	4.52526167024237	15.204883018761	4.62317098617148	11.2673854840852	8.68389435331274	6.83945643427416	8.75323571693696	4.20575475773494	20.8758792557475	7.33314065963579	5.12594848889212	0.810674839357206	8.5468287880163	20.8330918672097	11.1210022020665	6.19178023912062	13.3222577466857	3.6913909082786	23.0837189201523	8.02748832343525	5.27029549573619	11.6731673920794	0	18.234598085701	9.31652459656961	8.50010496905523	11.0094491893156	3.65243511264463	19.639453193069	11.8932872636091	7.061733414467	12.6804941299091	3.82151178429333	9.06860698557774
aten_s0015.g117.t1	10.5312965181173	13.52453196467	11.1400133053473	14.0227709065111	10.8121341456475	13.953092992787	11.5858760825543	11.8217329113884	8.05186845244242	10.068194741371	12.0421290158191	12.3272813860878	13.4484688946398	11.738252531284	11.3892348399586	11.8788118843862	10.6845123915618	13.5805647718787	16.1397683961221	8.95526605185376	14.1855392710872	10.3447331200164	11.8286852561295	14.1848923148028	13.1697220009786	13.7591248912367	8.10674839357206	9.86172552463419	13.5867990438324	11.7388356577369	12.1358892686764	6.21705361511999	12.9198681789751	11.6633527175506	9.68834797655979	11.9275108587714	10.986510486663	10.3957694987219	7.77651977184307	7.62261103355696	12.7501574535828	8.67411148249108	6.08739185440771	0	12.2062685073883	13.8409974923553	12.3075384202059	11.46453535288	10.6321599141256
aten_s0015.g118.t1	4.01192248309232	2.41509499369107	4.58706430220183	2.80455418130222	3.51394359733544	3.98659799793916	1.65512515465061	4.24369899383174	2.94580553138137	2.67115370689433	2.54411176390545	3.46704788983719	2.88181476313709	1.19778087053918	3.79641161331953	1.13131541756059	4.52037062719921	1.15579274654287	2.13166752401613	1.62823019124614	0.506626402538827	1.98937175384931	5.25719344716868	2.94403425401567	2.84346270475673	4.04680143859904	0	3.28724184154473	2.71735980876648	0.926750183505542	1.48602725738895	2.36840137718857	0.92284772706965	2.67285166443869	5.81300878593587	1.6643038407588	2.05997071624931	0	0.53631170840297	2.25855141735021	3.00003704790184	2.33533770682452	3.65243511264463	0	3.12981243779186	1.69481601947208	1.49182283881283	3.82151178429333	1.87626351425746
aten_s0015.g119.t1	52.90722774578	55.0641658561564	51.1130022245346	72.3574978775974	61.3588612765495	43.8525779773307	55.9432302271906	59.4117859136444	60.4872069110309	51.5738138792675	49.1861607688386	66.644364993537	44.1878263681021	38.8081002054695	53.7338259115995	51.1920226446168	57.1210470164264	43.9201243686291	52.6826402363986	51.0178793257123	50.1560138513439	45.3576759877643	42.3204072497079	51.9220586617309	41.6043490485459	56.3854333778133	63.2326374698621	57.8554564111872	50.1201920283595	54.0604273711566	57.4597206190393	69.8678406270627	59.9851022595273	57.1018310130084	50.3794094781109	52.9803389308217	72.0989750687258	53.7114757433965	46.6591186310584	51.9466825990548	44.2505464565522	62.0532590670516	85.223485961708	39.278906386138	49.4510365171114	53.3867046133705	53.705622197262	44.3295366978027	64.4183806561729
aten_s0015.g120.t1	74.7220562475945	179.200048531878	78.3077405875883	125.083116486079	115.419532004787	69.7654649639352	137.375387836001	70.324154754926	89.5524881539938	123.078543879208	62.754756843001	110.560304931475	58.276698543439	90.0731214645464	104.839366860132	80.323394646802	111.365494542817	81.7723368179081	96.5340864447304	111.262396401819	77.0072131859017	66.8428909293368	100.412394840922	91.8003408297613	96.0791082344118	69.0654112187569	68.0966865060053	126.230086715318	78.8034344542279	126.964775140259	70.8339659355399	113.9793162772	121.815899973194	95.0077273450479	97.9907195343476	68.5138414445704	98.1919374745504	116.086092735728	103.508159721773	111.798295158835	88.7510960004296	80.0687213768407	102.26818315405	127.656445754949	81.3751233825884	75.9842515396649	118.972871395323	90.9519804661813	133.52742009799
aten_s0015.g121.t1	44.1311473140155	20.286797947005	70.771849233971	41.5074018832729	15.1369878039065	21.9262889886654	44.6883791755665	60.9273926971557	32.796634916046	17.2597624137788	37.6528541058006	47.7682153710901	60.8383116662275	32.5796396786657	21.026279704539	46.3839321199843	35.341079449012	48.5432953548006	24.9709624241889	25.7803113613972	62.0617343110063	43.7661785846848	44.1604249562169	28.6374241072433	20.802174524273	48.0220437380419	51.8831897188612	55.8831113062604	24.758167146539	27.1846720494959	57.7073918286041	34.9339203135314	41.5281477181343	23.0837189201523	20.7607456640567	41.8849799924297	61.7991214874792	57.1767322429704	23.8658710239322	39.8069687307974	30.0003704790184	54.380006601771	45.0466997226171	4.90986329826725	44.1303553728653	74.0069661836142	22.0043868724893	22.92907070576	25.0168468567662
aten_s0015.g122.t1	0.25074515519327	0.966037997476429	0	0	0	0	0	0.303121356702267	0	0.616420086206385	0.848037254635149	0.770455086630486	0	0.958224696431345	0	0	0	0.577896373271435	0	0	0	0	1.05143868943374	1.07055791055115	0	1.61872057543962	0	0	0.60385773528144	0.308916727835181	0.495342419129649	0	0	0	0	0.277383973459799	0.343328452708218	0	0	0.564637854337552	0.500006174650307	0	0	0	0	1.69481601947208	0	0	0
aten_s0015.g123.t1	6.01788372463848	6.27924698359679	3.93176940188728	11.7791275614693	11.3527408529299	8.9698454953631	8.27562577325305	4.54682035053401	6.67715920446445	7.60251439654541	7.9715501935704	6.16364069304389	4.48282296487992	9.10313461609778	9.34501320201731	7.63637906853399	9.04074125439842	10.4021347188858	7.00405043605299	11.940354735805	3.29307161650238	6.36598961231779	4.99433377481024	7.49390537385806	9.12901184158741	6.74466906433173	1.62134967871441	5.25958694647157	6.34050622045512	8.34075165154988	7.92547870607439	5.32890309867428	5.5370863624179	9.23348756806092	14.6709269359334	9.98582304455277	5.83658369603971	8.66314124893492	7.77651977184307	7.62261103355696	7.75009570707976	6.67239344807006	6.08739185440771	24.5493164913363	8.13751233825884	7.34420275104568	7.83206990376738	0.764302356858666	12.1957128426735
aten_s0015.g124.t1	1.50447093115962	5.79622798485857	0.327647450157273	6.17001919886489	6.21697713374731	5.97989699690873	1.65512515465061	0.606242713404534	0.7855481417017	2.67115370689433	0.678429803708119	2.6965928032067	0.960604921045697	4.55156730804889	1.16812665025216	2.26263083512118	3.2875422743267	6.35686010598579	6.39500257204838	4.34194717665637	1.51987920761648	2.38724610461917	4.73147410245181	4.5498711198424	5.98623727317207	0.269786762573269	0	1.97234510492684	2.11350207348504	6.4872512845388	2.22904088608342	4.44075258222856	4.61423863534825	1.45791908969383	6.0898187281233	4.71552754881659	1.37331381083287	3.46525649957397	8.31283148024604	4.7994217618692	2.50003087325154	0	0	0	3.12981243779186	1.69481601947208	16.037095517238	6.878721211728	6.25421171419155
aten_s0015.g125.t1	3.76117732789905	4.34717098864393	14.41648780692	14.5836817427716	1.89212347548831	5.97989699690873	8.27562577325305	8.79051934436575	5.89161106276275	4.31494060344469	5.42743842966495	12.3272813860878	6.72423444731988	6.94712904912725	5.54860158869778	8.48486563170444	4.52037062719921	7.22370466589294	7.3085743680553	3.5278320810333	8.86596204442947	5.17236656000821	6.57149180896085	2.94403425401567	5.38761354585487	12.4101910783704	11.3494477510009	8.5468287880163	3.0192886764072	8.95858510722024	5.94410902955579	2.96050172148571	9.2284772706965	7.53258196341812	4.42895907499876	5.27029549573619	11.6731673920794	1.73262824978698	2.68155854201485	5.36405961620675	6.00007409580369	12.0103082065261	6.08739185440771	19.639453193069	10.6413622884923	6.21432540473096	6.34024706495454	6.878721211728	0.625421171419155
aten_s0015.g126.t1	10.2805513629241	7.24528498107322	14.7441352570773	8.41366254390667	4.324853658259	2.98994849845437	6.28947558767232	11.5186115546861	8.24825548786785	8.83535456895818	10.3460545065488	11.5568262994573	13.4484688946398	6.70757287501941	9.05298153945427	11.8788118843862	10.2735696072709	10.9800310921573	4.26333504803226	6.78429246352558	10.385841252046	8.3553613661671	6.57149180896085	10.9732185831493	6.58486100048928	9.98211021521096	14.5921471084297	11.834070629561	15.7003011173174	6.4872512845388	9.90684838259299	6.21705361511999	12.9198681789751	7.53258196341812	8.02748832343525	7.76675125687438	13.0464812029123	8.66314124893492	9.38545489705198	11.0104381595823	7.25008953242946	9.34135082729808	9.73982696705234	4.90986329826725	13.458193482505	15.2533441752487	7.08615848436096	9.93593063916266	6.8796328856107
aten_s0015.g127.t2	77.981743265107	26.5660449306018	36.6965144176146	24.1191659591991	64.3321981666026	32.889433482998	29.792252783711	38.1932909444857	28.0833460658358	39.8618322413462	50.7126278271819	31.2034310085347	39.3848017628736	30.1840779375874	30.6633245691193	57.9799151499803	23.4237387045777	64.435445619765	52.3781163043963	65.4005793483866	49.9027006500745	13.9256022769452	55.9891102123464	50.3162217959041	43.1009083668389	56.9250069029598	19.4561961445729	55.2256629379515	41.0623259991379	48.4999262701234	51.7632827990484	39.6707230679085	65.5221886219452	43.251599660917	69.7561054312305	63.520929922294	26.4362908585328	53.7114757433965	38.3462871508124	43.4771147839915	55.7506884735093	34.0292065851573	35.3068727555647	4.90986329826725	44.1303553728653	64.403008739939	92.8659717160989	69.5515144741386	25.9549786138949
aten_s0015.g128.t1	0.25074515519327	0	0	1.68273250878133	0.540606707282375	0	0.662050061860244	0	0	0	0.33921490185406	0	0	0	0	0.282828854390148	0	0	0	0.814115095623069	0	0	1.05143868943374	0	0.149655931829302	0.539573525146539	0	0	0	0	0	0	0	0	0	0	0.343328452708218	0	0	0.282318927168776	0	0	0	0	0.312981243779186	0	0.372955709703208	0	0
aten_s0015.g129.t1	0.25074515519327	0	0.327647450157273	0	0	0.996649499484789	0.331025030930122	0.303121356702267	0	0.41094672413759	0.678429803708119	0	0.320201640348566	0	0.292031662563041	0	0	0	1.82714359201382	0	0.506626402538827	1.19362305230959	0	0.267639477637788	0.299311863658604	0	0	0.657448368308946	0	0	0	0	0	0.971946059795887	0.553619884374845	0	0	0	0.268155854201485	0	0	1.33447868961401	0	0	0	0.56493867315736	0	0	0.625421171419155
aten_s0015.g130.t1	2.00596124154616	7.24528498107322	2.29353215110091	0	1.08121341456475	1.99329899896958	4.30332540209158	2.42497085361814	0.7855481417017	5.13683405171987	2.54411176390545	2.31136525989146	2.56161312278853	3.59334261161754	3.50437995075649	1.41414427195074	2.46565670574502	2.31158549308574	2.13166752401613	3.79920377957432	1.26656600634707	4.37661785846848	5.25719344716868	2.67639477637788	2.84346270475673	3.23744115087923	0.810674839357206	2.62979347323578	0.90578660292216	4.32483418969253	2.22904088608342	0.592100344297142	3.6913909082786	1.7009056046428	2.4912894796868	1.386919867299	2.74662762166574	3.46525649957397	3.75418195882079	2.82318927168776	2.50003087325154	1.33447868961401	3.65243511264463	0	2.81683119401268	2.54222402920812	1.86477854851604	5.35011649801067	0.312710585709577
aten_s0015.g131.t1	0	0	0.655294900314546	0	0	0	0	0	0	0	0	0	0	0.718668522323509	0	0	0	0	0	0	0	0	0	0	0	0	0	0	0	0	0	0	0	0	0	0	0	0	0	0.564637854337552	0	0.333619672403503	0	0	0	0.28246933657868	0	0	0
aten_s0015.g132.t1	0.25074515519327	0	0	0	0.270303353641187	0	0	0	0	0.205473362068795	0	0	0	0	0	0	0	0	0.304523932002304	0	0	0	0	0	0	0	0	0	0	0	0	0	0	0	0	0	0	0	0	0	0	0.667239344807006	0	0	0	0	0	0	0
aten_s0015.g133.t1	0.50149031038654	0.483018998738214	0	6.17001919886489	0	0	0	0.606242713404534	0.39277407085085	0.82189344827518	0.33921490185406	0	0.640403280697132	1.67689321875485	0	0.848486563170444	0.410942784290837	0.288948186635718	1.52261966001152	0	0.75993960380824	0.397874350769862	0.262859672358434	0.802918432913364	0	0.269786762573269	0.810674839357206	0.657448368308946	0	0.308916727835181	0.990684838259299	0.888150516445713	0	0.971946059795887	0.276809942187422	0.554767946919599	1.37331381083287	1.73262824978698	0	0.282318927168776	0	2.00171803442102	0	0	0.312981243779186	0	0	0.764302356858666	0
aten_s0015.g134.t1	0	0	0	0	0	0	0	0	0.981935177127125	0	0.16960745092703	0	0	0	0	0	0	0	0	0	0.253313201269413	0	0	0	0	0	0	0	0	0.308916727835181	0	0	0	0.242986514948972	0	0	0	0	0	0	0	0	0	0	0	0	0	0	0
aten_s0015.g135.t1	4.51341279347886	4.83018998738214	0.98294235047182	0.560910836260445	4.324853658259	3.98659799793916	0.331025030930122	1.21248542680907	1.17832221255255	3.69852051723831	4.40979372410277	1.15568262994573	2.56161312278853	5.50979200448023	2.33625330050433	1.13131541756059	2.46565670574502	4.04527461290005	1.21809572800922	3.5278320810333	1.01325280507765	1.98937175384931	3.68003541301807	1.87347634346452	2.84346270475673	1.61872057543962	0.810674839357206	0.657448368308946	5.73664848517368	3.39808400618699	3.21972572434272	6.80915395941713	0	2.91583817938766	3.87533919062392	2.21907178767839	0.343328452708218	3.46525649957397	1.60893512520891	3.95246498036287	3.75004630987731	2.00171803442102	1.21747837088154	0	4.38173741290861	3.67210137552284	1.49182283881283	3.05720942743467	1.56355292854789
aten_s0015.g136.t3	0	0	0	0	0	0	0	0	0.39277407085085	0	0	1.54091017326097	0	0.479112348215672	0	0	0	0	0	0	0	0.795748701539724	0	0.267639477637788	0	0	0	0.657448368308946	0	0	0	0	0	0.971946059795887	0.553619884374845	0	0.343328452708218	0	0	0	0	0	0	0	1.25192497511674	0	0	0	0
aten_s0015.g138.t1	0	0	0	0	0	0	0	0	0	0	0	0	0	0.239556174107836	0	0	0	0	0	0	0	0	0	0	0	0	0	0	0	0	0	0	0	0	0	0	0	0	0	0	0	0	0	0	0	0	0	0	0
aten_s0015.g139.t1	6.26862887983175	6.762265982335	12.1229556558191	8.97457338016712	8.92001067015918	12.9564434933023	10.2617759588338	10.0030047711748	9.23019066499497	12.3284017241277	7.29312038986228	11.5568262994573	10.2464524911541	5.74934817858807	11.0972031773956	5.37374823341281	9.86262682298009	7.51265285252866	9.13571796006912	6.24154906644353	7.34608283681299	13.5277279261753	10.5143868943374	8.02918432913364	10.4759152280511	8.09360287719808	6.48539871485765	13.8064157344879	10.2655814997845	8.95858510722024	7.43013628694474	7.1052041315657	7.3827818165572	7.28959544846915	8.30429826562268	7.48936728341458	5.14992679062327	6.93051299914793	6.16758464663416	9.88116245090717	7.50009261975461	4.33705574124554	15.8272188214601	9.8197265965345	9.38943731337559	8.75654943393908	5.22137993584492	12.2288377097387	10.6321599141256
aten_s0015.g140.t1	0	0	0	0	0	0	0	0	0.196387035425425	0	0	0.385227543315243	0	0	0	0	0	0	0	0	0	0	0	0.535278955275576	0	0.269786762573269	0	0.657448368308946	0.30192886764072	0	0	0	0	0	0	0	0	0	0	0	0	0	0	0	0	0	0	0	0
aten_s0015.g141.t1	0.50149031038654	0	1.96588470094364	2.24364334504178	0.270303353641187	0	1.98615018558073	1.21248542680907	0.589161106276275	0.616420086206385	1.18725215648921	2.31136525989146	0.640403280697132	1.91644939286269	0	1.41414427195074	0	0.577896373271435	1.21809572800922	0.814115095623069	0	2.38724610461917	0.788579017075302	2.40875529874009	1.04759152280511	1.34893381286635	0.810674839357206	1.97234510492684	0.60385773528144	0.617833455670362	1.23835604782412	1.48025086074285	0	0.728959544846915	0.276809942187422	0.554767946919599	0.343328452708218	0	1.34077927100743	1.41159463584388	0	2.66895737922802	2.43495674176309	0	0.938943731337559	2.25975469262944	1.11886712910963	0.764302356858666	0.625421171419155
aten_s0015.g142.t1	0	0.483018998738214	1.96588470094364	2.80455418130222	4.324853658259	1.99329899896958	2.64820024744098	1.21248542680907	1.37470924797798	4.52041396551349	2.54411176390545	3.85227543315243	3.84241968418279	1.19778087053918	2.04422163794129	1.69697312634089	0.821885568581674	0.866844559907153	2.13166752401613	1.35685849270512	2.02650561015531	1.59149740307945	4.73147410245181	0.267639477637788	3.14277456841534	2.15829410058615	0	4.60213857816262	2.41543094112576	2.16241709484627	2.47671209564825	2.36840137718857	9.2284772706965	0.728959544846915	0.553619884374845	0.554767946919599	1.71664226354109	0	1.60893512520891	1.41159463584388	5.50006792115338	1.00085901721051	4.86991348352617	4.90986329826725	1.56490621889593	2.25975469262944	0.745911419406417	3.82151178429333	8.44318581415859
aten_s0015.g143.t1	8.52533527657118	9.17736097602607	6.88059645330274	8.97457338016712	15.4072911575477	15.9463919917566	6.28947558767232	13.3373396948998	7.855481417017	18.2871292241228	12.7205588195272	11.5568262994573	8.64544428941128	10.300915486637	12.8493931527738	10.4646676124355	16.0267685873426	7.22370466589294	8.83119402806682	14.1113283241332	7.09276963554358	6.76386396308765	9.46294820490362	7.49390537385806	11.6731626826855	10.2518969777842	11.3494477510009	12.49151899787	11.1713681027066	22.5509211319682	7.92547870607439	11.2499065416457	13.8427159060448	9.71946059795887	9.13472809218494	12.7596627791508	7.20989750687258	5.19788474936095	16.6256629604921	8.18724888789451	9.00011114370553	7.33963279287707	6.08739185440771	14.7295898948018	12.2062685073883	7.90914142420304	13.4264055493155	14.5217447803147	9.06860698557774
aten_s0015.g144.t1	3.00894186231924	6.762265982335	4.25941685204455	3.92637585382311	3.78424695097662	0.996649499484789	4.96537546395183	4.24369899383174	3.53496663765765	4.52041396551349	3.3921490185406	2.31136525989146	2.88181476313709	3.59334261161754	2.62828496306737	5.93940594219311	4.52037062719921	2.02263730645002	11.2673854840852	3.25646038249228	5.06626402538827	4.37661785846848	3.94289508537651	2.1411158211023	3.29243050024464	4.85616172631885	5.67472387550044	3.28724184154473	7.24629282337728	2.16241709484627	5.69643781999097	3.84865223793142	1.8456954541393	3.64479772423458	5.25938890156103	5.27029549573619	5.83658369603971	3.46525649957397	1.34077927100743	2.82318927168776	2.25002778592638	2.33533770682452	0	0	4.38173741290861	4.51950938525888	3.72955709703208	1.52860471371733	4.37794819993408
aten_s0015.g145.t1	0	0	0.327647450157273	0	0	0	0	0	0	0	0	0.385227543315243	0	0.479112348215672	0	0	0	0	0	0	0.253313201269413	0	0	0	0	0.269786762573269	0	0	0	0.308916727835181	0	0	0	0	0	0	0	0	0	0.282318927168776	0.250003087325154	0	0	0	0	0	0	0	0
aten_s0015.g146.t1	14.5432190012097	10.6264179722407	14.7441352570773	8.97457338016712	16.7588079257536	17.9396909907262	10.2617759588338	19.0966454722428	18.4603813299899	15.6159755172284	22.2185760714409	6.93409577967437	20.4929049823082	14.612926620578	12.8493931527738	14.4242715738975	24.2456242731594	18.7816321313216	14.3126248041083	12.211726434346	14.692165673626	24.6682097477314	12.8801239455633	12.579055448976	11.8228186145148	16.1872057543962	12.9707974297153	18.4085543126505	12.3790835732695	12.9745025690776	17.8323270886674	12.43410723024	11.9970204519055	10.6914066577548	11.6260175718717	15.256118540289	12.0164958447876	10.3957694987219	15.0167278352832	12.4220327954262	13.2501636282331	18.6827016545962	19.4796539341047	14.7295898948018	7.82453109447966	17.7955682044568	9.32389274258021	19.1075589214667	7.19234347132028
aten_s0015.g147.t1	1.75521608635289	0.483018998738214	0.655294900314546	0	0.810910060923562	0	1.65512515465061	0.606242713404534	0	0.41094672413759	0.678429803708119	0.770455086630486	0.960604921045697	1.43733704464702	1.4601583128152	0	0.821885568581674	0	1.52261966001152	0.271371698541023	0.506626402538827	1.19362305230959	1.5771580341506	2.94403425401567	0.448967795487905	0	0.810674839357206	1.97234510492684	1.20771547056288	0.926750183505542	0.495342419129649	0.888150516445713	0	0	0.276809942187422	0.277383973459799	0.343328452708218	0	1.34077927100743	0.282318927168776	0.250003087325154	1.00085901721051	2.43495674176309	0	0.938943731337559	1.12987734631472	1.49182283881283	1.52860471371733	0
aten_s0015.g148.t2	170.005215221037	120.754749684554	219.523791605373	71.2356762050765	124.880149382229	153.484022920658	128.106686969957	247.043905712348	139.631182187477	115.681502844732	204.885800719852	92.069382852343	222.860341682602	107.560722174418	155.360844483538	168.000339507748	241.223414378721	192.728440486024	135.208625809023	127.544698314281	224.942122727239	251.854464037323	163.761575879304	129.537507176689	117.479906486002	231.207255525292	122.411900742938	159.102505130765	135.566061570683	129.745025690776	208.786829663147	203.682518438217	145.809940877005	112.016783391476	120.135514909341	193.8913974484	138.018037988704	214.845902973586	109.407588514206	160.074831704696	145.501796823239	175.483947684243	169.229493552534	58.918359579207	174.956515272565	204.507799682964	83.5420789735187	172.732332650059	147.91210704063
aten_s0015.g149.t1	12.5372577596635	14.9735889608846	12.4506031059764	6.17001919886489	10.8121341456475	19.9329899896958	8.60665080418317	15.4591891918156	12.1759961963763	9.65724801723336	10.1764470556218	9.24546103956583	9.60604921045697	6.94712904912725	13.1414248153368	14.7071004282877	13.9720546658885	9.8242383456144	11.2673854840852	11.668983037264	15.958731679973	14.7213509784849	13.4058432902801	12.0437764937005	6.43520506865998	11.8706175532238	8.91742323292927	7.23193205139841	10.2655814997845	8.64966837938506	13.1265741069357	13.3222577466857	13.8427159060448	13.8502313520914	16.8854064734328	17.7525743014272	13.0464812029123	15.5936542480828	12.3351692932683	11.8573949410886	10.0001234930061	27.3568131370873	17.0446971923416	4.90986329826725	11.2673247760507	13.5585281557766	10.0698041619866	12.9931400665973	11.5702916712544
aten_s0015.g150.t1	50.149031038654	43.4717098864393	41.6112261699737	40.9464910470125	50.8170304845432	41.8592789783611	43.364279051846	50.3181452125763	35.5460534120019	39.2454121551398	41.8930403789764	44.6863950245682	40.3454066839193	34.7356452456362	42.0525594090779	52.0405092077872	48.4912485463188	49.6990881013434	39.5881111602995	39.6202679869894	45.343063027225	44.1640529354547	39.9546701984819	39.3430032127548	37.5636388891548	43.4356687742964	39.7230671285031	40.1043504668457	33.5141043081199	40.1591746185735	53.9923236851318	40.8549237565028	58.139406805388	46.8963973851515	49.2721697093612	48.5421953554649	40.8560858722779	46.7809627442485	45.0501835058495	55.0521907979114	43.7505402819019	49.3757115157185	36.5243511264463	24.5493164913363	41.3135241788526	48.8671952281116	64.1483820689518	43.565234340944	60.0404324562388
aten_s0015.g151.t1	112.584574681778	28.0151019268164	23.5906164113237	44.8728669008356	124.609846028587	68.7688154644504	41.7091538971954	31.5246210970358	43.9906959352952	73.7649369826974	55.8008513549928	57.0136764106559	48.670649332982	50.7859089108613	44.9728760347083	93.8991796575291	34.1082510961395	94.7750052165154	74.9128872725668	93.0804925995709	50.9159534551521	28.2490789046602	49.9433377481024	66.1069509765336	79.6169557331886	43.4356687742964	37.2910426104315	39.4469020985368	54.951053910611	68.270596851575	65.3851993251137	49.1443285766628	72.9049704385024	96.7086329496907	126.502143579652	88.2081035602162	36.0494875343629	31.1873084961657	114.234393889833	73.9675589182194	58.500722434086	36.0309246195783	57.2214834314325	24.5493164913363	61.6573050244997	59.0360913449441	155.522530946238	80.25174747016	49.0955619564036
aten_s0015.g152.t1	20.5611027258481	23.1849119394343	43.5771108709173	36.4592043569289	25.4085152422716	23.9195879876349	32.1094280002218	32.1308638104403	36.1352145182782	27.3279571551497	29.6813039122302	35.0557064416871	25.9363328682338	29.4654094152639	21.318311367102	31.3940028373064	22.1909103517052	32.0732487165647	21.3166752401613	27.9512849497254	35.4638481777179	27.4533302031205	24.9716688740512	23.2846345544876	28.284971115738	28.3276100701933	29.1842942168594	23.0106928908131	30.4948156317127	24.4044214989793	29.4728739382141	24.5721642883314	30.4539749932985	27.2144896742848	32.109953293741	25.5193255583015	37.4228013451958	24.2567954970178	27.08374127435	29.9258062798903	28.2503488677424	30.6930098611223	19.4796539341047	44.1887696844053	27.8553306963476	26.8345869749746	28.717589647147	25.9862801331947	21.2643198282513
aten_s0015.g153.t1	1.50447093115962	2.41509499369107	4.25941685204455	6.17001919886489	0.810910060923562	3.98659799793916	2.64820024744098	6.97179120415214	2.55303146053052	0.616420086206385	2.20489686205139	8.0897784096201	5.44342788592562	1.19778087053918	2.92031662563041	2.26263083512118	0.821885568581674	4.62317098617148	0.609047864004608	2.44234528686921	3.54638481777179	4.77449220923834	2.10287737886747	1.07055791055115	3.29243050024464	3.77701467602577	6.48539871485765	1.31489673661789	3.62314641168864	0.926750183505542	3.21972572434272	2.36840137718857	7.3827818165572	3.4018112092856	0.830429826562267	2.21907178767839	3.7766129797904	5.19788474936095	2.68155854201485	2.25855141735021	1.75002161127608	2.66895737922802	2.43495674176309	0	2.1908687064543	3.67210137552284	3.35660138732888	3.05720942743467	0
aten_s0015.g154.t1	7.02086434541156	3.86415198990572	13.1058980062909	14.0227709065111	8.37940396287681	7.97319599587831	3.97230037116146	14.2467037650066	8.05186845244242	7.19156767240782	10.6852694084029	10.7863712128268	12.1676623332455	8.14490991966643	10.2211081897064	7.63637906853399	5.34225619578088	9.8242383456144	7.00405043605299	8.14115095623069	12.6656600634707	7.95748701539724	11.8286852561295	9.09974223968479	8.68004404609951	9.98211021521096	12.1601225903581	11.1766222612521	13.5867990438324	5.25158437319807	7.67780749650956	5.62495327082285	11.0741727248358	7.28959544846915	8.85791814999752	8.32151920379398	18.1964079935356	10.3957694987219	6.16758464663416	7.90492996072573	5.50006792115338	14.0120262409471	9.73982696705234	24.5493164913363	6.25962487558373	9.8864267802538	9.69684845228342	8.40732592544533	4.37794819993408
aten_s0015.g155.t1	14.2924738460164	14.9735889608846	10.4847184050327	5.60910836260445	15.6775945111889	12.9564434933023	6.95152564953256	14.5498251217088	17.4784461528628	13.7667152586093	16.2823152889949	10.4011436695116	15.6898803770797	14.8524827946858	13.4334564778999	14.9899292826778	9.45168403868925	8.66844559907153	8.52667009606451	13.2972132285101	13.4255996672789	15.5170996800246	7.88579017075302	13.6496133595272	11.9724745463441	12.9497646035169	12.1601225903581	14.4638641027968	9.96365263214376	13.9012527525831	11.6405468495468	14.50645843528	8.30562954362685	18.9529481660198	16.3317865890579	11.6501268853116	9.95652512853832	3.46525649957397	18.234598085701	10.1634813780759	15.2501883268344	8.67411148249108	13.392262079697	0	11.2673247760507	12.1461814728832	9.69684845228342	10.7002329960213	11.2575810855448
aten_s0015.g156.t1	30.0894186231924	37.1924629028425	26.2117960125819	41.5074018832729	42.9782332289488	44.8492274768155	31.7784029692917	31.827742453738	33.1894089868968	53.4230741378867	53.0871321401603	36.5966166149481	34.2615755172965	37.6103193349303	44.9728760347083	35.6364356531586	34.1082510961395	35.829575142829	23.4483427641774	37.1779227001202	34.4505953726402	33.0235711138985	46.2633023350844	32.3843767941723	52.9781998675728	38.039933522831	29.1842942168594	32.2149700471384	28.3813135582277	44.484008808266	29.9682163573438	35.2299704856799	23.0711931767413	40.3357614815293	29.0650439296794	39.1111402578317	25.0629770476999	20.7915389974438	42.6367808180361	33.8782712602531	40.750503234	28.3576721542978	37.7418294973278	39.278906386138	37.5577492535024	30.5066883504974	35.0578367121016	38.979420199792	16.5736610426076
aten_s0015.g157.t1	28.0834573816462	13.0415129659318	9.8294235047182	22.4364334504178	24.8679085349892	12.9564434933023	23.8338022269688	16.974795975327	20.4242516842442	17.05428905171	18.9960345038273	18.1056945358164	12.8080656139426	15.5711513170094	26.2828496306737	22.909137205602	13.9720546658885	16.4700466382359	24.9709624241889	25.2375679643152	19.2518032964754	13.9256022769452	17.0858787032982	23.0169950768498	22.1490779107367	24.011021869021	15.4028219477869	15.7787608394147	22.644665073054	21.6241709484627	14.8602725738895	20.4274618782514	13.8427159060448	19.9248942258157	21.8679854328064	24.4097896644623	19.9130502570766	13.8610259982959	13.4077927100743	18.0684113388017	22.2502747719387	20.3508000166137	23.1320890467493	58.918359579207	18.1529121391928	22.3150775897157	25.3609882598182	28.2791872037707	23.1405833425087
aten_s0015.g158.t1	0	0	0	0	0	0	0	0	0	0.205473362068795	0	0	0	0	0	0	0	0	0	0	0	0	0	0	0.149655931829302	0	0	0	0	0	0	0	0	0.242986514948972	0.276809942187422	0.277383973459799	0.343328452708218	0	0	0	0	0	0	0	0.312981243779186	0	0	0	0
aten_s0015.g159.t1	17.0506705531424	13.52453196467	15.7270776075491	8.41366254390667	11.8933475602122	10.9631444943327	13.572026268135	20.3091308990519	13.1579313735035	11.0955615517149	19.3352494056814	12.3272813860878	15.3696787367312	15.3315951429015	13.7254881404629	9.05052334048473	8.62979847010758	6.06791191935007	8.22214616406221	8.68389435331274	11.3990940571236	9.54898441847669	9.98866754962049	10.1703001502359	14.6662813192716	14.2986984163833	13.7814722690725	13.1489673661789	19.0215186613654	12.047752385572	16.5939710408433	12.7301574023885	11.9970204519055	6.07466287372429	13.0100672828089	8.87628715071358	16.1364372772862	6.93051299914793	10.4580783138579	9.03420566940084	13.2501636282331	10.0085901721051	12.1747837088154	14.7295898948018	10.3283810447131	7.34420275104568	8.950937032877	6.11441885486933	8.75589639986817
aten_s0015.g160.t2	4.76415794867213	4.83018998738214	3.93176940188728	1.12182167252089	5.13576371918256	6.97654649639352	3.31025030930122	3.63745628042721	3.1421925668068	6.36967422413264	4.40979372410277	5.77841314972864	2.24141148243996	7.18668522323509	9.34501320201731	5.37374823341281	5.34225619578088	6.06791191935007	2.43619145601843	3.5278320810333	5.31957722665768	8.3553613661671	4.46861443009338	5.62042903039355	5.23795761402556	9.17274992749116	6.48539871485765	3.94469020985368	4.22700414697008	6.79616801237398	4.45808177216684	6.80915395941713	2.76854318120895	7.28959544846915	6.0898187281233	4.71552754881659	6.52324060145614	3.46525649957397	5.89942879243267	4.7994217618692	4.00004939720246	8.00687213768407	1.21747837088154	4.90986329826725	4.69471865668779	6.77926407788832	4.84842422614171	4.585814141152	5.31607995706281
aten_s0015.g161.t1	1.00298062077308	0.966037997476429	5.24235920251637	5.048197526344	4.86546036554137	4.98324749742395	7.6135757113928	2.42497085361814	2.55303146053052	1.84926025861915	1.52646705834327	1.54091017326097	2.88181476313709	1.19778087053918	4.67250660100866	2.26263083512118	1.64377113716335	2.60053367972146	3.34976325202534	4.07057547811535	2.27981881142472	0.795748701539724	2.10287737886747	2.94403425401567	1.79587118195162	1.07914705029308	3.24269935742882	3.94469020985368	0.90578660292216	3.08916727835181	3.21972572434272	1.48025086074285	4.61423863534825	4.61674378403046	3.87533919062392	4.43814357535679	4.11994143249862	1.73262824978698	0.804467562604456	2.82318927168776	2.75003396057669	0.333619672403503	4.86991348352617	4.90986329826725	1.25192497511674	2.54222402920812	2.61068996792246	7.64302356858666	0
aten_s0015.g162.t1	0	0.483018998738214	0	0	0	0	0	0	0.39277407085085	0	0.16960745092703	0	0	0	0.292031662563041	0	0	0	0	0	0	0	0	0	0.299311863658604	0	0	0	0	0	0	0	0	0	0	0	0	0	0	0	0.250003087325154	0	0	0	0	0	0	0	0
aten_s0015.g163.t1	9.02682558695772	6.762265982335	9.17412860440365	7.29184087138578	2.70303353641187	8.9698454953631	3.97230037116146	11.2154901979839	7.855481417017	4.31494060344469	7.12351293893525	8.86023349625058	11.8474606928969	5.2702358303724	5.25656992613474	6.5050636509734	2.05471392145419	6.35686010598579	3.65428718402765	4.34194717665637	8.10602244062123	7.55961266462738	4.99433377481024	5.88806850803133	6.73451693231858	6.20509553918519	18.6455213052157	3.94469020985368	8.45400829394016	3.39808400618699	5.94410902955579	5.62495327082285	3.6913909082786	4.61674378403046	4.15214913281134	3.60599165497739	7.89655441228902	3.46525649957397	8.31283148024604	3.95246498036287	4.25005248452761	7.67325246528057	7.30487022528926	9.8197265965345	3.12981243779186	6.21432540473096	3.72955709703208	3.82151178429333	3.12710585709577
aten_s0015.g164.t1	56.668405073679	42.9886908877011	81.9118625393183	77.9666062402018	47.3030868872078	69.7654649639352	53.6260550106797	74.87097510546	68.7354623988987	68.2171562068399	68.182195272666	54.7023111507645	81.3312166485357	70.6690713618117	69.7955673525668	55.434455460469	54.2444475263905	52.8775181543363	59.3821667404493	46.675932149056	78.2737791922488	55.3045347570108	74.3892872774368	46.8369085866129	58.8147812089156	65.5581833053044	80.2568090963634	82.1810460386182	48.0066899548745	64.2546793897176	57.7073918286041	45.5917265108799	64.5993408948755	51.513141169182	52.0402691312354	45.2135876739473	55.2758808860231	76.2356429906273	61.6758464663416	46.8649419100169	54.0006668622332	49.3757115157185	43.8292213517355	49.0986329826725	54.1457551737992	57.6237446620507	39.5333052285401	71.080119187856	53.4735101563377
aten_s0015.g165.t1	68.4534273677627	31.3962349179839	23.9182638614809	32.5328285031058	104.337094505498	51.825773973209	24.8268773197591	22.4309803959678	42.8123737227426	50.9573937930612	39.1793211641439	27.7363831186975	23.6949213857939	44.0783360358419	35.919894495254	56.2829420236394	32.875422743267	67.6138756727579	37.4564436362834	59.7017736790251	28.3710785421743	27.8512045538903	35.748915440747	41.2164795562193	54.4747591858659	24.011021869021	25.9415948594306	34.8447635203741	40.4584682638565	54.0604273711566	29.9682163573438	37.3023216907199	38.7596045369253	60.9896152521919	69.2024855468556	43.8266678066483	20.9430356152013	36.3851932455266	76.6925743016248	51.3820447447173	42.250521757951	32.3611082231398	42.611742980854	19.639453193069	46.0082428355404	34.7437283991776	75.7100090697513	60.3798861918347	54.724352499176
aten_s0015.g166.t1	10.7820416733106	6.27924698359679	7.86353880377456	14.5836817427716	8.92001067015918	4.98324749742395	4.63435043302171	6.66866984744988	11.1940610192492	8.42440784482059	6.44508313522713	10.4011436695116	5.76362952627418	4.31201113394105	6.13266491382386	7.91920792292414	4.93131341149004	7.51265285252866	5.48143077604147	5.42743397082046	7.5993960380824	9.15111006770682	5.52005311952711	5.88806850803133	5.53726947768417	4.04680143859904	6.48539871485765	7.23193205139841	11.7752258379881	6.4872512845388	6.19178023912062	6.80915395941713	12.9198681789751	5.83167635877532	8.85791814999752	11.6501268853116	8.23988286499723	0	4.82680537562673	7.90492996072573	6.25007718312884	7.67325246528057	7.30487022528926	4.90986329826725	6.25962487558373	7.90914142420304	11.9345827105027	6.11441885486933	1.87626351425746
aten_s0015.g167.t1	4.51341279347886	5.79622798485857	10.81236585519	6.17001919886489	3.78424695097662	9.96649499484789	2.64820024744098	4.24369899383174	9.03380362956955	4.1094672413759	5.59704588059198	5.3931856064134	7.04443608766845	3.35378643750971	6.71672823894994	3.67677510707192	6.16414176436256	4.62317098617148	3.65428718402765	3.79920377957432	6.33283003173534	7.55961266462738	3.15431606830121	10.9732185831493	2.99311863658604	8.90296316491789	6.48539871485765	5.91703531478051	13.2848701761917	4.94266764536289	3.71506814347237	3.55260206578285	2.76854318120895	8.99050105311195	1.93766959531196	3.32860768151759	8.92653977041367	6.93051299914793	7.2402080634401	3.67014605319409	3.50004322255215	6.00515410326306	4.86991348352617	0	4.69471865668779	2.8246933657868	5.59433564554813	5.35011649801067	6.8796328856107
aten_s0015.g168.t1	0	0	0	0	0	0	0.993075092790366	0	0.196387035425425	0.41094672413759	0	1.54091017326097	1.60100820174283	0	0.292031662563041	0	0	0.288948186635718	0.304523932002304	0.271371698541023	0.253313201269413	0.397874350769862	1.05143868943374	0.267639477637788	0.299311863658604	0	0	0	0	0	0.495342419129649	0	1.8456954541393	0.728959544846915	0	0	0.343328452708218	0	0.268155854201485	0.282318927168776	0.250003087325154	0.333619672403503	0	0	0	0.28246933657868	1.11886712910963	0	0
aten_s0015.g169.t1	11.2835319836972	8.21132297854965	12.7782505561337	6.17001919886489	9.46061737744156	21.9262889886654	15.8892014846459	16.6716746186247	18.0676072591391	14.5886087068844	16.7911376417759	15.0238741892945	18.5716951402168	16.5293760134407	16.6458047660933	12.4444695931665	20.5471392145419	15.6032020783288	16.4442923281244	12.4830981328871	14.692165673626	13.9256022769452	20.2401947715994	15.7907291806295	18.856647410492	16.4569925169694	10.5387729116437	21.0383477858863	6.34050622045512	12.047752385572	14.8602725738895	10.9538563694971	9.2284772706965	14.0932178670404	9.13472809218494	14.4239666199096	21.973020973326	3.46525649957397	13.4077927100743	9.31652459656961	21.7502685972884	17.3482229649822	12.1747837088154	0	10.9543435322715	20.0553228970863	6.34024706495454	12.2288377097387	10.0067387427065
aten_s0015.g170.t1	327.222427527217	208.18118845617	148.424294921245	137.423154883809	374.370144793044	246.172426372743	142.009738269022	144.588887146981	216.811287109669	216.979870344647	206.242660327268	155.631927499358	159.460416893586	178.469349710338	163.24569937274	251.152022698451	154.925429677646	315.531419806204	240.57390628182	299.051611792207	190.998153757138	169.096599077191	215.282071661557	236.325658754167	253.367492587008	182.106064736957	115.92650202808	172.251472496944	242.448880715498	240.028297527935	207.053131196193	189.768160347234	218.714911315507	259.266611450553	367.32679328271	275.164901672121	147.631234664534	221.776415972734	286.390452287186	257.757180505093	211.752614964405	156.134006684839	225.233498613085	196.39453193069	217.208983182755	243.771037467401	359.15634844419	233.876521198752	231.718544010797
aten_s0015.g171.t1	9.27757074215099	2.41509499369107	11.1400133053473	8.97457338016712	4.86546036554137	4.98324749742395	7.28255068046268	7.88115527425894	7.65909438159157	6.16420086206385	9.15880235005961	6.54886823635913	15.6898803770797	4.79112348215672	4.9645382635717	5.09091937902266	4.93131341149004	6.35686010598579	5.48143077604147	3.79920377957432	16.7186712837813	12.7319792246356	6.83435148131928	6.42334746330691	6.73451693231858	12.4101910783704	2.43202451807162	7.23193205139841	8.75593716158088	5.25158437319807	12.6312316878061	7.99335464801141	1.8456954541393	4.13077075413252	4.70576901718618	8.32151920379398	13.7331381083287	6.93051299914793	3.75418195882079	12.9866706497637	6.500080270454	15.0128852581576	4.86991348352617	34.3690430878708	14.7101184576218	11.0163041265685	4.10251280673529	6.878721211728	7.81776464273943
aten_s0015.g172.t1	0.25074515519327	0.483018998738214	0	0	0	0	0.331025030930122	0	0	0	0	1.15568262994573	0	0	0	0.282828854390148	0	0.288948186635718	0	0	0.253313201269413	0	0	0	0	0	0	0	0	0	0	0	0	1.45791908969383	0	0	0	0	0.268155854201485	0.282318927168776	0	0	2.43495674176309	0	0	0	0.372955709703208	0	0
aten_s0015.g173.t2	22.5670639673943	18.8377409507904	54.0618292759501	54.9692619535236	13.2448643284182	19.9329899896958	25.4889273816194	43.6494753651265	33.9749571285985	12.3284017241277	24.9322952862734	48.1534429144054	40.9858099646164	25.3929544554306	17.8139314163455	33.6566336724276	22.601853135996	25.4274404239432	36.8473957722788	16.2823019124614	46.3563158323027	37.400188972367	23.9202301846175	25.9610293308654	17.8090558876869	46.133536400029	61.6112877911477	31.5575216788294	29.5890290287905	15.7547531195942	35.6646541773348	26.94056566552	18.456954541393	28.1864357340807	22.9752252015561	25.2419415848417	81.0255148391395	24.2567954970178	14.4804161268802	29.0788494983839	17.5002161127608	64.0549771014726	38.9593078682094	24.5493164913363	37.5577492535024	43.7827471696954	30.9553239053663	27.514884846912	24.391425685347
aten_s0015.g174.t1	70.7101337645021	47.8188808750832	114.676607555046	149.202282445278	51.3576371918256	71.7587639629048	82.4252327016004	78.8115527425894	76.5909438159158	51.5738138792675	68.52141017452	90.5284726790821	72.6857723591244	65.1592793573314	58.4063325126082	90.2224045504572	81.7776140738766	69.636512979208	84.6576530966405	47.218675546138	129.949672251209	81.5642419078217	58.8805666082892	66.909869409447	61.6582439136724	89.5692051743254	134.572023333296	72.3193205139841	72.7648571014135	63.0190124783769	101.297524712013	80.2295966522627	55.370863624179	71.6810219099467	55.0851784952971	75.7258247545252	129.778155123706	95.2945537382841	44.5138717974465	79.0492996072573	56.5006977354847	81.0695803940512	64.5263536567218	73.6479494740088	101.405922984456	114.682550650944	65.6402049077647	57.3226767644	82.868305213038
aten_s0015.g175.t2	3.25968701751251	1.44905699621464	1.31058980062909	3.92637585382311	2.43273018277069	5.97989699690873	3.31025030930122	4.24369899383174	3.73135367308307	2.05473362068795	4.07057882224871	2.6965928032067	2.56161312278853	3.83289878572538	2.62828496306737	1.41414427195074	4.52037062719921	3.17843005299289	1.82714359201382	4.61331887519739	2.53313201269413	3.97874350769862	2.89145639594277	3.47931320929124	2.99311863658604	2.96765438830596	0	2.62979347323578	1.81157320584432	2.78025055051663	3.71506814347237	5.32890309867428	5.5370863624179	3.4018112092856	3.32171930624907	2.49645576113819	1.37331381083287	1.73262824978698	1.60893512520891	4.23478390753164	5.50006792115338	2.33533770682452	2.43495674176309	0	1.25192497511674	0.84740800973604	1.49182283881283	6.11441885486933	1.56355292854789
aten_s0015.g176.t1	7.77309981099137	2.89811399242929	9.50177605456092	14.5836817427716	4.86546036554137	0.996649499484789	5.95845055674219	8.48739798766348	7.855481417017	4.72588732758228	4.74900862595683	7.70455086630486	6.08383116662275	6.46801670091158	4.9645382635717	7.35355021414385	7.39697011723507	6.64580829262151	7.00405043605299	5.15606227227944	12.4123468622013	9.94685876924655	4.20575475773494	5.88806850803133	7.33314065963579	10.5216837403575	26.7522696987878	7.88938041970735	14.4925856467546	4.63375091752771	8.91616354433369	10.3617560252	3.6913909082786	6.31764938867326	8.30429826562268	5.27029549573619	15.793108824578	0	2.68155854201485	7.34029210638818	4.75005865917792	8.34049181008758	3.65243511264463	9.8197265965345	12.2062685073883	6.77926407788832	5.96729135525133	5.35011649801067	5.00336937135324
aten_s0015.g177.t1	54.9131889873261	91.7736097602608	53.4065343756355	42.6292235557938	72.7116021294794	91.6917539526006	60.5775806602123	78.2053100291849	71.4848808948547	79.1072443964861	88.3654819329825	43.5307123946224	76.2079904029587	65.3988355314393	102.79514522219	53.454653479738	108.07795226849	73.1038912188366	86.4847966886543	86.8389435331274	82.8334168150982	88.7259802216792	105.143868943374	87.5181091875567	105.357776007828	76.6194405708085	59.1792632730761	76.2640107238377	71.5571416308506	90.2036845278728	97.0871141494113	71.3480914878056	48.9109295346915	75.5688061491302	62.8358568765449	78.4996644891232	63.1724352983121	97.027181988071	87.4188084696842	66.909585739	100.001234930061	70.0601312047356	54.7865266896694	103.107129263612	83.2530108452635	84.4583316370253	39.5333052285401	74.9016309721493	109.448704998352
aten_s0015.g178.t1	17.8029060187222	17.3886839545757	20.6417893599082	24.1191659591991	28.1115487786835	17.9396909907262	27.14405253627	11.5186115546861	22.3881220384984	30.6155309482504	21.0313239149517	18.8761496224469	19.2120984209139	23.2369488884601	21.026279704539	24.3232814775527	16.8486541559243	17.3368911981431	20.4031034441544	18.7246471993306	15.4521052774342	17.5064714338739	17.8744577203735	17.3965660464562	20.353206728785	15.9174189918229	17.0241716265013	19.7234510492684	23.5504516759761	22.242004404133	21.5473952321397	16.2827594681714	24.9168886308806	18.4669751361218	22.9752252015561	18.5847262218066	17.1664226354109	13.8610259982959	23.0614034613277	16.9391356301266	19.0002346367117	18.6827016545962	23.1320890467493	0	14.7101184576218	17.5130988678782	40.2792166479465	12.9931400665973	20.3261880711225
aten_s0015.g179.t1	86.0055882312916	119.788711687077	90.4306962434074	88.0630012928898	98.120117371751	82.7219084572375	123.472336536935	98.5144409282368	87.5886177997395	114.654136034388	124.322261529513	74.3489158598419	90.6170642186441	115.226519745869	107.759683485762	74.9496464133892	122.87189250296	76.5712694584652	127.291003576963	106.377705828081	106.391544533154	90.7153519755285	128.801239455633	119.634846504091	111.792981076488	120.594682870251	89.9849071686499	92.0427715632524	97.2210953803118	127.273691868094	109.470674627652	100.361008358366	100.590402250592	100.353430673925	93.8385704015362	99.0260785251483	85.8321131770545	77.9682712404142	120.670134390668	82.7194456604514	112.001383121669	107.091914841524	85.223485961708	39.278906386138	87.6347482581722	88.4129023491268	63.7754263592486	89.423375752464	83.1810157987476
aten_s0015.g180.t1	5.51639341425194	4.34717098864393	3.27647450157273	1.68273250878133	4.59515701190019	0.996649499484789	7.28255068046268	3.03121356702267	6.87354623988987	5.34230741378867	4.5794011750298	7.70455086630486	2.88181476313709	3.35378643750971	4.9645382635717	4.80809052463252	5.34225619578088	3.17843005299289	3.34976325202534	7.32703586060762	6.07951683046592	0.795748701539724	6.83435148131928	9.09974223968479	6.28554913683068	3.23744115087923	6.48539871485765	1.97234510492684	3.62314641168864	4.63375091752771	6.19178023912062	3.55260206578285	4.61423863534825	2.18687863454075	3.32171930624907	3.32860768151759	5.14992679062327	1.73262824978698	3.21787025041782	7.05797317921941	8.25010188173007	2.00171803442102	4.86991348352617	0	5.00769990046698	3.10716270236548	4.10251280673529	7.64302356858666	4.69065878564366
aten_s0015.g181.t1	1.00298062077308	0	0	0.560910836260445	0.810910060923562	0.996649499484789	0	0.606242713404534	0.196387035425425	0.616420086206385	0.33921490185406	0	0	0.958224696431345	0	0.848486563170444	1.64377113716335	0.288948186635718	0.304523932002304	0	1.01325280507765	0.397874350769862	0.262859672358434	0.267639477637788	0	0.269786762573269	2.43202451807162	0	0.30192886764072	0	0.495342419129649	0	1.8456954541393	0.971946059795887	0	0.554767946919599	1.37331381083287	0	0	0	0.500006174650307	0	0	0	0.625962487558372	0.84740800973604	0.372955709703208	0	0
aten_s0015.g182.t2	6.77011919021829	6.27924698359679	4.25941685204455	0.560910836260445	2.43273018277069	6.97654649639352	5.29640049488195	2.7280922103204	8.24825548786785	8.62988120688939	3.05293411668654	10.4011436695116	1.28080656139426	8.14490991966643	4.67250660100866	2.82828854390148	4.52037062719921	2.88948186635718	7.00405043605299	4.34194717665637	2.53313201269413	4.37661785846848	2.10287737886747	9.36738171732258	5.38761354585487	1.61872057543962	4.86404903614324	5.91703531478051	6.64243508809584	4.01591746185735	4.95342419129649	7.1052041315657	4.61423863534825	6.31764938867326	2.76809942187422	5.27029549573619	8.92653977041367	8.66314124893492	3.75418195882079	8.46956781506329	6.00007409580369	4.67067541364904	7.30487022528926	0	1.56490621889593	3.38963203894416	4.10251280673529	3.82151178429333	5.62879054277239
aten_s0015.g183.t2	21.5640833466212	28.4981209255547	26.2117960125819	32.5328285031058	37.3018628024839	34.8827324819676	25.4889273816194	19.3997668289451	22.5845090739239	36.3687850861767	17.299959994557	38.137526788209	20.8131066226568	29.9445217634795	27.7430079434889	19.7980198073104	19.3143108616693	24.560595864036	24.3619145601843	34.1928340161689	19.7584296990143	17.9043457846438	33.1203187171627	19.2700423899207	32.3256812751292	17.8059263298358	34.0483432530027	40.7617988351547	24.1543094112576	33.3630066061995	18.327669507797	25.1642646326285	25.8397363579502	29.1583817938766	31.2795234671787	20.2490300625653	25.0629770476999	36.3851932455266	42.9049366722376	30.4904441342278	36.2504476621473	14.0120262409471	29.219480901157	9.8197265965345	19.0918558705304	25.7047096286599	36.5496595509144	32.8650013449227	23.7660045139279
aten_s0015.g185.t1	0.50149031038654	0.966037997476429	0	0.560910836260445	0	0	0.993075092790366	0.909364070106801	0	0.205473362068795	0	0.770455086630486	0	0.239556174107836	0.292031662563041	0.282828854390148	0.410942784290837	0.866844559907153	0.609047864004608	0	0	0	0.262859672358434	0	0.448967795487905	0	2.43202451807162	0	0.60385773528144	0.308916727835181	0.495342419129649	0.296050172148571	0	0	1.93766959531196	1.1095358938392	0.686656905416436	3.46525649957397	0	0.282318927168776	0	0.333619672403503	2.43495674176309	0	0.625962487558372	0.28246933657868	0.745911419406417	1.52860471371733	0.312710585709577
aten_s0015.g186.t1	9.27757074215099	4.34717098864393	2.94882705141546	2.80455418130222	4.324853658259	0.996649499484789	7.6135757113928	5.45618442064081	9.81935177127125	7.39704103447662	3.56175646946763	4.62273051978291	2.56161312278853	5.74934817858807	6.4246965763869	5.09091937902266	9.86262682298009	6.06791191935007	9.13571796006912	3.25646038249228	8.10602244062123	7.95748701539724	3.68003541301807	7.76154485149585	4.63933388670836	3.77701467602577	1.62134967871441	7.88938041970735	6.34050622045512	6.17833455670362	5.69643781999097	9.1775553366057	2.76854318120895	6.07466287372429	5.53619884374845	6.37983138957538	6.17991214874792	12.1283977485089	5.63127293823119	2.25855141735021	5.75007100847854	5.33791475845605	4.86991348352617	0	6.8855873631421	7.061733414467	6.71320277465775	3.05720942743467	10.9448704998352
aten_s0015.g187.t1	0.75223546557981	3.86415198990572	0.327647450157273	2.80455418130222	1.08121341456475	0.996649499484789	0.662050061860244	1.51560678351134	0.981935177127125	1.02736681034397	2.37450431297842	1.92613771657621	1.92120984209139	0.479112348215672	0.876094987689123	0.848486563170444	2.05471392145419	2.31158549308574	0.304523932002304	0.814115095623069	0.75993960380824	0.795748701539724	0.525719344716868	0.802918432913364	0.748279659146509	0	0.810674839357206	1.97234510492684	1.81157320584432	1.23566691134072	0.247671209564825	0.592100344297142	1.8456954541393	2.18687863454075	0.830429826562267	1.386919867299	1.37331381083287	5.19788474936095	0.53631170840297	1.1292757086751	1.00001234930061	0.667239344807006	1.21747837088154	0	1.25192497511674	1.4123466828934	4.10251280673529	3.82151178429333	0.625421171419155
aten_s0015.g188.t1	26.8297316056799	31.3962349179839	21.2970842602228	20.7537009416365	43.5188399362312	25.9128869866045	25.1579023506893	34.5558346640584	32.4038608451951	34.3140514654888	27.6460145011059	22.3431975122841	27.5373410699767	29.9445217634795	31.2473878942454	23.1919660599921	29.5878804689403	28.0279741036646	25.8845342201958	32.0218604278407	31.1575237561379	34.615068516978	26.8116865805603	25.9610293308654	29.0332507748846	21.043367480715	14.5921471084297	30.2426249422115	26.5697403523833	29.3470891443422	30.7112299860383	28.1247663541142	23.0711931767413	28.9153952789276	29.0650439296794	27.7383973459799	12.3598242974958	34.6525649957397	26.2792737117455	32.4666766244093	32.50040135227	28.3576721542978	23.1320890467493	19.639453193069	28.4812931839059	24.0098936091878	26.852811098631	25.221977776336	31.5837691566673
aten_s0015.g189.t1	58.9251114704185	41.5396338914864	46.1982904721755	28.0455418130222	44.6000533507959	45.8458769763003	36.7437784332435	50.9243879259809	44.383470006146	41.9165658620342	43.9283297901007	37.3670717015786	43.8676247277535	36.8916508126068	35.335831170128	48.9293918094956	31.2316516061036	53.166466340972	31.061441064235	40.1630113840714	49.1427610462662	31.829948061589	40.7432492155572	30.7785399283456	43.4002202304975	52.068845176641	31.616318734931	32.2149700471384	45.289330146108	34.9075902453754	43.0947904642795	37.3023216907199	53.5251681700397	42.765626631019	49.5489796515486	54.0898748246609	46.6926695683177	45.0483344944616	36.7373520256035	39.2423308764599	35.0004322255215	49.709331188122	24.3495674176309	24.5493164913363	43.1914116415277	42.9353391599594	56.6892678748877	47.3867461252373	39.0888232136972
aten_s0015.g190.t2	4.26266763828559	4.34717098864393	4.58706430220183	1.68273250878133	3.51394359733544	0.996649499484789	2.9792252783711	3.63745628042721	2.74941849595595	3.08210043103192	3.73136392039466	5.3931856064134	2.24141148243996	3.83289878572538	3.50437995075649	3.95960396146207	1.23282835287251	1.44474093317859	3.65428718402765	2.44234528686921	4.55963762284944	0.795748701539724	2.89145639594277	3.21167373165346	3.44208643207394	3.23744115087923	2.43202451807162	1.31489673661789	5.43471961753296	4.32483418969253	3.96273935303719	5.03285292652571	2.76854318120895	5.83167635877532	4.9825789593736	4.16075960189699	4.46326988520683	0	2.41340268781337	3.10550819885654	2.75003396057669	1.66809836201752	0	0	3.44279368157105	6.49679474130964	8.950937032877	0.764302356858666	5.94150112848197
aten_s0015.g191.t1	17.3014157083356	16.9056649558375	28.5053281636828	25.24098763172	12.974560974777	22.9229384881501	12.9099762062748	26.9778007465018	23.566444251051	11.7119816379213	21.8793611695868	27.3511555753822	30.0989541927652	19.1644939286269	17.2298680912194	29.9798585653557	27.5331665474861	28.605870476936	25.2754863561912	17.3677887066255	22.7981881142472	21.8830892923424	17.6115980480151	15.7907291806295	19.1559592741506	24.5505953941675	35.6696929317171	23.0106928908131	23.2485228083354	15.1369196639239	23.7764361182232	21.6116625668457	16.6112590872537	27.4574761892338	21.8679854328064	17.7525743014272	26.779619311241	15.5936542480828	14.2122602726787	25.4087034451899	14.7501821521841	34.6964459299643	32.8719160138017	44.1887696844053	24.0995557709973	26.2696483018172	18.2748297754572	16.050349494032	15.3228186997693
aten_s0015.g192.t2	8.27459012137791	6.27924698359679	2.94882705141546	5.048197526344	6.21697713374731	9.96649499484789	6.95152564953256	2.12184949691587	3.53496663765765	5.75325413792626	7.46272784078931	2.6965928032067	2.88181476313709	7.66579757145076	4.9645382635717	7.63637906853399	5.34225619578088	2.60053367972146	8.83119402806682	5.42743397082046	8.61264884316006	8.75323571693696	2.36573705122591	4.5498711198424	7.18348472780649	6.20509553918519	4.05337419678603	3.28724184154473	6.94436395573656	7.41400146804434	7.92547870607439	8.58545499230856	1.8456954541393	3.15882469433663	7.47386843906041	6.10244741611558	6.86656905416436	3.46525649957397	5.09496122982822	6.77565425205063	6.500080270454	8.00687213768407	3.65243511264463	19.639453193069	7.19856860692128	7.34420275104568	7.08615848436096	6.878721211728	4.37794819993408
aten_s0015.g193.t1	5.76713856944521	13.0415129659318	2.29353215110091	3.92637585382311	6.75758384102968	8.9698454953631	6.62050061860244	5.45618442064081	6.87354623988987	15.8214488792972	10.1764470556218	1.15568262994573	4.80302460522849	10.7800278348526	8.17688655176515	4.52526167024237	7.8079129015259	4.62317098617148	5.48143077604147	7.59840755914865	5.82620362919651	8.75323571693696	11.8286852561295	5.88806850803133	7.78210845512369	4.31658820117231	6.48539871485765	9.86172552463419	8.75593716158088	8.64966837938506	6.68712265825027	4.73680275437713	8.30562954362685	7.04660893352018	7.47386843906041	8.59890317725378	6.17991214874792	3.46525649957397	16.6256629604921	2.54087034451899	12.2501512789325	9.00773115489458	3.65243511264463	0	9.0764560695964	7.061733414467	7.45911419406417	3.82151178429333	14.3846869426406
aten_s0015.g194.t1	6.77011919021829	3.3811329911675	6.22530155298819	2.24364334504178	6.21697713374731	2.98994849845437	10.2617759588338	10.9123688412816	7.46270734616615	11.5065082758525	5.42743842966495	4.23750297646767	5.12322624557705	3.35378643750971	9.34501320201731	6.22223479658325	10.6845123915618	8.95739378570725	7.91762223205991	7.32703586060762	8.10602244062123	7.55961266462738	9.20008853254519	5.62042903039355	6.58486100048928	6.20509553918519	10.5387729116437	9.20427715632524	3.92507527932936	10.194252018561	7.18246507737992	7.69730447586284	10.1513249977662	8.50452802321401	4.42895907499876	6.37983138957538	3.7766129797904	10.3957694987219	8.31283148024604	6.49333532488185	9.50011731835584	4.67067541364904	13.392262079697	0	8.45049358203803	7.90914142420304	1.11886712910963	6.11441885486933	11.5702916712544
aten_s0015.g195.t1	4.01192248309232	4.83018998738214	5.24235920251637	6.73093003512534	5.94667378010612	2.98994849845437	10.2617759588338	9.39676205777028	5.69522402733732	5.13683405171987	4.74900862595683	7.70455086630486	8.96564592975984	4.55156730804889	6.4246965763869	7.91920792292414	1.64377113716335	5.49001554607864	6.69952650405069	6.24154906644353	2.53313201269413	5.17236656000821	5.25719344716868	9.09974223968479	5.53726947768417	7.014455826905	9.72809807228647	3.94469020985368	6.64243508809584	6.17833455670362	5.44876661042614	9.1775553366057	5.5370863624179	10.2054336278568	5.53619884374845	4.71552754881659	6.52324060145614	6.93051299914793	3.21787025041782	8.46956781506329	4.75005865917792	5.67153443085955	7.30487022528926	0	5.00769990046698	7.061733414467	8.57798132317379	3.05720942743467	8.75589639986817
aten_s0015.g196.t1	23.3192994329741	21.7358549432196	24.2459113116382	58.3347269710863	15.6775945111889	13.953092992787	34.4266032167327	27.8871648166086	27.8869590304103	20.1363894827419	12.3813439176732	44.3011674812529	17.9312918595197	25.8720668036463	18.9820580665977	24.6061103319429	22.1909103517052	22.8269067442217	31.3659649962373	17.9105321037075	19.5051164977448	13.9256022769452	14.9830013244307	32.6520162718101	16.1628406375646	18.6152866175556	30.8056438955738	30.2426249422115	28.3813135582277	19.7706705814516	27.9868466808252	21.9077127389942	34.1453659015771	32.8031795181112	24.912894796868	18.3073422483467	31.9295461018643	45.0483344944616	29.4971439621634	29.6434873527215	19.0002346367117	45.0386557744729	26.7845241593939	14.7295898948018	33.1760118405937	34.461259062599	33.938969582992	19.8718612783253	18.7626351425746
aten_s0455.g1.t1	22.8178091225876	32.8452919141986	19.9864944595937	15.144592579032	35.4097393269955	40.8626294788764	20.5235519176676	17.2779173320292	25.1375405344544	37.6016252585895	28.1548368538869	13.4829640160335	22.7343164647482	24.913842107215	25.6987863055476	23.1919660599921	17.670539724506	26.0053367972146	16.4442923281244	40.4343830826124	20.7716825040919	17.1085970831041	39.6918105261235	25.1581108979521	31.727057547812	21.5829410058615	8.10674839357206	21.0383477858863	20.5311629995689	34.5986735175402	21.5473952321397	23.0919134275885	23.0711931767413	28.9153952789276	28.2346141031171	30.7896210540377	12.3598242974958	10.3957694987219	44.782027651648	20.0446438289831	43.0005310199264	10.6758295169121	21.9146106758678	9.8197265965345	18.465893382972	16.3832215215634	16.7830069366444	41.272327270368	20.3261880711225
aten_s0455.g2.t1	2.75819670712597	0	1.96588470094364	1.68273250878133	0.810910060923562	0.996649499484789	2.31717521651085	2.42497085361814	0.981935177127125	1.23284017241277	1.18725215648921	0.770455086630486	1.60100820174283	1.43733704464702	1.16812665025216	2.26263083512118	2.05471392145419	2.31158549308574	0.913571796006912	2.44234528686921	2.02650561015531	1.19362305230959	2.62859672358434	1.07055791055115	2.39449490926883	1.61872057543962	2.43202451807162	0.657448368308946	0	2.16241709484627	0.743013628694474	2.36840137718857	6.45993408948755	1.7009056046428	2.21447953749938	2.21907178767839	0.343328452708218	5.19788474936095	3.48602610461931	1.69391356301266	1.50001852395092	0	0	0	0.938943731337559	0.56493867315736	2.23773425821925	3.05720942743467	2.50168468567662
aten_s0455.g3.t1	0.50149031038654	1.44905699621464	0	1.12182167252089	1.62182012184712	0	0	0.303121356702267	1.5710962834034	1.23284017241277	0.33921490185406	1.92613771657621	0	1.19778087053918	1.16812665025216	1.41414427195074	1.23282835287251	0	1.21809572800922	0	0	0	0.525719344716868	0	0.149655931829302	0.539573525146539	0	2.62979347323578	0.90578660292216	0.617833455670362	0.247671209564825	0	0	2.42986514948972	0.553619884374845	0.554767946919599	0.343328452708218	0	1.34077927100743	0.282318927168776	1.00001234930061	0	0	0	0	0	1.86477854851604	0.764302356858666	0.938131757128732
aten_s0455.g4.t1	0	0.966037997476429	0	0	0.540606707282375	0	1.98615018558073	0.303121356702267	0.196387035425425	0	0.678429803708119	0	0.640403280697132	0	0	0.282828854390148	0.821885568581674	0	0	0.271371698541023	0	0.397874350769862	0.788579017075302	0	0.748279659146509	0	0	0	0	0.617833455670362	0.743013628694474	2.07235120504	0	0	0.553619884374845	0.277383973459799	1.02998535812465	0	0	0.564637854337552	0	0.333619672403503	1.21747837088154	0	1.56490621889593	0	0.372955709703208	0.764302356858666	0
aten_s0455.g5.t1	0.25074515519327	1.44905699621464	1.63823725078637	1.12182167252089	0.540606707282375	0	0.993075092790366	0	0.981935177127125	0.41094672413759	0.678429803708119	0.770455086630486	0	1.43733704464702	2.33625330050433	0.848486563170444	0.821885568581674	0.288948186635718	2.13166752401613	0	0.506626402538827	0.795748701539724	0.262859672358434	1.07055791055115	1.04759152280511	0.809360287719808	0.810674839357206	0	0	0.308916727835181	0.247671209564825	0.888150516445713	0	0.728959544846915	0	1.1095358938392	0.686656905416436	5.19788474936095	0.804467562604456	0.846956781506329	0.750009261975461	1.66809836201752	0	0	0.312981243779186	0.56493867315736	0.745911419406417	0.764302356858666	0.312710585709577
aten_s0455.g6.t1	1.25372577596635	0.483018998738214	4.25941685204455	2.24364334504178	2.70303353641187	2.98994849845437	1.65512515465061	3.03121356702267	2.16025738967967	1.43831353448156	4.24018627317574	2.6965928032067	2.24141148243996	4.07245495983322	3.79641161331953	1.41414427195074	2.05471392145419	2.02263730645002	2.13166752401613	4.34194717665637	3.03975841523296	1.19362305230959	5.78291279188555	2.40875529874009	2.99311863658604	5.12594848889212	3.24269935742882	4.60213857816262	1.81157320584432	4.94266764536289	1.23835604782412	4.14470241007999	0	1.94389211959177	3.04490936406165	1.386919867299	3.7766129797904	1.73262824978698	3.75418195882079	3.10550819885654	5.25006483382823	2.33533770682452	1.21747837088154	0	2.1908687064543	2.25975469262944	1.11886712910963	2.292907070576	5.00336937135324
aten_s0179.g1.t1	1.00298062077308	1.44905699621464	1.31058980062909	0.560910836260445	0.270303353641187	4.98324749742395	3.31025030930122	2.42497085361814	1.5710962834034	2.05473362068795	1.01764470556218	2.6965928032067	2.56161312278853	4.07245495983322	2.04422163794129	1.41414427195074	3.69848505861753	1.73368911981431	5.48143077604147	1.89960188978716	0	0.795748701539724	2.89145639594277	1.07055791055115	1.64621525012232	1.61872057543962	3.24269935742882	3.28724184154473	1.5096443382036	1.5445836391759	1.23835604782412	2.36840137718857	5.5370863624179	2.67285166443869	4.15214913281134	1.1095358938392	1.02998535812465	8.66314124893492	0.804467562604456	1.1292757086751	1.25001543662577	0.667239344807006	3.65243511264463	0	2.1908687064543	2.54222402920812	1.11886712910963	0.764302356858666	0.938131757128732
aten_s0179.g2.t1	0.25074515519327	2.41509499369107	0.98294235047182	3.92637585382311	2.1624268291295	0	1.65512515465061	0.909364070106801	1.17832221255255	1.02736681034397	0.16960745092703	3.08182034652194	0.960604921045697	0.479112348215672	2.04422163794129	1.13131541756059	0.821885568581674	0.577896373271435	0.609047864004608	0.542743397082046	1.26656600634707	1.19362305230959	1.31429836179217	2.67639477637788	0.299311863658604	1.34893381286635	4.05337419678603	1.31489673661789	0.90578660292216	0.308916727835181	0.743013628694474	0.592100344297142	1.8456954541393	0.485973029897943	1.66085965312453	1.1095358938392	0.343328452708218	0	0.268155854201485	0	0.250003087325154	2.00171803442102	0	0	0.312981243779186	2.25975469262944	0.745911419406417	0	0
aten_s0179.g3.t1	18.0536511739154	31.3962349179839	30.4712128646264	37.0201151931894	26.4897286568364	38.8693304799068	22.1786770723182	35.4651987341652	30.4399904909409	39.8618322413462	39.1793211641439	21.9579699689688	20.4929049823082	31.1423026340187	21.318311367102	25.1717680407232	23.4237387045777	25.1384922373074	24.3619145601843	27.4085415526433	34.1972821713708	25.861832800041	29.703142976503	37.4695268692903	30.6794660250069	32.104624746219	23.509570341359	23.6681412591221	28.6832424258684	26.8757553216607	30.7112299860383	27.8287161819657	18.456954541393	31.8312334583153	23.8056550281183	29.9574691336583	21.2863640679095	29.4546802463787	27.620052982753	22.3031952463333	34.5004260508712	22.6861377234382	31.6544376429201	19.639453193069	26.2904244774516	29.6592803407614	18.2748297754572	31.3363966312053	28.4566632995715
aten_s0179.g4.t1	17.3014157083356	22.7018929406961	17.6929623084928	17.3882359240738	17.8400213403184	8.9698454953631	9.93075092790366	18.7935241155406	15.710962834034	14.7940820689532	19.5048568566084	13.0977364727183	17.6110902191711	13.4151457500388	15.1856464532781	13.292956156337	20.5471392145419	19.0705803179574	17.053340192129	10.0407528460179	18.4918636926672	19.8937175384931	18.6630367374488	10.7055791055115	15.1152491147595	18.6152866175556	11.3494477510009	15.1213124711058	20.2292341319282	18.5350036701108	18.8230119269267	25.4603148047771	19.3798022684627	17.9810021062239	8.5811082078101	16.643038407588	21.973020973326	19.0589107476568	11.5307017306639	14.1159463584388	13.5001667155583	18.3490819821927	9.73982696705234	29.4591797896035	19.4048371143095	15.8182828484061	10.4427598716898	12.9931400665973	21.2643198282513
aten_s0179.g5.t1	0	0	0	0	0	0	0	0	0	0	0	0	0	0	0	0	0	0	0	0	0	0	0	0	0	0	0	0	0	0	0	0	0	0	0	0	0	0	0	0	0	0	0	0	0	0	0	0	0
aten_s0179.g6.t1	72.7160950060483	59.8943558435386	158.909013326277	134.618600702507	66.7649283493733	74.7487124613592	96.6593090315956	146.710736643897	75.805395674214	67.189789396496	84.1252956598068	98.6182510887022	143.130133235809	59.889043526959	69.5035356900038	91.3537199680178	96.5715543083467	111.245051854751	88.6164642126705	79.7832793710608	93.725884469683	96.6834672370765	110.926781735259	73.3332168727539	76.9231489602611	94.4253669006442	139.436072369439	99.2747036146508	84.8420118070423	75.6845983196193	82.2268415755218	97.6965568090284	97.8218590693829	76.2977656939771	64.7735264718569	74.616288860686	138.018037988704	117.818720985515	68.1115869671772	79.0492996072573	67.7508366651167	124.106518134103	94.9633129287603	54.0084962809398	105.161697909807	81.6336382712385	95.4766616840213	82.544654540736	93.5004651271636
aten_s0179.g7.t1	6.51937403502502	0.483018998738214	11.4676607555046	3.36546501756267	2.1624268291295	0	1.98615018558073	3.63745628042721	3.9277407085085	2.67115370689433	4.74900862595683	2.6965928032067	3.20201640348566	3.35378643750971	2.04422163794129	5.93940594219311	1.23282835287251	6.06791191935007	3.04523932002304	2.98508868395125	5.5728904279271	1.19362305230959	2.89145639594277	2.67639477637788	1.34690338646372	3.23744115087923	2.43202451807162	0.657448368308946	1.5096443382036	1.5445836391759	2.72438330521307	4.14470241007999	3.6913909082786	2.91583817938766	1.93766959531196	6.37983138957538	2.40329916895753	5.19788474936095	1.34077927100743	3.10550819885654	2.25002778592638	3.66981639643853	1.21747837088154	0	2.50384995023349	3.67210137552284	1.86477854851604	9.171628282304	2.50168468567662
aten_s0179.g8.t1	56.1669147632925	67.1396408246118	56.0277139768937	65.626567842472	53.5200640209551	44.8492274768155	39.7230037116146	66.989819831201	67.9499142571971	57.3270680171938	53.2567395910874	42.3750297646767	75.8877887626101	76.1788633662919	70.3796306776929	57.4142574412	70.682158898024	56.0559482073292	69.7359804285276	56.9880566936149	60.5418551033898	72.015257489345	56.5148295570633	54.330813960471	57.9168456179398	42.08673496143	65.6646619879337	42.0766955717725	52.2336941018445	55.2960942824974	61.4224599720765	83.7821987180456	58.139406805388	69.2511567604569	62.5590469343575	64.907849789593	54.5892239806067	41.5830779948876	60.6032230495357	72.5559642823755	49.5006112903804	67.0575541531041	42.611742980854	83.4676760705433	71.9856860692128	68.3575794520406	40.2792166479465	71.080119187856	77.2395146702656
aten_s0179.g9.t1	0	0	0	0	0	0	0.662050061860244	0.303121356702267	1.5710962834034	0	0	0	0	0	0	0	0	0	0.609047864004608	0	0	0	0	0	0.299311863658604	0	0	0	0	0	0	0	0	0.728959544846915	0	0	0	0	0	0	0	0	0	0	0	0.56493867315736	0	0	0
aten_s0179.g10.t1	1.50447093115962	2.41509499369107	2.62117960125819	0.560910836260445	2.1624268291295	4.98324749742395	0.993075092790366	0.909364070106801	1.5710962834034	2.05473362068795	3.05293411668654	3.85227543315243	1.28080656139426	2.15600556697053	2.04422163794129	1.41414427195074	2.05471392145419	2.60053367972146	1.52261966001152	0.814115095623069	1.26656600634707	3.1829948061589	1.84001770650904	0	2.54415084109813	2.42808086315942	0	0	1.5096443382036	1.85350036701108	2.47671209564825	1.18420068859428	2.76854318120895	0.728959544846915	1.93766959531196	2.49645576113819	0	1.73262824978698	1.07262341680594	0.282318927168776	1.25001543662577	1.00085901721051	1.21747837088154	0	0.938943731337559	3.95457071210152	2.98364567762567	3.82151178429333	1.56355292854789
aten_s0179.g11.t2	225.41989451875	115.441540698433	129.420742812123	150.324104117799	210.566312486485	166.44046641396	148.299213856695	138.223338656234	164.375948651081	182.049398792952	168.589806221468	172.581939405229	141.529125034066	145.410597683457	169.086332624001	205.899405996028	124.926606424414	164.989414568995	134.295054013016	193.488021059749	194.54453857491	129.309164000205	114.343957475919	168.077591956531	188.56647410492	201.800498404805	127.275949779081	97.9598068780329	197.15955056939	194.926455263999	198.384638861425	224.998130832914	148.578484058214	147.249828059077	220.063904039001	190.562789766882	145.227935495576	112.620836236154	166.524785459122	230.936882424059	166.252053071227	144.123698478313	142.44496939314	166.935352141087	252.888844973582	205.072738356122	199.158348981513	136.810121877701	182.935692640103
aten_s0179.g12.t1	3.51043217270578	4.34717098864393	0.655294900314546	0.560910836260445	2.97333689005306	1.99329899896958	2.31717521651085	0.909364070106801	2.16025738967967	2.87662706896313	0.848037254635149	3.85227543315243	1.28080656139426	4.07245495983322	3.79641161331953	0.282828854390148	0.410942784290837	0.866844559907153	2.43619145601843	1.62823019124614	1.01325280507765	1.19362305230959	0.788579017075302	0.802918432913364	0.748279659146509	1.61872057543962	4.05337419678603	2.62979347323578	2.11350207348504	1.5445836391759	0.247671209564825	0.592100344297142	2.76854318120895	0.728959544846915	2.21447953749938	0.554767946919599	2.05997071624931	1.73262824978698	4.55864952142525	3.95246498036287	1.00001234930061	1.33447868961401	4.86991348352617	0	0.938943731337559	1.4123466828934	3.35660138732888	2.292907070576	3.12710585709577
aten_s0179.g13.t1	0.75223546557981	1.93207599495286	2.29353215110091	5.048197526344	0	3.98659799793916	2.9792252783711	3.63745628042721	5.30244995648648	3.49304715516951	1.18725215648921	8.0897784096201	2.56161312278853	5.98890435269591	3.21234828819345	2.82828854390148	3.69848505861753	2.02263730645002	3.95881111602995	2.44234528686921	3.54638481777179	3.58086915692876	2.89145639594277	2.1411158211023	2.39449490926883	1.07914705029308	4.05337419678603	2.62979347323578	3.92507527932936	1.85350036701108	2.22904088608342	1.48025086074285	2.76854318120895	2.91583817938766	2.21447953749938	1.6643038407588	6.17991214874792	1.73262824978698	2.68155854201485	2.54087034451899	0.500006174650307	3.33619672403503	2.43495674176309	0	4.69471865668779	3.67210137552284	2.23773425821925	1.52860471371733	4.69065878564366
aten_s0179.g14.t1	23.3192994329741	18.8377409507904	29.4882705141546	16.2664142515529	18.3806280476007	24.9162374871197	15.2271514227856	30.3121356702267	17.6748331882883	15.4105021551596	26.6283697955437	23.4988801422298	27.2171394296281	16.7689321875485	17.8139314163455	21.7778217880414	32.4644799589761	24.560595864036	18.8804837841429	18.4532755007896	37.996980190412	40.9810581292958	21.81735280575	16.8612870911806	16.3124965693939	35.072279134525	27.562944538145	20.3808994175773	20.2292341319282	16.9904200309349	28.4821890999548	32.5655189363428	23.9940409038109	18.4669751361218	12.456447398434	26.6288614521407	26.0929624058246	20.7915389974438	16.6256629604921	20.6092816833207	21.5002655099632	26.6895737922802	24.3495674176309	29.4591797896035	29.1072556714643	38.9807684478578	11.1886712910963	16.050349494032	20.3261880711225
aten_s0179.g15.t1	0.75223546557981	0.966037997476429	1.31058980062909	3.36546501756267	0.270303353641187	0	1.32410012372049	1.21248542680907	0.589161106276275	0.41094672413759	0	0.385227543315243	0.640403280697132	1.19778087053918	0.584063325126082	0.565657708780296	0	0.866844559907153	0.304523932002304	0	0.75993960380824	0	1.05143868943374	0.535278955275576	0.448967795487905	0.539573525146539	1.62134967871441	0	0	0.308916727835181	0.495342419129649	0.296050172148571	0	0	0.276809942187422	0.277383973459799	2.05997071624931	0	1.07262341680594	0	0	0	1.21747837088154	0	0.312981243779186	0.56493867315736	3.72955709703208	0.764302356858666	1.56355292854789
aten_s0179.g16.t1	2.5074515519327	8.21132297854965	5.24235920251637	2.24364334504178	2.97333689005306	3.98659799793916	3.97230037116146	3.03121356702267	1.5710962834034	3.08210043103192	4.40979372410277	3.08182034652194	4.16262132453136	4.55156730804889	3.50437995075649	2.82828854390148	6.98602733294423	5.77896373271435	3.65428718402765	4.61331887519739	5.31957722665768	5.17236656000821	6.04577246424398	4.28223164220461	2.99311863658604	4.58637496374558	3.24269935742882	1.31489673661789	3.92507527932936	4.32483418969253	4.21041056260202	1.77630103289143	0.92284772706965	1.45791908969383	2.4912894796868	3.05122370805779	2.05997071624931	10.3957694987219	3.48602610461931	5.64637854337552	4.00004939720246	4.00343606884204	2.43495674176309	0	5.00769990046698	3.95457071210152	1.11886712910963	0	3.75252702851493
aten_s0179.g17.t2	0.50149031038654	0.483018998738214	0.327647450157273	0.560910836260445	0	0	0	0.303121356702267	0.39277407085085	0	0	0.385227543315243	0	0	0.876094987689123	0	0	0	0.304523932002304	0	0	0	0.262859672358434	1.33819738818894	0.149655931829302	0	0	0	0	1.23566691134072	0	0	0	0	0	0	0.686656905416436	0	0.268155854201485	0	0	0	0	0	0.625962487558372	0	0	0	0
aten_s0179.g18.t1	0	0	0	0	0	0	0	0	0	0	0	0	0	0	0	0	0	0	0	0	0	0	0	0	0	0	0	0	0	0	0	0	0	0	0	0	0	0	0	0	0	0	0	0	0	0	0	0	0
aten_s0179.g19.t1	1.75521608635289	2.41509499369107	1.63823725078637	1.12182167252089	1.62182012184712	0.996649499484789	2.31717521651085	0	2.94580553138137	3.08210043103192	2.03528941112436	2.31136525989146	0.320201640348566	2.6351179151862	0.584063325126082	1.13131541756059	0.410942784290837	0.288948186635718	0.913571796006912	1.35685849270512	1.01325280507765	1.19362305230959	0.525719344716868	0.802918432913364	1.64621525012232	1.34893381286635	2.43202451807162	1.97234510492684	4.5289330146108	1.85350036701108	0.247671209564825	1.48025086074285	0.92284772706965	1.21493257474486	2.21447953749938	1.1095358938392	0.686656905416436	0	2.14524683361188	0.564637854337552	2.00002469860123	0.333619672403503	2.43495674176309	0	0.625962487558372	0.56493867315736	2.61068996792246	0	0.312710585709577
aten_s0179.g20.t1	3.51043217270578	11.1094369709789	3.60412195173001	3.92637585382311	6.75758384102968	5.97989699690873	5.95845055674219	3.63745628042721	4.7132888502102	2.46568034482554	3.05293411668654	4.23750297646767	1.60100820174283	3.83289878572538	4.08844327588257	1.97980198073104	3.2875422743267	3.17843005299289	3.65428718402765	3.5278320810333	2.78644521396355	2.38724610461917	2.62859672358434	2.94403425401567	3.29243050024464	2.42808086315942	4.86404903614324	2.62979347323578	2.41543094112576	4.94266764536289	2.9720545147779	2.66445154933714	0.92284772706965	8.01855499331607	2.76809942187422	0.554767946919599	3.08995607437396	0	5.63127293823119	3.10550819885654	5.00006174650307	1.66809836201752	1.21747837088154	0	3.75577492535023	3.67210137552284	3.35660138732888	3.05720942743467	4.37794819993408
aten_s0179.g21.t1	21.0625930362347	42.9886908877011	16.0547250577064	33.0937393393662	27.8412454250423	20.9296394891806	58.5914304746316	18.187281402136	26.9050238532832	25.8896436206682	20.0136792093895	45.0716225678834	15.3696787367312	31.6214149822344	27.4509762809259	19.7980198073104	30.8207088218128	21.3821658110431	47.8102573243617	31.7504887292997	13.4255996672789	24.6682097477314	21.2916334610331	29.1727030625189	25.8904762064692	19.9642204304219	25.1309200200734	30.2426249422115	25.9658826171019	21.9330876762978	19.0706831364915	26.0524151490742	24.9168886308806	31.1022739134684	26.5737544499926	16.643038407588	30.5562322910314	34.6525649957397	30.3016115247678	35.5721848232658	24.5003025578651	18.6827016545962	25.5670457885124	39.278906386138	21.2827245769847	20.9027309068223	40.6521723576497	19.8718612783253	42.5286396565025
aten_s0179.g22.t1	0.75223546557981	0	1.31058980062909	1.68273250878133	0.810910060923562	1.99329899896958	1.65512515465061	1.8187281402136	1.76748331882882	2.67115370689433	2.37450431297842	1.15568262994573	0.320201640348566	0.479112348215672	1.75218997537825	1.69697312634089	0.821885568581674	1.15579274654287	1.82714359201382	1.62823019124614	0.253313201269413	1.19362305230959	1.84001770650904	2.1411158211023	1.94552711378092	1.07914705029308	8.10674839357206	5.91703531478051	0.30192886764072	0.308916727835181	0.247671209564825	0.592100344297142	0.92284772706965	3.88778423918355	2.76809942187422	1.94168781421859	0	0	1.8770909794104	0.564637854337552	0.250003087325154	0	1.21747837088154	0	0.312981243779186	1.12987734631472	2.23773425821925	2.292907070576	0
aten_s0179.g23.t1	5.51639341425194	0.966037997476429	2.29353215110091	2.80455418130222	2.97333689005306	5.97989699690873	1.65512515465061	4.24369899383174	1.76748331882882	2.46568034482554	4.91861607688386	6.16364069304389	4.16262132453136	3.59334261161754	1.75218997537825	2.82828854390148	4.52037062719921	5.20106735944292	3.95881111602995	2.71371698541023	3.29307161650238	3.58086915692876	2.10287737886747	2.40875529874009	2.84346270475673	1.61872057543962	1.62134967871441	4.60213857816262	6.0385773528144	3.08916727835181	3.21972572434272	1.48025086074285	4.61423863534825	2.18687863454075	1.10723976874969	4.16075960189699	1.02998535812465	5.19788474936095	3.21787025041782	2.82318927168776	4.25005248452761	1.00085901721051	2.43495674176309	4.90986329826725	3.75577492535023	1.12987734631472	4.4754685164385	3.05720942743467	1.56355292854789
aten_s0179.g24.t1	68.704172522956	83.5622867817111	110.744838153158	107.694880562005	77.0364557877384	83.7185579567223	142.340763299952	122.157906751014	93.6766158979277	82.3948181895868	82.7684360523905	97.4625684587564	109.50896099921	112.830958004791	87.0254354437862	103.798189561184	74.7915867409323	72.5259948455651	70.3450282925322	74.3558454002403	118.803891395355	90.3174776247587	72.5492695709277	92.3356197850368	82.310762506116	101.170035964976	113.494477510009	84.1533911435451	94.2018067039046	66.726013212399	109.223003418088	82.3019478573027	104.28179315887	103.512255368262	81.1053130609148	91.5367112417338	120.164958447876	58.9093604927574	88.2232760322886	84.6956781506329	83.2510280792762	101.086760738261	80.3535724781818	68.7380861757415	99.5280355217812	101.406491831746	63.7754263592486	74.9016309721493	81.6174628701997
aten_s0179.g25.t1	0	0	0	0	0.270303353641187	0.996649499484789	0	0.606242713404534	0.39277407085085	0	0.678429803708119	0.770455086630486	0	0.718668522323509	0.292031662563041	1.13131541756059	0	0.577896373271435	0	1.08548679416409	0	0	0.262859672358434	1.07055791055115	0	0	0	0	0	0	0	0.592100344297142	0	0	0.553619884374845	0.277383973459799	0.686656905416436	0	0.268155854201485	0.846956781506329	0.250003087325154	0	0	0	0	0	0.745911419406417	0	0
aten_s0179.g26.t1	0.50149031038654	0.483018998738214	2.62117960125819	0.560910836260445	0.540606707282375	0.996649499484789	0.993075092790366	0	1.76748331882882	2.05473362068795	1.01764470556218	3.08182034652194	1.28080656139426	0.958224696431345	0.876094987689123	1.13131541756059	2.46565670574502	1.44474093317859	1.82714359201382	1.35685849270512	0.75993960380824	0.397874350769862	2.62859672358434	2.67639477637788	1.19724745463441	1.34893381286635	0.810674839357206	0.657448368308946	0.60385773528144	0.926750183505542	0.990684838259299	2.07235120504	0	0.485973029897943	0.276809942187422	0.832151920379398	2.40329916895753	1.73262824978698	0.53631170840297	2.54087034451899	1.00001234930061	2.00171803442102	1.21747837088154	0	0.625962487558372	1.97728535605076	0	0.764302356858666	0
aten_s0179.g27.t1	0.50149031038654	0.483018998738214	1.96588470094364	1.12182167252089	0.540606707282375	0	1.65512515465061	0.303121356702267	1.37470924797798	0.82189344827518	1.35685960741624	0.385227543315243	1.60100820174283	0.718668522323509	0.292031662563041	1.13131541756059	0	0.577896373271435	0	0.271371698541023	0.253313201269413	2.38724610461917	0	0	0.299311863658604	1.07914705029308	3.24269935742882	0	2.41543094112576	0.617833455670362	0	0.592100344297142	0	0.728959544846915	2.76809942187422	0.277383973459799	1.37331381083287	0	1.07262341680594	1.69391356301266	0.250003087325154	0	0	0	0.625962487558372	0	0	0.764302356858666	0
aten_s0179.g28.t1	0	0	0	0	0	0	0	0	0	0	0	0.770455086630486	0	0	0	0	0	0	0	0	0	0	0	0	0	0	0	0	0	0	0	0	0	0	0	0	0	0	0	0	0	0	0	0	0	0	0	0	0.312710585709577
aten_s0471.g1.t1	6.77011919021829	7.72830397981143	6.88059645330274	0.560910836260445	5.67637042646493	6.97654649639352	2.9792252783711	5.75930577734307	2.94580553138137	3.28757379310072	8.64997999727852	2.31136525989146	4.16262132453136	2.39556174107836	5.84063325126082	9.33335219487488	8.62979847010758	10.4021347188858	5.78595470804378	5.69880566936149	6.83945643427416	7.95748701539724	6.30863213660241	5.08515007511797	7.33314065963579	5.39573525146539	4.86404903614324	4.60213857816262	3.0192886764072	3.70700073402217	8.91616354433369	3.25655189363428	7.3827818165572	5.83167635877532	4.42895907499876	5.27029549573619	4.11994143249862	3.46525649957397	2.94971439621634	7.62261103355696	5.50006792115338	9.67497049970159	10.9573053379339	0	6.25962487558373	5.93185606815228	4.84842422614171	8.40732592544533	3.12710585709577
aten_s0471.g2.t1	1.00298062077308	0.483018998738214	0.327647450157273	0	1.62182012184712	0	0.993075092790366	0	0	0.616420086206385	0	2.6965928032067	0.320201640348566	0.479112348215672	0.876094987689123	1.41414427195074	0	0.866844559907153	0	0.271371698541023	0.253313201269413	0	0	0.802918432913364	1.79587118195162	0.269786762573269	0.810674839357206	0	0	1.23566691134072	0.495342419129649	1.77630103289143	0.92284772706965	0.485973029897943	2.4912894796868	0.277383973459799	0.343328452708218	0	1.07262341680594	1.41159463584388	0	0.667239344807006	1.21747837088154	0	1.25192497511674	0	6.34024706495454	0	0.625421171419155
aten_s0471.g3.t1	31.3431443991588	19.3207599495286	9.17412860440365	5.048197526344	52.7091539600315	9.96649499484789	12.5789511753446	11.8217329113884	15.9073498694594	20.3418628448107	13.5685960741624	12.712508929403	5.76362952627418	11.9778087053918	8.17688655176515	18.9495332441399	9.86262682298009	15.8921502649645	21.9257231041659	26.0516830599382	11.9057204596624	16.7107227323342	9.20008853254519	8.56446328440921	15.4145609784181	9.71232345263769	17.8348464658585	6.57448368308946	11.7752258379881	10.8120854742313	13.1265741069357	17.7630103289143	8.30562954362685	23.5696919500503	46.2272603452996	13.86919867299	18.1964079935356	10.3957694987219	22.7932476071262	14.3982652856076	8.50010496905523	14.6792655857541	14.6097404505785	4.90986329826725	10.6413622884923	9.60395744367512	65.2672491980615	16.8146518508907	16.8863716283172
aten_s0471.g4.t1	26.8297316056799	6.762265982335	9.8294235047182	7.85275170764623	20.5430548767302	6.97654649639352	10.5928009897639	8.79051934436575	10.0157388066967	6.57514758620144	8.31076509542446	6.93409577967437	13.1282672542912	6.94712904912725	6.71672823894994	7.0707213597537	4.93131341149004	8.95739378570725	4.26333504803226	7.59840755914865	14.1855392710872	12.7319792246356	6.57149180896085	8.56446328440921	8.3807321824409	7.55402935205154	20.2668709839302	2.62979347323578	13.5867990438324	6.17833455670362	6.43945144868544	10.9538563694971	9.2284772706965	5.34570332887738	15.5013567624957	8.59890317725378	14.0764665610369	3.46525649957397	11.7988575848653	9.59884352373839	7.0000864451043	5.67153443085955	7.30487022528926	14.7295898948018	7.82453109447966	4.2370400486802	27.2257668083342	7.64302356858666	2.8143952713862
aten_s0471.g5.t1	0.50149031038654	0	0	1.12182167252089	4.05455030461781	0	1.32410012372049	0.909364070106801	0.39277407085085	2.67115370689433	0.33921490185406	0	0	2.6351179151862	1.16812665025216	0.565657708780296	1.23282835287251	2.60053367972146	0.304523932002304	1.08548679416409	0.75993960380824	0.397874350769862	0.262859672358434	2.40875529874009	1.94552711378092	0	0	1.97234510492684	0	1.85350036701108	0.495342419129649	2.66445154933714	1.8456954541393	2.67285166443869	2.4912894796868	0.554767946919599	1.02998535812465	0	2.68155854201485	2.54087034451899	1.25001543662577	0	0	0	0.625962487558372	1.12987734631472	2.98364567762567	0.764302356858666	0
aten_s0471.g6.t1	0.25074515519327	0	0	0	0.270303353641187	0	0	0.303121356702267	0.7855481417017	0.41094672413759	0	0	0.640403280697132	0.718668522323509	0	0	0	0	0.913571796006912	0	0	0	0.262859672358434	0	0.149655931829302	0.269786762573269	0.810674839357206	0	0	0	0	0.296050172148571	0	0	0.276809942187422	0	0	0	0	0	0	0	0	0	0.625962487558372	0	0	1.52860471371733	3.75252702851493
aten_s1258.g1.t1	0.25074515519327	0	0	0	0	0	0.331025030930122	0	0	0	0	0	0	0	0	0	0	0	0	0	0	0	0	0	0	0.269786762573269	1.62134967871441	0	0.30192886764072	0	0	0	0	0.485973029897943	0	0.277383973459799	0	0	0	0.564637854337552	0	0	2.43495674176309	0	0	0	0.372955709703208	0	0
aten_s0033.g1.t1	80.9906851274262	39.6075578965336	99.6048248478111	52.1647077722214	85.9564664578976	68.7688154644504	56.6052802890508	78.8115527425894	47.9184366438037	58.5599081896066	85.1429403653689	58.1693590406017	69.1635543152902	49.8276842144299	66.8752507269364	83.4345120450936	50.1350196834821	103.443450815587	61.5138342644654	76.2554472900275	89.9261864506418	45.3576759877643	76.2293049839458	53.2602560499198	71.9845032098942	91.187925749765	46.2084658433608	69.6895270407483	57.9703425870182	69.1973470350805	78.0164310129198	64.5389375283884	92.284772706965	44.4665322356618	86.9183218468507	95.4200868701709	60.7691361293546	81.4335277399882	56.3127293823119	70.0150939378565	71.0008768003436	63.7213574290691	79.1360941073003	24.5493164913363	74.8025172632255	85.8706783199187	80.9313890055962	80.25174747016	72.5488558846219
aten_s0033.g2.t1	61.4325630223512	89.3585147665697	26.5394434627391	67.3093003512534	106.229217980987	83.7185579567223	86.7285581036919	25.4621939629904	44.7762440769969	78.9017710344173	27.9852294029599	91.2989277657125	25.6161312278853	66.1175040537628	51.3975726110952	51.4748514990069	41.9161639976654	72.8149430322008	97.143134308735	107.734564320786	30.9042105548684	34.2171941662081	64.1377600554579	65.3040325436203	74.8279659146509	25.3599556818873	45.3977910040035	104.534290561122	66.1224220133176	83.4075165154988	44.3331465121036	38.4865223793142	142.118549968726	86.260212806885	96.8834797655979	57.6958664796382	21.973020973326	84.8987842395622	71.5976130717965	66.6272668118312	74.2509169355706	35.0300656023678	104.703139895813	0	48.5120927857739	37.8508911015431	218.179090176377	67.2586074035626	74.737829984589
aten_s0033.g3.t1	9.02682558695772	4.83018998738214	6.55294900314546	2.24364334504178	7.56849390195325	3.98659799793916	4.30332540209158	7.88115527425894	5.89161106276275	3.9039938793071	6.78429803708119	1.92613771657621	5.44342788592562	5.50979200448023	9.05298153945427	7.91920792292414	5.75319898007172	3.46737823962861	0.609047864004608	3.25646038249228	4.05301122031062	10.3447331200164	4.73147410245181	3.47931320929124	7.03382879597719	5.66552201403865	4.05337419678603	3.94469020985368	4.22700414697008	3.70700073402217	5.69643781999097	3.84865223793142	6.45993408948755	3.15882469433663	2.76809942187422	2.77383973459799	7.5532259595808	3.46525649957397	4.55864952142525	5.36405961620675	4.50005557185277	4.67067541364904	1.21747837088154	0	10.9543435322715	5.93185606815228	2.23773425821925	0	1.87626351425746
aten_s0033.g4.t1	3.76117732789905	14.0075509634082	4.25941685204455	5.048197526344	6.21697713374731	2.98994849845437	9.93075092790366	1.8187281402136	4.51690181478477	6.16420086206385	3.3921490185406	5.00795806309816	3.20201640348566	12.2173648794996	6.71672823894994	5.09091937902266	5.34225619578088	6.35686010598579	11.8764333480899	5.97017736790251	2.78644521396355	5.17236656000821	4.73147410245181	8.56446328440921	5.23795761402556	2.42808086315942	7.29607355421486	6.57448368308946	10.8694392350659	1.5445836391759	4.70575298173167	2.36840137718857	5.5370863624179	11.9063392324996	3.87533919062392	3.05122370805779	3.43328452708218	0	10.1899224596564	2.54087034451899	7.50009261975461	3.33619672403503	7.30487022528926	4.90986329826725	3.75577492535023	4.51950938525888	5.22137993584492	2.292907070576	7.81776464273943
aten_s0033.g5.t1	0.75223546557981	0	0.655294900314546	0	1.08121341456475	0	0.662050061860244	0	0.196387035425425	0.616420086206385	0.508822352781089	0.385227543315243	0	0	0	0.565657708780296	0.821885568581674	1.73368911981431	0	0.542743397082046	0	0.795748701539724	0.262859672358434	0	0.299311863658604	0.539573525146539	0	1.31489673661789	0.30192886764072	0	0	1.18420068859428	0	0.728959544846915	0.553619884374845	0.277383973459799	0.343328452708218	1.73262824978698	0	0.282318927168776	0.250003087325154	0.667239344807006	2.43495674176309	4.90986329826725	0	0	1.86477854851604	0	0
aten_s0033.g6.t1	2.75819670712597	5.31320898612036	7.53589135361728	8.41366254390667	5.94667378010612	5.97989699690873	10.2617759588338	9.69988341447255	3.73135367308307	6.57514758620144	7.12351293893525	11.5568262994573	13.4484688946398	5.74934817858807	7.59282322663906	8.76769448609459	7.8079129015259	6.93475647925722	8.52667009606451	6.78429246352558	8.86596204442947	5.96811526154793	4.99433377481024	2.40875529874009	7.03382879597719	12.1404043157971	6.48539871485765	7.88938041970735	5.43471961753296	8.0318349237147	8.17314991563921	6.80915395941713	9.2284772706965	3.15882469433663	5.53619884374845	7.21198330995478	8.92653977041367	5.19788474936095	11.7988575848653	7.05797317921941	10.2501265803313	8.67411148249108	4.86991348352617	14.7295898948018	5.63366238802535	5.93185606815228	5.59433564554813	1.52860471371733	5.94150112848197
aten_s0033.g7.t1	6.01788372463848	1.44905699621464	2.62117960125819	4.48728669008356	2.1624268291295	2.98994849845437	4.96537546395183	6.66866984744988	3.33857960223222	5.34230741378867	3.05293411668654	5.00795806309816	5.76362952627418	4.07245495983322	4.9645382635717	1.69697312634089	0.821885568581674	2.88948186635718	2.74071538802074	3.5278320810333	5.06626402538827	5.96811526154793	1.31429836179217	5.62042903039355	4.19036609122045	2.15829410058615	4.05337419678603	2.62979347323578	3.62314641168864	6.17833455670362	1.73369846695377	2.07235120504	7.3827818165572	1.7009056046428	1.66085965312453	4.43814357535679	4.80659833791505	6.93051299914793	1.34077927100743	2.54087034451899	2.75003396057669	2.00171803442102	8.5223485961708	4.90986329826725	3.44279368157105	2.25975469262944	2.98364567762567	3.05720942743467	1.25084234283831
aten_s0033.g8.t2	13.5402383804366	5.31320898612036	17.3653148583355	19.6318792691156	7.29819054831206	4.98324749742395	8.27562577325305	10.6092474845793	11.9796091609509	4.72588732758228	8.48037254635149	7.70455086630486	13.7686705349883	9.10313461609778	9.05298153945427	12.1616407387764	11.0954551758526	8.95739378570725	12.1809572800922	5.97017736790251	16.2120448812425	9.15111006770682	2.62859672358434	9.36738171732258	4.04071015939115	16.4569925169694	25.1309200200734	4.60213857816262	14.7945145143953	2.78025055051663	15.8509574121488	9.76965568090284	3.6913909082786	7.7755684783671	6.36662867031072	9.15367112417337	18.1964079935356	8.66314124893492	6.97205220923861	12.1397138682574	3.50004322255215	12.6775475513331	1.21747837088154	0	9.0764560695964	12.4286508094619	11.9345827105027	5.35011649801067	3.43981644280535
aten_s0033.g9.t1	40.3699699861165	22.2188739419579	43.9047583210746	70.1138545325556	28.6521554859659	35.8793819814524	55.2811801653304	36.3745628042721	43.2051477935935	35.5468916379015	44.0979372410277	33.9000238117414	40.0252050435707	38.089431683146	42.3445910716409	43.5556435760828	36.9848505861753	26.2942849838503	38.6745393642926	27.1371698541023	64.8481795249699	54.1109117047012	28.6517042870693	37.7371663469281	35.3187999117152	60.1624480538391	47.019140682718	40.1043504668457	37.74110845509	34.2897567897051	49.2865707034001	30.4931677313028	20.3026499955323	35.2330446676009	29.6186638140542	34.1182287355553	44.2893703993601	46.7809627442485	26.0111178575441	50.5350879632109	37.7504661860982	48.3748524985079	24.3495674176309	9.8197265965345	47.5731490544363	61.0133767009949	30.9553239053663	29.0434895606293	39.4015337994067
aten_s0033.g10.t1	15.2954544667895	14.9735889608846	17.0376674081782	17.9491467603342	8.649707316518	17.9396909907262	14.5651013609254	17.2779173320292	13.9434795152052	16.2323956034348	15.4342780343597	11.9420538427725	12.8080656139426	17.2480445357642	13.4334564778999	10.7474964668256	9.86262682298009	13.291616585243	13.0945290760991	13.0258415299691	12.6656600634707	15.1192253292548	17.8744577203735	13.1143344042516	13.6186897964665	19.9642204304219	8.91742323292927	16.4362092077236	14.7945145143953	18.2260869422757	19.0706831364915	11.5459567137943	9.2284772706965	9.96244711290784	9.96515791874721	14.4239666199096	13.0464812029123	8.66314124893492	12.3351692932683	12.9866706497637	12.2501512789325	11.0094491893156	9.73982696705234	0	17.5269496516344	14.123466828934	11.5616270007995	9.93593063916266	3.75252702851493
aten_s0033.g11.t1	42.3759312276626	28.9811399242929	45.8706430220182	82.4538929302854	38.923682924331	35.8793819814524	48.991704577658	42.1338685816151	40.2593422622121	35.1359449137639	37.9920690076547	56.6284488673407	43.8676247277535	34.9752014197441	40.8844327588257	49.4950495182759	30.4097660375219	40.4527461290005	43.8514462083318	40.9771264796945	46.6096290335721	40.1853094277561	45.2118636456506	26.2286688085032	38.6112304119599	37.7701467602577	44.5871161646463	40.1043504668457	33.2121754404792	45.7196757196068	48.048214655576	28.1247663541142	34.1453659015771	35.9620042124478	39.0302018484266	40.2206761516709	43.6027134939437	38.1178214953136	34.8602610461931	32.4666766244093	40.750503234	27.6904328094908	40.1767862390909	34.3690430878708	39.4356367161775	43.217808496538	46.619463712901	29.0434895606293	35.0235855994727
aten_s0033.g12.t1	0	0.483018998738214	0.655294900314546	1.68273250878133	0.540606707282375	0.996649499484789	0.331025030930122	0.909364070106801	0.7855481417017	2.87662706896313	0.848037254635149	0.770455086630486	1.60100820174283	0.718668522323509	0.584063325126082	1.69697312634089	0.821885568581674	0.577896373271435	0.304523932002304	1.08548679416409	0.253313201269413	0.795748701539724	0.525719344716868	0.267639477637788	0.897935590975811	0.809360287719808	0	0	1.81157320584432	0.926750183505542	0	0	0.92284772706965	1.45791908969383	0.830429826562267	1.1095358938392	0.343328452708218	0	0.53631170840297	0.846956781506329	1.00001234930061	0.667239344807006	0	0	0.625962487558372	0.28246933657868	0.372955709703208	0.764302356858666	0
aten_s0033.g13.t1	0.50149031038654	0	0.655294900314546	0	0	0	0.331025030930122	0	0.39277407085085	0	0	0	0.320201640348566	0.239556174107836	0.292031662563041	0	0	0.288948186635718	1.82714359201382	0	1.51987920761648	0.397874350769862	0	0.535278955275576	0.149655931829302	0.269786762573269	0	0	0	0	0	0.888150516445713	0	1.7009056046428	0	0	0	0	0	0.282318927168776	0	0	0	9.8197265965345	0.312981243779186	0	0.372955709703208	0	0
aten_s0033.g14.t1	4.51341279347886	2.89811399242929	2.62117960125819	7.85275170764623	5.67637042646493	2.98994849845437	6.95152564953256	3.03121356702267	2.55303146053052	5.34230741378867	6.44508313522713	4.23750297646767	4.16262132453136	2.87467408929403	6.71672823894994	9.61618104926503	2.87659949003586	4.9121191728072	5.17690684403917	8.95526605185376	2.53313201269413	2.38724610461917	6.04577246424398	5.35278955275576	4.93864575036696	5.66552201403865	3.24269935742882	1.97234510492684	4.83086188225152	5.25158437319807	5.44876661042614	3.84865223793142	2.76854318120895	3.4018112092856	5.25938890156103	6.65721536303518	3.7766129797904	1.73262824978698	2.68155854201485	8.75188674223206	10.0001234930061	3.33619672403503	7.30487022528926	0	4.06875616912942	7.34420275104568	5.22137993584492	5.35011649801067	4.69065878564366
aten_s0033.g15.t1	0.75223546557981	0.483018998738214	0.327647450157273	2.80455418130222	0.270303353641187	0.996649499484789	0.662050061860244	0	0	0.82189344827518	0	0.385227543315243	0.960604921045697	0	0.292031662563041	1.13131541756059	0.410942784290837	0	0	0	0.253313201269413	0	0	0.267639477637788	0.149655931829302	0	0.810674839357206	0.657448368308946	0.60385773528144	0	0.247671209564825	0	0.92284772706965	0.242986514948972	0.276809942187422	0.277383973459799	0	1.73262824978698	0	0	0	0	0	0	0	0	0.372955709703208	0	0.312710585709577
aten_s0033.g16.t1	5.51639341425194	9.17736097602607	6.55294900314546	5.60910836260445	8.37940396287681	9.96649499484789	9.93075092790366	9.09364070106801	6.67715920446445	6.98609431033903	6.44508313522713	9.63068858288107	6.40403280697132	8.6240222678821	7.88485488920211	10.1818387580453	11.0954551758526	11.8468756520644	8.52667009606451	7.59840755914865	9.62590164823771	8.3553613661671	6.83435148131928	4.81751059748018	8.68004404609951	4.85616172631885	4.05337419678603	9.20427715632524	3.92507527932936	15.7547531195942	8.42082112520404	8.58545499230856	11.9970204519055	5.10271681392841	8.85791814999752	6.93459933649498	9.95652512853832	3.46525649957397	9.1172990428505	9.03420566940084	11.0001358423068	6.00515410326306	8.5223485961708	4.90986329826725	5.94664363180454	12.4286508094619	8.950937032877	12.2288377097387	15.0101081140597
aten_s0033.g17.t1	88.7637849384176	41.0566148927482	58.6488935781519	66.1874786787325	78.6582759095855	51.825773973209	56.2742552581207	53.9556014930035	48.3112107146545	53.2176007758179	66.8253356652497	61.2511793871236	43.8676247277535	45.0365607322732	42.928654396767	53.1718246253478	52.1897336049363	70.7923057257508	32.2795367922442	50.7465076271713	45.0897498259556	61.2726500185587	41.0061088879157	34.2578531376369	40.4071015939115	44.2450290620162	68.0966865060053	51.2809727280978	35.9295352492457	39.5413411629031	38.6367086921126	40.8549237565028	64.5993408948755	39.6068019366824	71.1401551421676	63.2435459488342	55.6192093387313	41.5830779948876	47.1954303394614	38.6776930221223	36.0004445748221	53.045527912157	70.6137455111295	29.4591797896035	33.1760118405937	37.2859524283858	107.784200104227	49.6796531958133	44.0921925850504
aten_s0033.g18.t1	275.568925557404	493.162397711717	210.022015550812	185.661486802207	313.281586870136	404.639696790824	418.746664126604	295.846444141413	361.744919253633	384.235187068647	382.125586938598	285.453609596595	282.417846787435	453.000725237918	445.932348733764	285.091485225269	579.018383065789	318.709849859197	549.665697264159	377.478032670563	273.071630968428	421.348937465284	357.752014079829	454.451833028964	436.995320941561	375.543173501991	246.445151164591	363.568947674847	392.809456800577	459.050257563079	325.935311787309	361.181210021256	301.771206751776	437.618713423098	336.324079757718	313.998657956493	262.646266321787	285.883661214852	472.490615103017	352.89865896097	358.00442104962	340.292065851573	305.587071091267	162.025488842819	396.23425462445	353.369140059929	205.125640336765	308.013849814043	487.515803121231
aten_s0033.g19.t1	81.4921754378127	112.060407707266	115.659549905517	88.6239121291503	80.820702738715	72.7554134623896	89.707783382063	135.192125089211	119.599704574084	83.216711637862	101.934078007145	72.4227781432657	130.001865981518	99.415812254752	91.1138787196688	80.0405657924119	158.623914736263	97.0865907096011	126.377431780956	77.3409340841916	122.856902615666	153.977373747937	102.252412547431	118.831928071178	92.1880540068499	138.940182725234	102.955704598365	117.683257927301	128.621697614947	76.6113485031248	116.405468495468	90.2953025053141	86.7476863445471	95.2507138599969	69.2024855468556	99.3034624986081	124.628228333083	93.5619254884971	85.0054057818708	99.0939434362405	90.7511206990308	123.7728984617	114.442966862865	127.656445754949	115.177097710741	125.133916104355	39.5333052285401	68.78721211728	111.32496851261
aten_s0033.g20.t2	16.5491802427558	12.5584939671936	13.1058980062909	15.144592579032	25.6788185959128	18.936340490211	11.5858760825543	13.3373396948998	11.7832221255255	16.8488156896412	19.1656419547544	13.0977364727183	10.8868557718512	15.3315951429015	12.2653298276477	14.9899292826778	18.4924252930877	15.8921502649645	14.9216726681129	21.1669924861998	9.3725884469683	13.1298535754054	8.41150951546988	17.9318450017318	19.3056152059799	10.7914705029308	10.5387729116437	21.0383477858863	13.2848701761917	16.3725865752646	10.4021908017226	13.9143580909828	22.1483454496716	9.4764740830099	22.1447953749938	8.32151920379398	18.883064898952	12.1283977485089	26.0111178575441	12.9866706497637	15.2501883268344	16.3473639477716	18.2621755632231	9.8197265965345	16.9009871640761	10.7338347899898	22.3773425821925	22.1647683489013	12.1957128426735
aten_s0033.g21.t1	27.832712226453	29.9471779217693	17.6929623084928	10.6573058889485	22.1648749985774	18.936340490211	8.93767583511329	21.521616325861	24.941153499029	28.9717440517001	25.9499399918356	15.794329275925	24.0151230261424	23.7160612366758	26.8669129557998	28.2828854390148	17.670539724506	36.4074715161004	29.8433453362258	29.5795151409715	35.7171613789873	31.829948061589	25.4973882187681	24.3551924650387	23.4959812972004	21.8527277684348	17.8348464658585	28.9277282055936	20.8330918672097	20.6974207649571	36.9030102251589	28.7168666984114	28.6082795391592	30.8592873985194	26.5737544499926	36.6146844966935	27.4662762166574	38.1178214953136	22.5250917529248	25.4087034451899	26.5003272564663	16.0137442753681	35.3068727555647	14.7295898948018	32.5500493530354	42.0879311502233	11.1886712910963	30.5720942743467	24.391425685347
aten_s0033.g22.t1	72.2146046956618	51.6830328649889	66.8400798320837	35.337382684408	68.9273551785028	75.745361960844	32.7714780620821	59.7149072703466	65.9860439029428	58.9708549137442	74.4576709569661	40.4488920481005	61.4787149469246	47.4321224733516	47.8931926603387	60.5253748394917	51.3678480363546	53.7443627142435	42.6333504803226	62.1441189658943	86.6331148341394	55.3045347570108	72.8121292432862	60.4865219461401	53.2775117312314	69.8747715064767	24.3202451807162	51.2809727280978	68.5378529544434	56.2228444660029	83.9605400424756	66.6112887334285	58.139406805388	58.8027366176512	54.2547486687348	74.8936728341458	44.6326988520683	41.5830779948876	59.2624437785282	70.5797317921941	72.2508922369694	42.3696983952449	65.7438320276033	68.7380861757415	58.2145113429286	68.3575794520406	27.9716782277406	88.6590733956053	41.5905078993738
aten_s0033.g23.t1	63.6892694190906	29.9471779217693	11.7953082056618	15.144592579032	81.9019161532798	32.889433482998	26.1509774434796	25.4621939629904	26.3158627470069	26.9170104310121	28.663659206668	29.2772932919585	21.4535099033539	30.4236341116952	26.5748812932367	36.7677510707192	29.5878804689403	45.075917115172	55.118831692417	46.675932149056	31.4108369574073	24.6682097477314	33.6460380618795	39.8782821680304	39.658821934765	28.3276100701933	30.8056438955738	25.6404863640489	38.9488239256529	28.7292556886718	30.4635587764734	26.0524151490742	35.9910613557164	40.5787479964783	71.6937750265424	35.2277646293945	31.2428891964478	53.7114757433965	42.3686249638347	40.6539255123038	36.7504538367976	24.6878557578592	29.219480901157	14.7295898948018	28.7942744276851	31.3540963602335	120.464694234136	41.272327270368	42.5286396565025
aten_s0033.g24.t1	1098.26377974652	826.445506841085	1106.13779173095	323.645552522277	1149.32985968233	1498.96084722512	468.069393735192	1076.08081629305	1023.17645456646	1293.249340861	1333.96260154109	420.28324975693	1153.04610689519	896.658759685631	1045.18132031312	887.799773930674	747.915867409323	1046.57033199457	546.924981876138	1016.55838273467	909.141079355925	825.987152198233	1240.69765353181	734.670366115728	1110.14770230976	881.663140089444	407.769444196675	833.644531015743	857.779912967285	1093.56521653654	882.45251967947	902.953025053141	793.649045279899	863.331087613697	935.617604593488	1126.17893224679	535.935714677528	916.560344137314	975.282841730802	800.656477450649	1087.26342677709	617.196393946481	896.064080968815	883.775393688105	749.590078851151	606.461665634426	523.256860713601	1521.7259925056	579.765425905556
aten_s0033.g25.t2	5.0149031038654	13.52453196467	3.93176940188728	14.5836817427716	8.10910060923562	8.9698454953631	8.60665080418317	6.06242713404534	9.23019066499497	9.86272137930216	4.91861607688386	9.24546103956583	4.48282296487992	7.90535374555859	7.00875990151298	7.0707213597537	8.62979847010758	5.77896373271435	9.74476582407373	6.78429246352558	7.5993960380824	3.1829948061589	3.94289508537651	10.1703001502359	5.38761354585487	2.15829410058615	6.48539871485765	15.1213124711058	6.64243508809584	8.64966837938506	8.91616354433369	8.88150516445713	6.45993408948755	10.4484201428058	8.02748832343525	7.48936728341458	7.89655441228902	10.3957694987219	2.94971439621634	4.23478390753164	9.25011423103069	3.33619672403503	4.86991348352617	14.7295898948018	6.57260611936291	6.21432540473096	12.3075384202059	8.40732592544533	13.1338445998022
aten_s0033.g26.t1	176.023098945676	172.437782549543	250.977946820471	147.519549936497	151.369878039065	214.27964238923	153.595614351577	261.593730834056	176.159170776606	197.665374310181	237.280823846915	146.771694003108	225.42195480539	173.199113879966	215.811398634087	187.515530460668	207.115163282582	195.328974165745	219.561754973661	184.261383309355	286.750543836976	230.36924909575	254.185303170606	186.2770764359	217.749380811634	305.668401995514	185.6445382128	239.311206064456	178.741889643306	209.136624744417	268.9709335874	207.827220848297	177.186763597373	145.548922454434	138.958590978086	218.023803139402	186.770678273271	220.043787722947	156.066707145264	190.565275838924	232.002865037743	215.518308372663	170.446971923416	181.664942035888	234.109970346831	273.99525648132	85.0339018123315	191.839891571525	190.440746697133
aten_s0033.g27.t1	14.0417286908231	31.8792539167222	42.2665210702882	74.6011412226392	23.7866951204245	30.8961344840285	29.4612277527809	47.5900530022559	34.1713441640239	32.8757379310072	34.26070508726	54.7023111507645	42.5868181663593	34.9752014197441	36.5039578203801	31.9596605460867	29.9988232532311	30.9174559700218	44.4604940723364	29.3081434424305	43.3165574170697	40.5831837785259	41.794687904991	40.1459216456682	37.1146710936668	48.8314040257617	59.9899381124333	38.1320053619189	35.9295352492457	34.9075902453754	37.6460238538534	28.7168666984114	26.7625840850199	40.5787479964783	29.0650439296794	27.1836293990603	57.6791800549806	15.5936542480828	26.8155854201485	32.1843576972405	37.2504600114479	44.7050361020694	47.4816564643802	68.7380861757415	37.5577492535024	41.2405231404873	22.0043868724893	23.6933730626187	27.8312421281524
aten_s0033.g28.t1	0	0	0	5.048197526344	0	0	0	0.303121356702267	0.196387035425425	0.205473362068795	0	0.385227543315243	0	0	0	0.565657708780296	0	0	0.304523932002304	0	0	0	0	0.267639477637788	0.149655931829302	0	1.62134967871441	0	0.30192886764072	0.617833455670362	0	0	0	0	0	0	0.686656905416436	0	0.53631170840297	0	0	0	1.21747837088154	0	0.312981243779186	0	0.372955709703208	0	0
aten_s0033.g29.t1	1.75521608635289	2.41509499369107	1.96588470094364	0.560910836260445	1.89212347548831	1.99329899896958	3.97230037116146	2.7280922103204	3.73135367308307	1.84926025861915	1.6960745092703	2.6965928032067	1.92120984209139	0.958224696431345	2.33625330050433	0.565657708780296	3.69848505861753	2.60053367972146	0.913571796006912	2.71371698541023	1.26656600634707	0.397874350769862	1.05143868943374	1.33819738818894	2.24483897743953	0.269786762573269	1.62134967871441	0	0.60385773528144	0.926750183505542	2.47671209564825	2.07235120504	0.92284772706965	1.21493257474486	1.10723976874969	1.1095358938392	1.71664226354109	0	0.53631170840297	1.1292757086751	0.500006174650307	1.66809836201752	0	0	1.56490621889593	0.28246933657868	1.11886712910963	3.05720942743467	4.06523761422451
aten_s0033.g30.t1	0.75223546557981	0.966037997476429	1.96588470094364	1.68273250878133	0.270303353641187	0	2.9792252783711	1.8187281402136	0.7855481417017	0.41094672413759	0.508822352781089	0.770455086630486	0.320201640348566	0	0	1.41414427195074	0.410942784290837	1.15579274654287	1.82714359201382	0.542743397082046	1.51987920761648	0.795748701539724	1.31429836179217	0.267639477637788	1.04759152280511	2.42808086315942	4.86404903614324	1.97234510492684	0.60385773528144	0.308916727835181	1.73369846695377	2.36840137718857	0	0.242986514948972	1.10723976874969	1.386919867299	2.05997071624931	0	0.268155854201485	0.846956781506329	0	3.00257705163153	1.21747837088154	0	0	0.84740800973604	1.86477854851604	0.764302356858666	0.625421171419155
aten_s0033.g31.t1	5.76713856944521	8.69434197728786	12.7782505561337	15.7055034152925	6.21697713374731	9.96649499484789	11.2548510516241	15.4591891918156	11.9796091609509	9.45177465516457	14.4166333287975	13.0977364727183	11.5272590525484	15.3315951429015	11.0972031773956	11.3131541756059	9.04074125439842	7.22370466589294	11.5719094160876	8.68389435331274	12.6656600634707	9.54898441847669	14.7201416520723	10.1703001502359	9.72763556890462	11.8706175532238	12.9707974297153	24.9830379957399	9.0578660292216	12.047752385572	10.6498620112875	8.28940482015998	14.7655636331144	9.96244711290784	8.30429826562268	13.0370467526106	8.23988286499723	8.66314124893492	9.38545489705198	8.75188674223206	18.5002284620614	9.34135082729808	4.86991348352617	19.639453193069	10.3283810447131	10.4513654534112	7.08615848436096	16.8146518508907	6.8796328856107
aten_s0033.g32.t2	20.0596124154616	14.4905699621464	16.7100199580209	33.6546501756267	9.19031402380037	4.98324749742395	10.2617759588338	18.4904027588383	10.9976739838238	13.7667152586093	20.6921090130976	12.712508929403	14.4090738156855	13.175589575931	15.4776781158412	13.292956156337	12.3282835287251	14.7363575184216	12.7900051440968	14.3827000226742	21.5316221079001	11.538356172326	11.0401062390542	15.2554502253539	12.1221304781734	17.8059263298358	13.7814722690725	13.8064157344879	15.3983722496767	8.64966837938506	16.5939710408433	13.0262075745371	13.8427159060448	11.9063392324996	13.2868772249963	13.3144307260704	12.0164958447876	3.46525649957397	16.6256629604921	9.88116245090717	13.2501636282331	14.3456459133506	19.4796539341047	4.90986329826725	12.2062685073883	12.1461814728832	14.9182283881283	9.93593063916266	13.7592657712214
aten_s0033.g33.t2	47.6415794867213	31.3962349179839	35.7135720671428	66.7483895149929	54.3309740818787	39.8659799793916	45.3504292374267	32.1308638104403	62.4510772652851	40.4782523275526	46.8116564558602	41.6045746780462	34.9019787979937	40.2454372501165	53.4417942490365	47.2324186831547	48.9021913306096	45.6538134884434	66.0816932445	49.3896491344662	47.8761950399191	37.0023146215972	42.5832669220663	59.1483245579511	53.7264795267194	47.7522569754687	54.3152142369328	47.9937308865531	36.5333929845271	52.5158437319807	44.8284889312333	60.3942351183085	59.9851022595273	52.4850872289779	51.4866492468606	65.1852337630528	51.8425963589409	25.9894237468047	43.9775600890436	55.6168286522489	49.0006051157301	40.3679803608239	37.7418294973278	19.639453193069	60.0923988056038	55.646459306	46.619463712901	34.39360605864	54.724352499176
aten_s0033.g34.t1	14.7939641564029	22.2188739419579	22.2800266106946	19.0709684328551	17.8400213403184	12.9564434933023	14.8961263918555	20.3091308990519	16.8892850465866	18.081655862054	18.9960345038273	22.3431975122841	21.1333082630053	13.175589575931	21.026279704539	16.4040735546286	26.3003381946136	14.4474093317859	19.1850077161452	21.4383641847408	23.8114409193249	24.2703353969616	14.7201416520723	22.749355599212	17.2104321603697	25.090168919314	32.4269935742882	17.7511059443415	22.9465939406947	17.6082534866053	24.7671209564825	24.5721642883314	14.7655636331144	17.7380155912749	13.8404971093711	23.8550217175427	25.0629770476999	12.1283977485089	14.4804161268802	15.8098599214515	20.5002531606626	20.0171803442102	19.4796539341047	0	22.5346495521014	30.5066883504974	12.6804941299091	9.93593063916266	20.9516092425417
aten_s0033.g35.t1	12.7880029148568	13.52453196467	12.7782505561337	6.17001919886489	5.13576371918256	14.9497424922718	8.27562577325305	14.5498251217088	7.65909438159157	8.62988120688939	11.7029141139651	7.70455086630486	8.96564592975984	7.66579757145076	10.5131398522695	6.22223479658325	17.670539724506	9.53529015897868	15.2261966001152	10.0407528460179	12.1590336609318	19.0979688369534	16.0344400138645	8.02918432913364	7.48279659146509	14.8382719415298	14.5921471084297	8.5468287880163	10.8694392350659	7.72291819587952	11.6405468495468	8.58545499230856	9.2284772706965	11.4203662026017	4.9825789593736	8.32151920379398	13.3898096556205	10.3957694987219	7.50836391764159	11.0104381595823	14.5001790648589	6.00515410326306	4.86991348352617	14.7295898948018	11.2673247760507	11.2987734631472	6.71320277465775	6.878721211728	15.9482398711884
aten_s0033.g36.t1	15.5461996219827	7.24528498107322	16.3823725078637	7.29184087138578	6.75758384102968	11.9597939938175	9.93075092790366	15.4591891918156	10.0157388066967	9.24630129309577	11.8725215648921	18.8761496224469	20.1727033419596	11.738252531284	8.17688655176515	15.272758137068	6.16414176436256	10.6910829055216	10.049289756076	8.68389435331274	13.1722864660095	13.5277279261753	10.5143868943374	13.1143344042516	14.366969455613	13.2195513660902	10.5387729116437	14.4638641027968	11.1713681027066	11.1210022020665	12.6312316878061	12.1380570580914	11.0741727248358	8.50452802321401	14.9477368781208	16.3656544341282	13.3898096556205	3.46525649957397	10.9943900222609	14.3982652856076	11.0001358423068	9.67497049970159	17.0446971923416	14.7295898948018	9.0764560695964	9.60395744367512	14.9182283881283	13.757442423456	3.43981644280535
aten_s0033.g37.t1	0.25074515519327	2.41509499369107	1.31058980062909	6.17001919886489	0	0	5.29640049488195	1.51560678351134	2.74941849595595	2.46568034482554	0.678429803708119	2.6965928032067	0	1.43733704464702	1.16812665025216	0	0.821885568581674	0.577896373271435	1.21809572800922	0.271371698541023	1.01325280507765	1.59149740307945	1.05143868943374	1.60583686582673	1.19724745463441	0.809360287719808	3.24269935742882	0.657448368308946	2.11350207348504	0.617833455670362	0.990684838259299	0	0	3.4018112092856	0.830429826562267	0.277383973459799	0.686656905416436	3.46525649957397	0.268155854201485	1.1292757086751	0.750009261975461	1.33447868961401	6.08739185440771	0	0.625962487558372	1.4123466828934	2.98364567762567	0.764302356858666	0
aten_s0033.g38.t1	6.51937403502502	2.89811399242929	9.17412860440365	5.60910836260445	6.21697713374731	10.9631444943327	5.95845055674219	10.0030047711748	7.0699332753153	7.19156767240782	7.46272784078931	4.23750297646767	14.4090738156855	6.70757287501941	3.79641161331953	9.05052334048473	5.75319898007172	9.24634197234296	8.22214616406221	6.78429246352558	12.1590336609318	5.17236656000821	5.78291279188555	4.5498711198424	7.33314065963579	12.1404043157971	8.10674839357206	7.23193205139841	5.13279074989224	3.39808400618699	7.92547870607439	6.80915395941713	9.2284772706965	8.01855499331607	4.70576901718618	8.04413523033418	11.3298389393712	12.1283977485089	6.16758464663416	4.7994217618692	6.00007409580369	5.67153443085955	2.43495674176309	14.7295898948018	9.0764560695964	10.4513654534112	3.72955709703208	7.64302356858666	4.37794819993408
aten_s0033.g39.t1	68.2026822125694	72.9358688094704	62.5806629800392	80.771160421504	55.9527942037258	60.7956194685721	58.9224555055617	63.3523635507738	62.6474643007106	64.107688965464	65.1292611559794	79.35687392294	57.3160936223933	65.1592793573314	66.8752507269364	63.070834529003	61.2304748593347	56.9227927672364	58.4685949444424	54.2743397082046	67.1279983363946	73.2088805416546	64.9263390725332	51.9220586617309	61.2092761181844	56.9250069029598	60.8006129517905	74.2916656189109	49.5163342930781	65.1814295732231	64.1468432772896	64.834987700537	49.8337772617611	55.8868984382635	64.4967165296694	57.4184825061784	89.6087261568449	53.7114757433965	58.9942879243267	51.664363671886	63.2507810932639	87.0747344973143	63.3088752858402	39.278906386138	61.3443237807205	57.9062139986294	90.2552817481764	76.4302356858666	55.3497736705952
aten_s0033.g40.t1	0.75223546557981	2.89811399242929	1.63823725078637	0.560910836260445	0.270303353641187	0	0.993075092790366	0.606242713404534	1.17832221255255	1.02736681034397	1.18725215648921	1.15568262994573	0.320201640348566	0	2.04422163794129	0.282828854390148	1.23282835287251	0.577896373271435	1.21809572800922	0	2.78644521396355	0	1.5771580341506	0.267639477637788	1.49655931829302	0.539573525146539	2.43202451807162	0	0.90578660292216	0	0.743013628694474	1.48025086074285	0	0.728959544846915	0.276809942187422	0.554767946919599	1.71664226354109	0	0.53631170840297	1.1292757086751	0.250003087325154	1.33447868961401	0	0	0.625962487558372	1.12987734631472	0.372955709703208	0	1.25084234283831
aten_s0033.g41.t1	6.26862887983175	5.31320898612036	6.22530155298819	10.096395052688	6.21697713374731	1.99329899896958	13.572026268135	5.75930577734307	8.44464252329328	9.45177465516457	7.9715501935704	11.171598756142	4.48282296487992	10.300915486637	5.84063325126082	6.78789250536355	4.93131341149004	6.35686010598579	7.3085743680553	9.22663775039479	7.85270923935182	9.94685876924655	7.36007082603615	8.832102762047	10.1766033643925	3.5072279134525	3.24269935742882	7.23193205139841	9.0578660292216	7.10508474020916	4.95342419129649	8.88150516445713	8.30562954362685	7.7755684783671	10.2419678609346	7.76675125687438	4.80659833791505	0	12.8714810016713	7.62261103355696	7.50009261975461	11.0094491893156	6.08739185440771	0	5.63366238802535	7.061733414467	5.22137993584492	2.292907070576	8.44318581415859
aten_s0033.g42.t1	0	0	0	0	0	0	0.331025030930122	0	0	0	0	0	0	0	0	0	0	0	0	0	0	0	0	0	0	0	0	0	0	0	0	0	0	0	0	0	0	0	0	0	0	0	0	0	0	0	0	0	1.56355292854789
aten_s0033.g43.t1	0.50149031038654	0.483018998738214	1.96588470094364	1.68273250878133	1.89212347548831	0.996649499484789	0.993075092790366	0.909364070106801	1.76748331882882	0.82189344827518	0.508822352781089	0.770455086630486	1.60100820174283	0.958224696431345	1.16812665025216	1.41414427195074	0.821885568581674	0.288948186635718	0.913571796006912	0.814115095623069	1.51987920761648	0	1.05143868943374	0.267639477637788	0.748279659146509	0.269786762573269	1.62134967871441	0	0.30192886764072	0.308916727835181	0.990684838259299	0	0.92284772706965	0.242986514948972	0.830429826562267	1.6643038407588	1.02998535812465	0	0.804467562604456	0	0.500006174650307	0.333619672403503	2.43495674176309	0	0.312981243779186	1.69481601947208	1.11886712910963	0.764302356858666	0
aten_s0033.g44.t1	0.75223546557981	0.483018998738214	0.655294900314546	0.560910836260445	0	0	0	1.21248542680907	0	0.205473362068795	0.33921490185406	0	0	0.479112348215672	0.292031662563041	0	0	0	0	0.271371698541023	0	0	0.262859672358434	0	0	1.07914705029308	0	0.657448368308946	0.60385773528144	0.308916727835181	0.247671209564825	0	0	3.15882469433663	0	0.554767946919599	0	1.73262824978698	0	0	0.250003087325154	0.333619672403503	3.65243511264463	0	0	0	1.11886712910963	0.764302356858666	0
aten_s0033.g45.t1	13.03874807005	12.5584939671936	10.1570709548755	10.096395052688	15.1369878039065	11.9597939938175	11.9169011134844	6.97179120415214	12.5687702672272	14.1776619827469	12.5509513686002	9.24546103956583	7.04443608766845	13.4151457500388	11.6812665025216	12.1616407387764	13.1501690973068	9.53529015897868	14.008100872106	13.5685849270512	7.5993960380824	8.75323571693696	6.30863213660241	19.2700423899207	9.42832370524602	8.63317640234462	4.05337419678603	12.49151899787	12.982941308551	13.592336024748	10.1545195921578	12.7301574023885	6.45993408948755	12.3923122623976	12.456447398434	14.7013505933694	6.17991214874792	12.1283977485089	11.2625458764624	12.7043517225949	9.00011114370553	12.3439278789296	7.30487022528926	4.90986329826725	7.19856860692128	6.77926407788832	17.901874065754	12.2288377097387	3.75252702851493
aten_s0033.g46.t1	9.02682558695772	7.24528498107322	3.93176940188728	14.0227709065111	12.4339542674946	1.99329899896958	3.97230037116146	6.66866984744988	6.08799809818817	6.36967422413264	9.15880235005961	6.16364069304389	7.68483936836558	8.6240222678821	5.54860158869778	11.8788118843862	6.98602733294423	6.35686010598579	6.09047864004608	9.49800944893581	5.5728904279271	4.77449220923834	3.68003541301807	9.36738171732258	8.3807321824409	4.58637496374558	0.810674839357206	3.94469020985368	6.0385773528144	10.5031687463961	7.18246507737992	7.1052041315657	8.30562954362685	4.85973029897943	9.68834797655979	5.54767946919599	5.14992679062327	10.3957694987219	9.92176660545495	6.21101639771308	4.75005865917792	11.0094491893156	6.08739185440771	0	8.13751233825884	5.6493867315736	9.32389274258021	8.40732592544533	8.75589639986817
aten_s0033.g47.t1	8.27459012137791	3.86415198990572	19.9864944595937	20.7537009416365	5.67637042646493	12.9564434933023	12.5789511753446	16.0654319052202	14.5326406214814	6.57514758620144	10.0068396046948	15.4091017326097	15.6898803770797	9.10313461609778	10.8051715148325	12.7272984475567	10.6845123915618	13.8695129585144	16.4442923281244	4.61331887519739	12.4123468622013	17.5064714338739	9.98866754962049	9.09974223968479	7.03382879597719	15.3778454666763	25.1309200200734	11.834070629561	7.85015055865872	8.64966837938506	7.43013628694474	4.44075258222856	6.45993408948755	7.53258196341812	8.85791814999752	13.5918146995302	18.5397364462438	6.93051299914793	8.84914318864901	9.88116245090717	5.75007100847854	17.3482229649822	4.86991348352617	0	11.8932872636091	16.3832215215634	6.34024706495454	9.171628282304	13.4465551855118
aten_s0033.g48.t1	42.6266763828559	66.1736028271354	44.8877006715464	37.5810260294498	54.0606707282375	38.8693304799068	32.4404530311519	29.0996502434176	44.9726311124223	47.053399913754	34.5999199891141	40.0636645047853	30.4191558331138	47.1925662992437	37.0880211455062	37.8990664882798	34.9301366647212	35.5406269561933	44.4604940723364	56.4453132965328	39.2635461967591	35.4108172185177	49.680478075744	40.9488400785816	44.5974676851319	35.6118526596715	31.616318734931	48.651179254862	36.5333929845271	49.7355931814641	38.141366272983	47.6640777159199	53.5251681700397	45.9244513253557	41.5214913281134	40.4980601251307	45.662684210193	32.9199367459527	67.3071194045728	38.1130551677848	44.2505464565522	32.6947278955433	64.5263536567218	14.7295898948018	42.5654491539693	35.5911364089137	32.0741910344759	37.4508154860747	67.5454865132687
aten_s0033.g49.t1	181.539492359927	159.879288582349	98.6218824973392	127.326759831121	195.429324682578	150.494074422203	120.493111258564	120.945421324205	150.039695065025	161.707535948142	142.639866229632	135.21486770365	112.070574121998	151.159945862045	138.423008054881	173.374087741161	145.884688423247	162.388880889273	188.500313909426	169.064568191057	141.095453107063	124.534671790967	144.572819797139	135.960854639996	155.043545375157	134.623594524061	111.062452991937	161.074850235692	147.341287408671	163.416949024811	127.055330506755	161.051293648823	140.272854514587	170.819520009127	180.480082306199	165.5982321555	114.328374751837	204.450133474864	145.340472977205	172.214545572953	152.751886355669	137.784924702647	129.052707313444	112.926855860147	154.925715670697	170.329009956944	195.428791884481	145.217447803147	151.351923483435
[truncated: 21,678 more rows]
[truncated: 11 more columns]
