# Supplementary material for: Larval transcriptomic responses of a stony coral, Acropora tenuis, during initial contact with the native symbiont, Symbiodinium microadriaticum
Source: Sci Rep. 2022 Feb 21;12:2854. doi: 10.1038/s41598-022-06822-3 (PMC8861010; doi:10.1038/s41598-022-06822-3)
Supplement: Supplementary file 5 — Supplementary Information 5. [file 41598_2022_6822_MOESM5_ESM.xlsx]

## Sheet: Sheet1
Gene ID	DEGs at 1-hpi			DEGs at 3-hpi			DEGs at 6-hpi			DEGs at 12-hpi			DEGs at 24-hpi			Swiss-Prot annotation (E-value cutoff: 1e-5)
	Smic	Snat	Stri	Smic	Snat	Stri	Smic	Snat	Stri	Smic	Snat	Stri	Smic	Snat	Stri
aten_s0359.g3		○														Sodium/calcium exchanger 1 OS=Rattus norvegicus GN=Slc8a1 PE=1 SV=3| sp|Q01728|NAC1_RAT
aten_s0188.g15		○														Inactive phospholipase C-like protein 2 OS=Mus musculus GN=Plcl2 PE=1 SV=2| sp|Q8K394|PLCL2_MOUSE
aten_s0210.g10		○														Mucin-5AC OS=Homo sapiens GN=MUC5AC PE=1 SV=4| sp|P98088|MUC5A_HUMAN
aten_s1825.g1		○														FK506-binding protein 2 OS=Cryptococcus neoformans var. neoformans serotype D (strain B-3501A) GN=FPR2 PE=3 SV=1| sp|P0CP97|FKBP2_CRYNB
aten_s0261.g4		○														NA
aten_s0224.g2		○														Protein EFR3 homolog B OS=Danio rerio GN=efr3b PE=3 SV=2| sp|Q5SPP5|EFR3B_DANRE
aten_s0055.g32		○														La-related protein CG11505 OS=Drosophila melanogaster GN=CG11505 PE=1 SV=2| sp|Q9I7T7|Y1505_DROME
aten_s0004.g109		○														Uncharacterized protein RP689 OS=Rickettsia prowazekii (strain Madrid E) GN=RP689 PE=3 SV=1| sp|Q9ZCN4|Y689_RICPR
aten_s0018.g55		○														DNA polymerase zeta catalytic subunit OS=Mus musculus GN=Rev3l PE=1 SV=3| sp|Q61493|REV3L_MOUSE
aten_s0253.g22		○														NA
aten_s0358.g13		○	○													NA
aten_s0039.g103		○	○				○								○	NA
aten_s0033.g106		○	○													Tyrosine-protein kinase CSK OS=Homo sapiens GN=CSK PE=1 SV=1| sp|P41240|CSK_HUMAN
aten_s0033.g2		○	○										○			Low-density lipoprotein receptor-related protein 4 OS=Homo sapiens GN=LRP4 PE=1 SV=4| sp|O75096|LRP4_HUMAN
aten_s0634.g2		○	○													NA
aten_s0193.g20		○	○												○	NA
aten_s0092.g17		○	○													Liprin-alpha-1 OS=Homo sapiens GN=PPFIA1 PE=1 SV=1| sp|Q13136|LIPA1_HUMAN
aten_s0031.g88		○	○													Histone H2A OS=Acropora formosa PE=3 SV=2| sp|P35061|H2A_ACRFO
aten_s0002.g58		○	○													Myophilin OS=Echinococcus granulosus PE=2 SV=1| sp|Q24799|MYPH_ECHGR
aten_s0075.g4			○													Transmembrane protein 145 OS=Xenopus laevis GN=tmem145 PE=2 SV=1| sp|Q5U239|TM145_XENLA
aten_s0008.g7			○													TBC1 domain family member 24 OS=Xenopus laevis GN=tbc1d24 PE=2 SV=1| sp|A1A5K6|TBC24_XENLA
aten_s0340.g29			○													60S ribosomal protein L21 OS=Mus musculus GN=Rpl21 PE=1 SV=3| sp|O09167|RL21_MOUSE
aten_s0092.g87			○													Myosin regulatory light polypeptide 9 OS=Homo sapiens GN=MYL9 PE=1 SV=4| sp|P24844|MYL9_HUMAN
aten_s0242.g6			○													NA
aten_s0048.g118			○													Furin OS=Bos taurus GN=FURIN PE=1 SV=1| sp|Q28193|FURIN_BOVIN
aten_s0038.g7			○													P2X purinoceptor 7 OS=Homo sapiens GN=P2RX7 PE=1 SV=4| sp|Q99572|P2RX7_HUMAN
aten_s0085.g85			○													ATP-binding cassette sub-family F member 1 OS=Rattus norvegicus GN=Abcf1 PE=1 SV=1| sp|Q6MG08|ABCF1_RAT
aten_s0034.g64			○													Cryptochrome-1 OS=Sylvia borin GN=CRY1 PE=2 SV=1| sp|Q6ZZY0|CRY1_SYLBO
aten_s0416.g6			○													Transcription elongation factor SPT4 OS=Homo sapiens GN=SUPT4H1 PE=1 SV=1| sp|P63272|SPT4H_HUMAN
aten_s0102.g15			○													Apolipophorins OS=Locusta migratoria PE=1 SV=2| sp|Q9U943|APLP_LOCMI
aten_s0031.g90			○													Histone H3.2 OS=Oncorhynchus mykiss PE=1 SV=2| sp|P84234|H32_ONCMY
aten_s0276.g14			○													Sodium- and chloride-dependent GABA transporter 2 OS=Mus musculus GN=Slc6a13 PE=1 SV=1| sp|P31649|S6A13_MOUSE
aten_s0025.g62			○													NA
aten_s0022.g103			○													Major facilitator superfamily domain-containing protein 12 OS=Mus musculus GN=Mfsd12 PE=1 SV=1| sp|Q3U481|MFS12_MOUSE
aten_s0031.g91			○													Histone H1.0 OS=Mus musculus GN=H1f0 PE=2 SV=4| sp|P10922|H10_MOUSE
aten_s0254.g15			○													NA
aten_s0012.g150			○													UBX domain-containing protein 11 OS=Rattus norvegicus GN=Ubxn11 PE=1 SV=1| sp|Q8R512|UBX11_RAT
aten_s0557.g1			○													Neuroblastoma-amplified sequence OS=Homo sapiens GN=NBAS PE=1 SV=2| sp|A2RRP1|NBAS_HUMAN
aten_s0013.g132			○													Actin, cytoplasmic OS=Biomphalaria alexandrina PE=3 SV=1| sp|Q964E3|ACTC_BIOAL
aten_s0861.g1			○													Prominin-1-A OS=Danio rerio GN=prom1a PE=2 SV=2| sp|Q9W735|PRM1A_DANRE
aten_s0026.g123			○													Myeloid differentiation primary response protein MyD88 OS=Salmo salar GN=myd88 PE=2 SV=1| sp|B3SRQ2|MYD88_SALSA
aten_s0027.g17			○													Amyloid beta A4 protein OS=Sus scrofa GN=APP PE=2 SV=2| sp|P79307|A4_PIG
aten_s0721.g3			○													NA
aten_s0006.g107			○													Sphingolipid C9-methyltransferase OS=Komagataella phaffii (strain GS115 / ATCC 20864) GN=PAS_chr4_0465 PE=1 SV=1| sp|C4R7Z3|C9MT_KOMPG
aten_s0005.g194			○													NA
aten_s0014.g57			○													ATP-binding cassette sub-family A member 2 OS=Mus musculus GN=Abca2 PE=1 SV=4| sp|P41234|ABCA2_MOUSE
aten_s0613.g3			○													NA
aten_s0067.g2			○													EGF and laminin G domain-containing protein (Fragment) OS=Acropora millepora PE=1 SV=1| sp|B8UU78|ELP_ACRMI
aten_s0032.g15			○													Hemicentin-1 OS=Homo sapiens GN=HMCN1 PE=1 SV=2| sp|Q96RW7|HMCN1_HUMAN
aten_s0117.g3			○													Sodium-coupled neutral amino acid transporter 9 homolog OS=Caenorhabditis elegans GN=F13H10.3 PE=3 SV=2| sp|Q19425|S38A9_CAEEL
aten_s0065.g55			○													Transcription factor MafB OS=Gallus gallus GN=MAFB PE=1 SV=1| sp|Q90888|MAFB_CHICK
aten_s0038.g61			○													Serine/threonine-protein kinase 33 OS=Mus musculus GN=Stk33 PE=1 SV=2| sp|Q924X7|STK33_MOUSE
aten_s0036.g70			○													Transmembrane 9 superfamily member 2 OS=Homo sapiens GN=TM9SF2 PE=1 SV=1| sp|Q99805|TM9S2_HUMAN
aten_s0035.g67			○													Histone H2A OS=Acropora formosa PE=3 SV=2| sp|P35061|H2A_ACRFO
aten_s0155.g17			○													NA
aten_s0308.g3			○													Hemicentin-1 OS=Mus musculus GN=Hmcn1 PE=1 SV=1| sp|D3YXG0|HMCN1_MOUSE
aten_s0190.g23			○													Lysosome membrane protein 2 OS=Mus musculus GN=Scarb2 PE=1 SV=3| sp|O35114|SCRB2_MOUSE
aten_s0055.g120			○													Myosin-IIIa OS=Homo sapiens GN=MYO3A PE=2 SV=2| sp|Q8NEV4|MYO3A_HUMAN
aten_s0112.g35			○													Tubulin-folding cofactor B OS=Bos taurus GN=TBCB PE=2 SV=1| sp|Q5E951|TBCB_BOVIN
aten_s0049.g34				○											○	NA
aten_s0043.g88				○									○			NA
aten_s0055.g103				○												WD repeat-containing protein 43 OS=Homo sapiens GN=WDR43 PE=1 SV=3| sp|Q15061|WDR43_HUMAN
aten_s0181.g35							○									Arylsulfatase B OS=Mus musculus GN=Arsb PE=1 SV=3| sp|P50429|ARSB_MOUSE
aten_s0233.g38							○			○			○			NA
aten_s0345.g3							○			○						NA
aten_s0271.g11							○			○			○			NA
aten_s0243.g22								○								D-inositol 3-phosphate glycosyltransferase OS=Corynebacterium urealyticum (strain ATCC 43042 / DSM 7109)GN=mshA PE=3 SV=1| sp|B1VEI4|MSHA_CORU7
aten_s0002.g265									○							NA
aten_s0005.g245										○						U2 small nuclear ribonucleoprotein auxiliary factor 35 kDa subunit-related protein 2 OS=Homo sapiens GN=ZRSR2 PE=1 SV=2| sp|Q15696|U2AFM_HUMAN
aten_s0156.g13										○						Hepatic leukemia factor OS=Homo sapiens GN=HLF PE=2 SV=1| sp|Q16534|HLF_HUMAN
aten_s0052.g68										○						Cubilin OS=Rattus norvegicus GN=Cubn PE=1 SV=2| sp|O70244|CUBN_RAT
aten_s0004.g107										○						NA
aten_s0005.g20										○						NA
aten_s0279.g23										○						UDP-N-acetylglucosamine--peptide N-acetylglucosaminyltransferase 110 kDa subunit OS=Rattus norvegicus GN=Ogt PE=1 SV=1| sp|P56558|OGT1_RAT
aten_s0240.g20										○						NA
aten_s0007.g82										○			○			NA
aten_s0008.g85										○						NA
aten_s0326.g7										○						NA
aten_s0362.g2										○						Actin-15B OS=Strongylocentrotus franciscanus PE=2 SV=1| sp|P69004|ACT2_STRFN
aten_s0262.g16										○						Fibropellin-1 OS=Strongylocentrotus purpuratus GN=EGF1 PE=1 SV=2| sp|P10079|FBP1_STRPU
aten_s0097.g19										○						Hemicentin-1 OS=Homo sapiens GN=HMCN1 PE=1 SV=2| sp|Q96RW7|HMCN1_HUMAN
aten_s0096.g129										○						Stabilin-2 OS=Homo sapiens GN=STAB2 PE=1 SV=3| sp|Q8WWQ8|STAB2_HUMAN
aten_s0166.g6										○						NA
aten_s0172.g60										○						NA
aten_s0040.g15										○						TNF receptor-associated factor 6 OS=Macaca mulatta GN=TRAF6 PE=2 SV=1| sp|B6CJY5|TRAF6_MACMU
aten_s0008.g89										○			○			NA
aten_s0082.g22										○						Zinc finger MYM-type protein 1 OS=Homo sapiens GN=ZMYM1 PE=1 SV=1| sp|Q5SVZ6|ZMYM1_HUMAN
aten_s0909.g1										○						NA
aten_s0023.g63										○						Adhesion G-protein coupled receptor D1 OS=Bos taurus GN=ADGRD1 PE=2 SV=1| sp|A6QLU6|AGRD1_BOVIN
aten_s0009.g64										○						Trafficking protein particle complex subunit 4 OS=Mus musculus GN=Trappc4 PE=1 SV=1| sp|Q9ES56|TPPC4_MOUSE
aten_s0074.g41										○						Lactadherin OS=Rattus norvegicus GN=Mfge8 PE=2 SV=1| sp|P70490|MFGM_RAT
aten_s1159.g1										○						NA
aten_s0008.g92										○						NA
aten_s0147.g23										○						NA
aten_s0170.g16										○						Glycine receptor subunit alpha-1 OS=Homo sapiens GN=GLRA1 PE=1 SV=2| sp|P23415|GLRA1_HUMAN
aten_s0034.g83										○						NA
aten_s0005.g324										○						Trafficking protein particle complex subunit 1 OS=Mus musculus GN=Trappc1 PE=1 SV=1| sp|Q5NCF2|TPPC1_MOUSE
aten_s0355.g8										○						NA
aten_s0140.g6										○						CUB and peptidase domain-containing protein 2 (Fragment) OS=Acropora millepora PE=1 SV=1| sp|B8VIV4|CPP2_ACRMI
aten_s0007.g146										○			○			CUB and peptidase domain-containing protein 1 (Fragment) OS=Acropora millepora PE=1 SV=1| sp|B8V7S0|CPP1_ACRMI
aten_s0005.g269										○			○			Cyclic nucleotide-gated cation channel alpha-3 OS=Homo sapiens GN=CNGA3 PE=1 SV=2| sp|Q16281|CNGA3_HUMAN
aten_s0424.g1										○						UPF0577 protein KIAA1324-like OS=Homo sapiens GN=KIAA1324L PE=1 SV=2| sp|A8MWY0|K132L_HUMAN
aten_s0034.g66										○						Cryptochrome-1 OS=Homo sapiens GN=CRY1 PE=1 SV=1| sp|Q16526|CRY1_HUMAN
aten_s0001.g265										○						NA
aten_s0100.g39										○						Tetraspanin-3 OS=Mus musculus GN=Tspan3 PE=1 SV=1| sp|Q9QY33|TSN3_MOUSE
aten_s0076.g64										○						Titin OS=Homo sapiens GN=TTN PE=1 SV=4| sp|Q8WZ42|TITIN_HUMAN
aten_s0107.g33										○						NA
aten_s0451.g5										○						Luc7-like protein 3 OS=Homo sapiens GN=LUC7L3 PE=1 SV=2| sp|O95232|LC7L3_HUMAN
aten_s0021.g48										○						Nuclear transport factor 2 OS=Candida glabrata (strain ATCC 2001 / CBS 138 / JCM 3761 / NBRC 0622 /NRRL Y-65) GN=NTF2 PE=3 SV=1| sp|Q6FRC6|NTF2_CANGA
aten_s0105.g24										○						NA
aten_s0002.g38										○						Mitochondrial import inner membrane translocase subunit Tim13-A OS=Xenopus laevis GN=timm13-a PE=3 SV=2| sp|Q6GPY0|TI13A_XENLA
aten_s0024.g4										○			○			NA
aten_s0002.g5										○						SH3 domain-binding glutamic acid-rich-like protein 3 OS=Mus musculus GN=Sh3bgrl3 PE=1 SV=1| sp|Q91VW3|SH3L3_MOUSE
aten_s0042.g127										○						NA
aten_s0301.g26										○						NA
aten_s0026.g21										○						NA
aten_s0121.g15										○						Putative tyrosinase-like protein tyr-3 OS=Caenorhabditis elegans GN=tyr-3 PE=3 SV=5| sp|Q19673|TYR3_CAEEL
aten_s0139.g30										○						Collagen alpha-1(X) chain OS=Bos taurus GN=COL10A1 PE=2 SV=1| sp|P23206|COAA1_BOVIN
aten_s0128.g56										○						NA
aten_s0046.g22										○						Potassium voltage-gated channel subfamily G member 2 OS=Gallus gallus GN=KCNG2 PE=2 SV=1| sp|O73606|KCNG2_CHICK
aten_s0007.g79										○						NA
aten_s0033.g24										○						60S ribosomal protein L5 OS=Helianthus annuus GN=RPL5A PE=2 SV=1| sp|O65353|RL5_HELAN
aten_s0043.g90										○						NA
aten_s0107.g40										○						NA
aten_s0444.g2										○						NA
aten_s0172.g71										○						Acid-sensing ion channel 3 OS=Homo sapiens GN=ASIC3 PE=1 SV=2| sp|Q9UHC3|ASIC3_HUMAN
aten_s0033.g17										○						A disintegrin and metalloproteinase with thrombospondin motifs 16 OS=Homo sapiens GN=ADAMTS16 PE=2 SV=3| sp|Q8TE57|ATS16_HUMAN
aten_s0063.g61										○			○			Hepatic leukemia factor OS=Homo sapiens GN=HLF PE=2 SV=1| sp|Q16534|HLF_HUMAN
aten_s0008.g88										○			○			NA
aten_s0007.g192										○						CD63 antigen OS=Homo sapiens GN=CD63 PE=1 SV=2| sp|P08962|CD63_HUMAN
aten_s0012.g36										○						Antho-RFamide neuropeptides OS=Calliactis parasitica PE=1 SV=1| sp|Q01133|FMRA_CALPA
aten_s0043.g133										○						NA
aten_s0118.g6										○						PDZ and LIM domain protein 5 OS=Mus musculus GN=Pdlim5 PE=1 SV=4| sp|Q8CI51|PDLI5_MOUSE
aten_s0286.g15										○						Mitochondrial fission factor homolog B OS=Danio rerio GN=zgc:66022 PE=1 SV=1| sp|Q7SZQ4|MFFB_DANRE
aten_s0013.g34										○						NA
aten_s0107.g36										○						NA
aten_s0042.g90										○						Protein SFI1 homolog OS=Papio anubis GN=SFI1 PE=3 SV=2| sp|A9CB34|SFI1_PAPAN
aten_s0185.g33										○						Golgi-associated plant pathogenesis-related protein 1 OS=Homo sapiens GN=GLIPR2 PE=1 SV=3| sp|Q9H4G4|GAPR1_HUMAN
aten_s0007.g180										○						Ubiquitin carboxyl-terminal hydrolase 36 OS=Mus musculus GN=Usp36 PE=1 SV=1| sp|B1AQJ2|UBP36_MOUSE
aten_s0497.g1										○						NA
aten_s0012.g81										○						Profilin-4 OS=Homo sapiens GN=PFN4 PE=1 SV=1| sp|Q8NHR9|PROF4_HUMAN
aten_s0426.g3										○						RNA-binding protein 5 OS=Xenopus tropicalis GN=rbm5 PE=2 SV=1| sp|A4IGK4|RBM5_XENTR
aten_s0162.g32										○						NA
aten_s0056.g47										○						NA
aten_s0009.g157										○						NA
aten_s0443.g2										○						NA
aten_s0220.g14										○						NA
aten_s0103.g12										○						Basic phospholipase A2 acanthin-1 OS=Acanthophis antarcticus PE=1 SV=1| sp|P81236|PA2B1_ACAAN
aten_s0005.g244										○						U2 small nuclear ribonucleoprotein auxiliary factor 35 kDa subunit-related protein 2 OS=Homo sapiens GN=ZRSR2 PE=1 SV=2| sp|Q15696|U2AFM_HUMAN
aten_s0170.g41										○						Carbonic anhydrase 7 OS=Mus musculus GN=Ca7 PE=1 SV=2| sp|Q9ERQ8|CAH7_MOUSE
aten_s0125.g35										○						Putative peptidyl-tRNA hydrolase PTRHD1 OS=Bos taurus GN=PTRHD1 PE=2 SV=2| sp|Q3SZ85|PTRD1_BOVIN
aten_s0240.g7										○						NA
aten_s0011.g173										○						NA
aten_s0482.g4										○			○			Solute carrier family 12 member 6 OS=Mus musculus GN=Slc12a6 PE=1 SV=2| sp|Q924N4|S12A6_MOUSE
aten_s0003.g161										○						Retinal rod rhodopsin-sensitive cGMP 3',5'-cyclic phosphodiesterase subunit delta OS=Canis lupus familiaris GN=PDE6D PE=2 SV=1| sp|Q9XT54|PDE6D_CANLF
aten_s0162.g23										○						Mucin-like protein (Fragment) OS=Acropora millepora PE=1 SV=1| sp|B3EWY9|MLP_ACRMI
aten_s0012.g46										○						NA
aten_s0049.g176										○						Ras-related protein Rab-18-B OS=Danio rerio GN=rab18b PE=2 SV=1| sp|Q6DHC1|RB18B_DANRE
aten_s0037.g39										○						NA
aten_s0007.g99										○						Cytochrome P450 3A24 OS=Ovis aries GN=CYP3A24 PE=2 SV=1| sp|Q29496|CP3AO_SHEEP
aten_s0089.g60										○						Processed variable antigen (Fragment) OS=Plasmodium falciparum PE=2 SV=1| sp|P08116|PVA_PLAFA
aten_s0012.g114										○						Transcription initiation factor TFIID subunit 13 OS=Mus musculus GN=Taf13 PE=2 SV=1| sp|P61216|TAF13_MOUSE
aten_s0035.g22										○						Transmembrane prolyl 4-hydroxylase OS=Mus musculus GN=P4htm PE=1 SV=1| sp|Q8BG58|P4HTM_MOUSE
aten_s0174.g9										○						NA
aten_s0030.g116										○						Atrial natriuretic peptide receptor 2 OS=Bos taurus GN=NPR2 PE=2 SV=1| sp|P46197|ANPRB_BOVIN
aten_s0117.g36										○						Synaptotagmin-C OS=Diplobatis ommata GN=P65-C PE=2 SV=1| sp|P24507|SY63_DIPOM
aten_s0353.g9										○						Tetratricopeptide repeat protein 28 OS=Homo sapiens GN=TTC28 PE=1 SV=4| sp|Q96AY4|TTC28_HUMAN
aten_s0034.g132										○						Collagen alpha-1(XII) chain OS=Mus musculus GN=Col12a1 PE=2 SV=3| sp|Q60847|COCA1_MOUSE
aten_s0096.g42										○						Endonuclease domain-containing 1 protein OS=Mus musculus GN=Endod1 PE=1 SV=2| sp|Q8C522|ENDD1_MOUSE
aten_s0108.g16										○						Protein MEMO1 OS=Macaca fascicularis GN=MEMO1 PE=2 SV=1| sp|Q4R6D9|MEMO1_MACFA
aten_s0340.g26										○						60S ribosomal protein L21-1 OS=Arabidopsis thaliana GN=RPL21A PE=2 SV=2| sp|Q43291|RL211_ARATH
aten_s0107.g59													○			Kunitz-type serine protease inhibitor taicotoxin OS=Oxyuranus scutellatus scutellatus PE=1 SV=1| sp|B7S4N9|VKT_OXYSC
aten_s0047.g93													○			NA
aten_s0005.g314													○			Myosin-7 OS=Mesocricetus auratus GN=MYH7 PE=2 SV=2| sp|P13540|MYH7_MESAU
aten_s0031.g31													○			Ninein-like protein OS=Homo sapiens GN=NINL PE=1 SV=2| sp|Q9Y2I6|NINL_HUMAN
aten_s0049.g5													○			Uncharacterized protein C458.02c OS=Schizosaccharomyces pombe (strain 972 / ATCC 24843) GN=SPAC458.02c PE=1 SV=1| sp|Q9P3W6|YLI2_SCHPO
aten_s0029.g94													○			A-kinase anchor protein 17A OS=Homo sapiens GN=AKAP17A PE=1 SV=2| sp|Q02040|AK17A_HUMAN
aten_s0007.g152													○			Golgin subfamily A member 4 OS=Mus musculus GN=Golga4 PE=1 SV=2| sp|Q91VW5|GOGA4_MOUSE
aten_s0042.g74													○			Collagen alpha-1(XXVIII) chain OS=Homo sapiens GN=COL28A1 PE=2 SV=2| sp|Q2UY09|COSA1_HUMAN
aten_s0049.g84													○			NA
aten_s0010.g155													○			NA
aten_s0336.g19													○			Alpha-actinin-3 OS=Mus musculus GN=Actn3 PE=2 SV=1| sp|O88990|ACTN3_MOUSE
aten_s0139.g44													○			NA
aten_s0151.g27													○			Nuclear autoantigenic sperm protein OS=Homo sapiens GN=NASP PE=1 SV=2| sp|P49321|NASP_HUMAN
aten_s0077.g2													○			Death-inducer obliterator 1 OS=Mus musculus GN=Dido1 PE=1 SV=4| sp|Q8C9B9|DIDO1_MOUSE
aten_s0021.g100													○			Protein timeless homolog OS=Rattus norvegicus GN=Timeless PE=1 SV=1| sp|Q9Z2Y1|TIM_RAT
aten_s0053.g32													○			Arachidonate 5-lipoxygenase OS=Homo sapiens GN=ALOX5 PE=1 SV=2| sp|P09917|LOX5_HUMAN
aten_s0247.g30													○			NA
aten_s0028.g14													○			NA
aten_s0006.g70													○			Endoplasmin OS=Rattus norvegicus GN=Hsp90b1 PE=1 SV=2| sp|Q66HD0|ENPL_RAT
aten_s0197.g19													○			Sacsin OS=Mus musculus GN=Sacs PE=1 SV=2| sp|Q9JLC8|SACS_MOUSE
aten_s0166.g33													○			Breast cancer metastasis-suppressor 1-like protein-A OS=Danio rerio GN=brms1la PE=2 SV=1| sp|Q4V8V1|BM1LA_DANRE
aten_s0164.g37													○			NA
aten_s0180.g13													○			CAAX prenyl protease 2 OS=Homo sapiens GN=RCE1 PE=1 SV=1| sp|Q9Y256|FACE2_HUMAN
aten_s0079.g85													○			NA
aten_s0084.g86													○			Kinesin-like protein KIF27 OS=Mus musculus GN=Kif27 PE=1 SV=1| sp|Q7M6Z4|KIF27_MOUSE
aten_s0356.g2													○			Ubiquitin carboxyl-terminal hydrolase MINDY-1 OS=Homo sapiens GN=FAM63A PE=1 SV=2| sp|Q8N5J2|FA63A_HUMAN
aten_s0005.g341													○			NA
aten_s0018.g47													○			Unconventional myosin-VI OS=Sus scrofa GN=MYO6 PE=1 SV=1| sp|Q29122|MYO6_PIG
aten_s0008.g5													○			Limbin OS=Bos taurus GN=EVC2 PE=2 SV=1| sp|Q8MI28|LBN_BOVIN
aten_s0286.g16													○			Aspartic and glutamic acid-rich protein OS=Acropora millepora PE=1 SV=1| sp|B7W112|DQRP_ACRMI
aten_s0161.g12													○			Ankyrin repeat and zinc finger domain-containing protein 1 OS=Homo sapiens GN=ANKZF1 PE=1 SV=1| sp|Q9H8Y5|ANKZ1_HUMAN
aten_s0184.g7													○			Arginine and glutamate-rich protein 1-A OS=Danio rerio GN=arglu1a PE=2 SV=1| sp|Q6P5L7|ARGLA_DANRE
aten_s0357.g6													○			Uncharacterized TPR repeat-containing protein At2g32450 OS=Arabidopsis thaliana GN=At2g32450 PE=1 SV=1| sp|Q8S8L9|Y2245_ARATH
aten_s0030.g119													○			Protein OS-9 OS=Rattus norvegicus GN=Os9 PE=1 SV=1| sp|Q5RKH6|OS9_RAT
aten_s0107.g60													○			Trans-Golgi network integral membrane protein 2 OS=Homo sapiens GN=TGOLN2 PE=1 SV=2| sp|O43493|TGON2_HUMAN
aten_s0138.g44													○			Crescerin-1 OS=Mus musculus GN=Fam179b PE=1 SV=3| sp|Q6A070|CREC1_MOUSE
aten_s0035.g100													○			NA
aten_s0061.g17													○			Serine/threonine-protein kinase WNK1 OS=Rattus norvegicus GN=Wnk1 PE=1 SV=2| sp|Q9JIH7|WNK1_RAT
aten_s0052.g24													○			RNA polymerase II-associated factor 1 homolog OS=Mus musculus GN=Paf1 PE=1 SV=1| sp|Q8K2T8|PAF1_MOUSE
aten_s0013.g48													○			Retinoic acid-induced protein 1 OS=Mus musculus GN=Rai1 PE=1 SV=3| sp|Q61818|RAI1_MOUSE
aten_s0132.g5													○			DIS3-like exonuclease 2 OS=Mus musculus GN=Dis3l2 PE=1 SV=1| sp|Q8CI75|DI3L2_MOUSE
aten_s0046.g84													○			Tudor domain-containing protein 1 OS=Homo sapiens GN=TDRD1 PE=1 SV=2| sp|Q9BXT4|TDRD1_HUMAN
aten_s0004.g104													○			WD repeat and HMG-box DNA-binding protein 1 OS=Xenopus laevis GN=wdhd1 PE=1 SV=1| sp|O13046|WDHD1_XENLA
aten_s0007.g38													○			Pericentrin OS=Homo sapiens GN=PCNT PE=1 SV=4| sp|O95613|PCNT_HUMAN
aten_s0107.g13													○			von Willebrand factor A domain-containing protein 3A OS=Mus musculus GN=Vwa3a PE=2 SV=1| sp|Q3UVV9|VWA3A_MOUSE
aten_s0009.g102													○			NA
aten_s0091.g34													○			Microcephalin OS=Gorilla gorilla gorilla GN=MCPH1 PE=3 SV=1| sp|P61591|MCPH1_GORGO
aten_s0067.g147													○			Janus kinase and microtubule-interacting protein 3 OS=Mus musculus GN=Jakmip3 PE=1 SV=2| sp|Q5DTN8|JKIP3_MOUSE
aten_s0133.g77													○			BAH and coiled-coil domain-containing protein 1 OS=Homo sapiens GN=BAHCC1 PE=1 SV=3| sp|Q9P281|BAHC1_HUMAN
aten_s0184.g17													○			Myosin heavy chain, striated muscle OS=Argopecten irradians PE=1 SV=1| sp|P24733|MYS_ARGIR
aten_s0223.g13													○			E3 ubiquitin-protein ligase HACE1 OS=Danio rerio GN=hace1 PE=3 SV=2| sp|F8W2M1|HACE1_DANRE
aten_s0090.g13													○			Tetratricopeptide repeat protein 28 OS=Homo sapiens GN=TTC28 PE=1 SV=4| sp|Q96AY4|TTC28_HUMAN
aten_s0164.g12													○			Protein sel-1 homolog 1 OS=Homo sapiens GN=SEL1L PE=1 SV=3| sp|Q9UBV2|SE1L1_HUMAN
aten_s0225.g6													○			Zinc finger CCCH domain-containing protein 11A OS=Mus musculus GN=Zc3h11a PE=1 SV=1| sp|Q6NZF1|ZC11A_MOUSE
aten_s0045.g32													○			Glutamine-rich protein 2 OS=Homo sapiens GN=QRICH2 PE=1 SV=1| sp|Q9H0J4|QRIC2_HUMAN
aten_s0002.g280													○			Ankyrin repeat domain-containing protein 6 OS=Mus musculus GN=Ankrd6 PE=1 SV=2| sp|Q69ZU8|ANKR6_MOUSE
aten_s0033.g94													○			A-kinase anchor protein 13 OS=Homo sapiens GN=AKAP13 PE=1 SV=2| sp|Q12802|AKP13_HUMAN
aten_s0005.g166													○			DnaJ homolog subfamily C member 21 OS=Bos taurus GN=DNAJC21 PE=2 SV=2| sp|Q0II91|DJC21_BOVIN
aten_s0009.g46													○			NA
aten_s0095.g33													○			Plectin OS=Mus musculus GN=Plec PE=1 SV=3| sp|Q9QXS1|PLEC_MOUSE
aten_s0069.g13													○			mRNA cap guanine-N7 methyltransferase OS=Homo sapiens GN=RNMT PE=1 SV=1| sp|O43148|MCES_HUMAN
aten_s0279.g3													○			Serine/threonine-protein kinase Nek1 OS=Homo sapiens GN=NEK1 PE=1 SV=2| sp|Q96PY6|NEK1_HUMAN
aten_s0013.g86													○			Disintegrin and metalloproteinase domain-containing protein 12 OS=Homo sapiens GN=ADAM12 PE=1 SV=3| sp|O43184|ADA12_HUMAN
aten_s0009.g213													○			Reticulocalbin-2 OS=Crotalus adamanteus PE=1 SV=1| sp|J3S9D9|RCN2V_CROAD
aten_s0077.g68													○			Tetratricopeptide repeat protein 28 OS=Homo sapiens GN=TTC28 PE=1 SV=4| sp|Q96AY4|TTC28_HUMAN
aten_s0038.g55													○			Centrosomal protein of 290 kDa OS=Homo sapiens GN=CEP290 PE=1 SV=2| sp|O15078|CE290_HUMAN
aten_s0009.g236													○			INO80 complex subunit B OS=Homo sapiens GN=INO80B PE=1 SV=2| sp|Q9C086|IN80B_HUMAN
aten_s0192.g8													○			NA
aten_s0013.g102													○			NA
aten_s0036.g88													○			Myosin-9 OS=Mus musculus GN=Myh9 PE=1 SV=4| sp|Q8VDD5|MYH9_MOUSE
aten_s0133.g76													○			Centrosomal protein of 131 kDa OS=Danio rerio GN=cep131 PE=1 SV=1| sp|U3JAG9|CP131_DANRE
aten_s0024.g26													○			NA
aten_s0029.g149													○			Tyrosine-protein kinase BAZ1B OS=Homo sapiens GN=BAZ1B PE=1 SV=2| sp|Q9UIG0|BAZ1B_HUMAN
aten_s0001.g259													○			Mediator of RNA polymerase II transcription subunit 13-like OS=Mus musculus GN=Med13l PE=1 SV=2| sp|Q6JPI3|MD13L_MOUSE
aten_s0037.g44													○			NA
aten_s0006.g18													○			RNA-dependent RNA polymerase 1 OS=Arabidopsis thaliana GN=RDR1 PE=2 SV=1| sp|Q9LQV2|RDR1_ARATH
aten_s0044.g113													○			Daple-like protein OS=Xenopus laevis GN=ccdc88c PE=1 SV=1| sp|P85120|DAPLE_XENLA
aten_s0004.g62													○			Chromodomain-helicase-DNA-binding protein 7 OS=Gallus gallus GN=CHD7 PE=2 SV=1| sp|Q06A37|CHD7_CHICK
aten_s0111.g34													○			Supervillin OS=Mus musculus GN=Svil PE=1 SV=1| sp|Q8K4L3|SVIL_MOUSE
aten_s0015.g159													○			3-oxo-5-alpha-steroid 4-dehydrogenase 1 OS=Mus musculus GN=Srd5a1 PE=2 SV=2| sp|Q68FF9|S5A1_MOUSE
aten_s0042.g130													○			Inner centromere protein A OS=Xenopus laevis GN=incenp-a PE=1 SV=1| sp|O13024|INCEA_XENLA
aten_s0106.g36													○			Kinesin-like protein KIN-14E OS=Arabidopsis thaliana GN=KIN14E PE=1 SV=1| sp|Q9FHN8|KN14E_ARATH
aten_s0028.g32													○			Zinc finger protein 271 OS=Pongo abelii GN=ZNF271 PE=2 SV=1| sp|Q5R5U3|ZN271_PONAB
aten_s0026.g131													○			Hemicentin-1 OS=Homo sapiens GN=HMCN1 PE=1 SV=2| sp|Q96RW7|HMCN1_HUMAN
aten_s0207.g19													○			Gamma-aminobutyric acid type B receptor subunit 1 OS=Mus musculus GN=Gabbr1 PE=1 SV=1| sp|Q9WV18|GABR1_MOUSE
aten_s0142.g20													○			Unconventional myosin-X OS=Homo sapiens GN=MYO10 PE=1 SV=3| sp|Q9HD67|MYO10_HUMAN
aten_s0052.g130													○			Nesprin-1 OS=Homo sapiens GN=SYNE1 PE=1 SV=4| sp|Q8NF91|SYNE1_HUMAN
aten_s0042.g133													○			Pre-mRNA-processing factor 40 homolog A OS=Homo sapiens GN=PRPF40A PE=1 SV=2| sp|O75400|PR40A_HUMAN
aten_s0037.g33													○			p53-induced death domain-containing protein 1 OS=Mus musculus GN=Pidd1 PE=1 SV=1| sp|Q9ERV7|PIDD1_MOUSE
aten_s0084.g103													○			Lipoxygenase homology domain-containing protein 1 OS=Mus musculus GN=Loxhd1 PE=2 SV=1| sp|C8YR32|LOXH1_MOUSE
aten_s0011.g116													○			Protein FAM184A OS=Homo sapiens GN=FAM184A PE=2 SV=3| sp|Q8NB25|F184A_HUMAN
aten_s0386.g3													○			Tetratricopeptide repeat protein 28 OS=Homo sapiens GN=TTC28 PE=1 SV=4| sp|Q96AY4|TTC28_HUMAN
aten_s0306.g11													○			Differentially expressed in FDCP 8 homolog OS=Rattus norvegicus GN=Def8 PE=1 SV=1| sp|Q4V8I4|DEFI8_RAT
aten_s0297.g16													○			Eukaryotic translation initiation factor 5B OS=Homo sapiens GN=EIF5B PE=1 SV=4| sp|O60841|IF2P_HUMAN
aten_s0059.g23													○			Midasin OS=Homo sapiens GN=MDN1 PE=1 SV=2| sp|Q9NU22|MDN1_HUMAN
aten_s0441.g7													○			U4/U6.U5 tri-snRNP-associated protein 1 OS=Homo sapiens GN=SART1 PE=1 SV=1| sp|O43290|SNUT1_HUMAN
aten_s0065.g13													○			Something about silencing protein 10 OS=Mus musculus GN=Utp3 PE=1 SV=1| sp|Q9JI13|SAS10_MOUSE
aten_s0122.g4													○			Putative Bro-N domain-containing protein 069L OS=Invertebrate iridescent virus 6 GN=IIV6-069L PE=4 SV=1| sp|O55709|069L_IIV6
aten_s0217.g17													○			Inverted formin-2 OS=Xenopus laevis GN=inf2 PE=2 SV=1| sp|Q6NTV6|INF2_XENLA
aten_s0176.g13													○			ATPase family AAA domain-containing protein 5 OS=Mus musculus GN=Atad5 PE=1 SV=1| sp|Q4QY64|ATAD5_MOUSE
aten_s0128.g27													○			Hypoxia up-regulated protein 1 OS=Danio rerio GN=hyou1 PE=2 SV=1| sp|Q7ZUW2|HYOU1_DANRE
aten_s0015.g106													○			Kinesin-like protein KIF16B OS=Homo sapiens GN=KIF16B PE=1 SV=2| sp|Q96L93|KI16B_HUMAN
aten_s0075.g3													○			Protein capicua homolog OS=Homo sapiens GN=CIC PE=1 SV=2| sp|Q96RK0|CIC_HUMAN
aten_s0009.g45													○			NA
aten_s0145.g21													○			Stimulated by retinoic acid gene 6 protein-like OS=Mus musculus GN=Stra6l PE=1 SV=1| sp|Q9DBN1|STR6L_MOUSE
aten_s0048.g11													○			Transmembrane protein 198 OS=Xenopus tropicalis GN=tmem198 PE=1 SV=1| sp|Q6DFQ7|TM198_XENTR
aten_s0010.g116													○			Coiled-coil domain-containing protein R3HCC1L OS=Mus musculus GN=R3hcc1l PE=1 SV=1| sp|Q8BJM3|R3HCL_MOUSE
aten_s0057.g55													○			NA
aten_s0004.g135													○			NA
aten_s0076.g63													○			Ankyrin repeat domain-containing protein 7 OS=Mus musculus GN=Ankrd7 PE=2 SV=2| sp|Q9D504|ANKR7_MOUSE
aten_s0015.g151													○			DNA helicase INO80 OS=Homo sapiens GN=INO80 PE=1 SV=2| sp|Q9ULG1|INO80_HUMAN
aten_s0449.g2													○			Mitogen-activated protein kinase-binding protein 1 OS=Mus musculus GN=Mapkbp1 PE=1 SV=1| sp|Q6NS57|MABP1_MOUSE
aten_s0055.g64													○			1-phosphatidylinositol 4,5-bisphosphate phosphodiesterase beta-4 (Fragment) OS=Bos taurus GN=PLCB4 PE=1 SV=1| sp|Q07722|PLCB4_BOVIN
aten_s0024.g91													○			Acidic leucine-rich nuclear phosphoprotein 32 family member A OS=Drosophila pseudoobscura pseudoobscura GN=Anp32a PE=3 SV=2| sp|Q28XE2|AN32A_DROPS
aten_s0088.g31													○			LIM domain-containing protein 2 OS=Bos taurus GN=LIMD2 PE=2 SV=1| sp|Q1LZA7|LIMD2_BOVIN
aten_s0003.g187													○			Pleckstrin homology domain-containing family G member 5 OS=Homo sapiens GN=PLEKHG5 PE=1 SV=3| sp|O94827|PKHG5_HUMAN
aten_s0317.g5													○			Regulator of nonsense transcripts 2 OS=Homo sapiens GN=UPF2 PE=1 SV=1| sp|Q9HAU5|RENT2_HUMAN
aten_s0014.g22													○			Amyloid beta A4 precursor protein-binding family A member 1 OS=Homo sapiens GN=APBA1 PE=1 SV=3| sp|Q02410|APBA1_HUMAN
aten_s0017.g155													○			Rootletin OS=Mus musculus GN=Crocc PE=1 SV=2| sp|Q8CJ40|CROCC_MOUSE
aten_s0138.g1													○			Centromere-associated protein E OS=Mus musculus GN=Cenpe PE=1 SV=1| sp|Q6RT24|CENPE_MOUSE
aten_s0134.g21													○			LIM and calponin homology domains-containing protein 1 OS=Xenopus laevis GN=limch1 PE=2 SV=1| sp|Q3KQW7|LIMC1_XENLA
aten_s0269.g22													○			Cyclin-D-binding Myb-like transcription factor 1 OS=Danio rerio GN=dmtf1 PE=2 SV=1| sp|Q6DG03|DMTF1_DANRE
aten_s0039.g3													○			Craniofacial development protein 2 OS=Bos taurus GN=CFDP2 PE=1 SV=2| sp|O02751|CFDP2_BOVIN
aten_s0112.g25													○			Heat shock protein HSP 90-alpha 1 OS=Danio rerio GN=hsp90a.1 PE=1 SV=3| sp|Q90474|H90A1_DANRE
aten_s0028.g52													○			Serine/threonine-protein kinase MRCK alpha OS=Rattus norvegicus GN=Cdc42bpa PE=1 SV=1| sp|O54874|MRCKA_RAT
aten_s0024.g122													○			NA
aten_s0084.g88													○			Zinc finger CCCH domain-containing protein 8 OS=Homo sapiens GN=ZC3H8 PE=1 SV=2| sp|Q8N5P1|ZC3H8_HUMAN
aten_s0117.g4													○			NA
aten_s0028.g136													○			ESF1 homolog OS=Mus musculus GN=Esf1 PE=1 SV=1| sp|Q3V1V3|ESF1_MOUSE
aten_s0132.g52													○			Next to BRCA1 gene 1 protein OS=Mus musculus GN=Nbr1 PE=1 SV=1| sp|P97432|NBR1_MOUSE
aten_s0038.g119													○			Cilia- and flagella-associated protein 46 OS=Homo sapiens GN=CFAP46 PE=2 SV=3| sp|Q8IYW2|CFA46_HUMAN
aten_s0052.g99													○			Neuroblast differentiation-associated protein AHNAK OS=Homo sapiens GN=AHNAK PE=1 SV=2| sp|Q09666|AHNK_HUMAN
aten_s0029.g10													○			AF4/FMR2 family member 4 OS=Mus musculus GN=Aff4 PE=1 SV=1| sp|Q9ESC8|AFF4_MOUSE
aten_s0223.g10													○			Tyrosine-protein kinase receptor torso OS=Bombyx mori GN=tor PE=1 SV=1| sp|D2IYS2|TORSO_BOMMO
aten_s0156.g11													○			Thyrotroph embryonic factor OS=Mus musculus GN=Tef PE=2 SV=1| sp|Q9JLC6|TEF_MOUSE
aten_s0003.g160													○			Coiled-coil domain-containing protein 50 OS=Homo sapiens GN=CCDC50 PE=1 SV=1| sp|Q8IVM0|CCD50_HUMAN
aten_s0361.g4													○			NA
aten_s0072.g60													○			Microfibrillar-associated protein 1 OS=Bos taurus GN=MFAP1 PE=2 SV=1| sp|Q5EA98|MFAP1_BOVIN
aten_s0079.g75													○			Structural maintenance of chromosomes protein 2 OS=Xenopus laevis GN=smc2 PE=1 SV=1| sp|P50533|SMC2_XENLA
aten_s0368.g2													○			G-protein-signaling modulator 2 OS=Homo sapiens GN=GPSM2 PE=1 SV=3| sp|P81274|GPSM2_HUMAN
aten_s0201.g10													○			Probable global transcription activator SNF2L2 OS=Mus musculus GN=Smarca2 PE=1 SV=1| sp|Q6DIC0|SMCA2_MOUSE
aten_s0330.g13													○			Reticulocyte-binding protein 2 homolog a OS=Plasmodium falciparum (isolate 3D7) GN=PF13_0198 PE=1 SV=1| sp|Q8IDX6|RBP2A_PLAF7
aten_s0002.g126													○			Kinesin-like protein KIF20A OS=Bos taurus GN=KIF20A PE=2 SV=1| sp|Q29RT6|KI20A_BOVIN
aten_s0049.g3													○			Tetratricopeptide repeat protein 28 OS=Homo sapiens GN=TTC28 PE=1 SV=4| sp|Q96AY4|TTC28_HUMAN
aten_s0011.g139													○			Cilia- and flagella-associated protein 99 OS=Homo sapiens GN=CFAP99 PE=3 SV=1| sp|D6REC4|CFA99_HUMAN
aten_s0058.g97													○			RalA-binding protein 1 OS=Homo sapiens GN=RALBP1 PE=1 SV=3| sp|Q15311|RBP1_HUMAN
aten_s0098.g22													○			Malignant fibrous histiocytoma-amplified sequence 1 homolog OS=Xenopus tropicalis GN=mfhas1 PE=2 SV=1| sp|A4IIK1|MFHA1_XENTR
aten_s0006.g76													○			IQ and AAA domain-containing protein 1 OS=Homo sapiens GN=IQCA1 PE=2 SV=1| sp|Q86XH1|IQCA1_HUMAN
aten_s0012.g168													○			Protein bark beetle OS=Drosophila melanogaster GN=bark PE=1 SV=1| sp|M9NDE3|BARK_DROME
aten_s0289.g16													○			NA
aten_s0359.g4													○			Golgin subfamily A member 5 OS=Xenopus laevis GN=golga5 PE=2 SV=1| sp|Q6GNT7|GOGA5_XENLA
aten_s0018.g25													○			Coiled-coil domain-containing protein 181 OS=Rattus norvegicus GN=Ccdc181 PE=2 SV=1| sp|Q6AYN9|CC181_RAT
aten_s0170.g8													○			Nuclear mitotic apparatus protein 1 OS=Homo sapiens GN=NUMA1 PE=1 SV=2| sp|Q14980|NUMA1_HUMAN
aten_s0357.g5													○			p53-induced death domain-containing protein 1 OS=Mus musculus GN=Pidd1 PE=1 SV=1| sp|Q9ERV7|PIDD1_MOUSE
aten_s0005.g160													○			Guanine nucleotide exchange factor DBS OS=Homo sapiens GN=MCF2L PE=1 SV=2| sp|O15068|MCF2L_HUMAN
aten_s1561.g1													○			Coiled-coil domain-containing protein 191 OS=Macaca fascicularis GN=CCDC191 PE=2 SV=1| sp|Q95KD7|CC191_MACFA
aten_s0042.g64													○			Centromere protein F OS=Homo sapiens GN=CENPF PE=1 SV=2| sp|P49454|CENPF_HUMAN
aten_s0007.g168													○			Cytosolic carboxypeptidase 2 OS=Mus musculus GN=Agbl2 PE=1 SV=1| sp|Q8CDK2|CBPC2_MOUSE
aten_s0128.g47													○			Protein C-ets-2 (Fragment) OS=Lytechinus variegatus GN=ETS-2 PE=3 SV=1| sp|P29773|ETS2_LYTVA
aten_s0015.g165													○			WD repeat-containing protein 64 OS=Mus musculus GN=Wdr64 PE=2 SV=2| sp|Q9D565|WDR64_MOUSE
aten_s0008.g72													○			Fibropellin-1 OS=Strongylocentrotus purpuratus GN=EGF1 PE=1 SV=2| sp|P10079|FBP1_STRPU
aten_s0044.g56													○			Digestive organ expansion factor homolog OS=Xenopus tropicalis GN=diexf PE=2 SV=1| sp|Q642T7|DIEXF_XENTR
aten_s0009.g167													○			NA
aten_s0175.g39													○			Cell wall protein PRY3 OS=Saccharomyces cerevisiae (strain ATCC 204508 / S288c) GN=PRY3 PE=1 SV=1| sp|P47033|PRY3_YEAST
aten_s0016.g94													○			NA
aten_s0027.g7													○			NA
aten_s0009.g160													○			NA
aten_s0493.g6													○			NA
aten_s0003.g108													○			Cyclin-dependent kinase 11B OS=Homo sapiens GN=CDK11B PE=1 SV=3| sp|P21127|CD11B_HUMAN
aten_s0268.g12													○			Golgi-associated plant pathogenesis-related protein 1 OS=Mus musculus GN=Glipr2 PE=1 SV=3| sp|Q9CYL5|GAPR1_MOUSE
aten_s0252.g13													○			NA
aten_s0175.g9													○			Ankyrin repeat and fibronectin type-III domain-containing protein 1 OS=Homo sapiens GN=ANKFN1 PE=2 SV=2| sp|Q8N957|ANKF1_HUMAN
aten_s0024.g39													○			NA
aten_s0085.g37													○			[F-actin]-methionine sulfoxide oxidase mical1 OS=Danio rerio GN=mical1 PE=3 SV=1| sp|E7F9T0|MICA1_DANRE
aten_s0043.g51													○			NA
aten_s0116.g19													○			FH1/FH2 domain-containing protein 3 OS=Homo sapiens GN=FHOD3 PE=1 SV=2| sp|Q2V2M9|FHOD3_HUMAN
aten_s0005.g242													○			Cilia- and flagella-associated protein 44 OS=Homo sapiens GN=CFAP44 PE=1 SV=1| sp|Q96MT7|CFA44_HUMAN
aten_s0055.g69													○			La-related protein 7 OS=Xenopus tropicalis GN=larp7 PE=2 SV=1| sp|Q28G87|LARP7_XENTR
aten_s0049.g97													○			Dynein regulatory complex protein 1 OS=Xenopus laevis GN=drc1 PE=2 SV=1| sp|Q7T0Y4|DRC1_XENLA
aten_s0093.g54													○			Uncharacterized protein KIAA2012 homolog OS=Bos taurus GN=KIAA2012 PE=2 SV=2| sp|A7YY35|K2012_BOVIN
aten_s0403.g7													○			NA
aten_s0120.g30													○			G kinase-anchoring protein 1 OS=Danio rerio GN=gkap1 PE=2 SV=1| sp|Q6NWC9|GKAP1_DANRE
aten_s0292.g9													○			DNA topoisomerase 1 OS=Homo sapiens GN=TOP1 PE=1 SV=2| sp|P11387|TOP1_HUMAN
aten_s0005.g135													○			Ecto-NOX disulfide-thiol exchanger 1 OS=Homo sapiens GN=ENOX1 PE=1 SV=1| sp|Q8TC92|ENOX1_HUMAN
aten_s0249.g4													○			Histone-lysine N-methyltransferase SETD1B-A OS=Danio rerio GN=setd1ba PE=1 SV=2| sp|Q1LY77|SE1BA_DANRE
aten_s0172.g10													○			Thioredoxin domain-containing protein 12 OS=Epinephelus coioides GN=Txndc12 PE=1 SV=1| sp|H9D1R1|TXD12_EPICO
aten_s0324.g8													○			Peptidyl-prolyl cis-trans isomerase-like 4 OS=Homo sapiens GN=PPIL4 PE=1 SV=1| sp|Q8WUA2|PPIL4_HUMAN
aten_s0106.g44													○			Protein unc-13 homolog B OS=Homo sapiens GN=UNC13B PE=1 SV=2| sp|O14795|UN13B_HUMAN
aten_s0070.g25													○			Annexin A6 OS=Bos taurus GN=ANXA6 PE=1 SV=2| sp|P79134|ANXA6_BOVIN
aten_s0048.g77													○			RNA-binding protein 28 OS=Homo sapiens GN=RBM28 PE=1 SV=3| sp|Q9NW13|RBM28_HUMAN
aten_s0172.g64													○			Nucleoplasmin-like protein ANO39 OS=Patiria pectinifera PE=1 SV=1| sp|Q9NLA3|ANO39_PATPE
aten_s0001.g109													○			NA
aten_s0306.g25													○			Interferon-inducible GTPase 1 OS=Mus musculus GN=Iigp1 PE=1 SV=2| sp|Q9QZ85|IIGP1_MOUSE
aten_s0027.g30													○			Centrosomal protein of 63 kDa OS=Danio rerio GN=cep63 PE=2 SV=2| sp|Q6PGZ0|CEP63_DANRE
aten_s0047.g3													○			NA
aten_s0217.g23													○			Protein FAM181B OS=Bos taurus GN=FAM181B PE=2 SV=1| sp|A7MB34|F181B_BOVIN
aten_s0132.g25													○			Spectrin beta chain, non-erythrocytic 5 OS=Homo sapiens GN=SPTBN5 PE=1 SV=2| sp|Q9NRC6|SPTN5_HUMAN
aten_s0117.g39													○			RNA polymerase-associated protein LEO1 OS=Pongo abelii GN=LEO1 PE=2 SV=1| sp|Q5R4D6|LEO1_PONAB
aten_s0110.g48													○			IQ domain-containing protein D OS=Homo sapiens GN=IQCD PE=2 SV=2| sp|Q96DY2|IQCD_HUMAN
aten_s0019.g63													○			Uncharacterized protein C11orf57 OS=Homo sapiens GN=C11orf57 PE=1 SV=2| sp|Q6ZUT1|CK057_HUMAN
aten_s0130.g26													○			Titin OS=Homo sapiens GN=TTN PE=1 SV=4| sp|Q8WZ42|TITIN_HUMAN
aten_s0070.g28													○			Protein ENHANCED DISEASE RESISTANCE 2-like OS=Arabidopsis thaliana GN=EDR2L PE=2 SV=1| sp|Q8VZF6|EDR2L_ARATH
aten_s0055.g145													○			Tetratricopeptide repeat protein 28 OS=Homo sapiens GN=TTC28 PE=1 SV=4| sp|Q96AY4|TTC28_HUMAN
aten_s0302.g4													○			NA
aten_s0024.g83													○			Centrosomal protein of 152 kDa OS=Xenopus laevis GN=cep152 PE=2 SV=1| sp|Q498G2|CE152_XENLA
aten_s0093.g7													○			snRNA-activating protein complex subunit 4 OS=Mus musculus GN=Snapc4 PE=1 SV=2| sp|Q8BP86|SNPC4_MOUSE
aten_s0151.g12													○			YTH domain-containing protein 1 OS=Mus musculus GN=Ythdc1 PE=1 SV=2| sp|E9Q5K9|YTDC1_MOUSE
aten_s0030.g33													○			Probable ATP-dependent RNA helicase DHX37 OS=Homo sapiens GN=DHX37 PE=1 SV=1| sp|Q8IY37|DHX37_HUMAN
aten_s0002.g151													○			Alpha-L-fucosidase 1 OS=Arabidopsis thaliana GN=FUC1 PE=1 SV=2| sp|Q8GW72|FUCO1_ARATH
aten_s0051.g69													○			Receptor-type tyrosine-protein phosphatase C OS=Rattus norvegicus GN=Ptprc PE=1 SV=2| sp|P04157|PTPRC_RAT
aten_s0130.g28													○			NA
aten_s0053.g97													○			B9 domain-containing protein 1 OS=Homo sapiens GN=B9D1 PE=1 SV=1| sp|Q9UPM9|B9D1_HUMAN
aten_s0197.g5													○			NA
aten_s0227.g21													○			Serrate RNA effector molecule homolog OS=Danio rerio GN=srrt PE=2 SV=1| sp|Q66I22|SRRT_DANRE
aten_s0600.g1													○			NLR family CARD domain-containing protein 4 OS=Xenopus tropicalis GN=nlrc4 PE=2 SV=2| sp|F6R2G2|NLRC4_XENTR
aten_s0009.g241													○			Adhesion G-protein coupled receptor D1 OS=Bos taurus GN=ADGRD1 PE=2 SV=1| sp|A6QLU6|AGRD1_BOVIN
aten_s0035.g127													○			Polyamine-modulated factor 1-binding protein 1 OS=Mus musculus GN=Pmfbp1 PE=2 SV=1| sp|Q9WVQ0|PMFBP_MOUSE
aten_s0194.g7													○			NA
aten_s0068.g36													○			Electroneutral sodium bicarbonate exchanger 1 OS=Homo sapiens GN=SLC4A8 PE=1 SV=1| sp|Q2Y0W8|S4A8_HUMAN
aten_s0068.g37													○			NA
aten_s0157.g24													○			NA
aten_s0016.g117													○			Chromodomain-helicase-DNA-binding protein 3 OS=Homo sapiens GN=CHD3 PE=1 SV=3| sp|Q12873|CHD3_HUMAN
aten_s0002.g162													○			Zinc finger MYND domain-containing protein 11 OS=Mus musculus GN=Zmynd11 PE=1 SV=2| sp|Q8R5C8|ZMY11_MOUSE
aten_s0060.g50													○			Chondroitin sulfate synthase 2 OS=Homo sapiens GN=CHPF PE=1 SV=2| sp|Q8IZ52|CHSS2_HUMAN
aten_s0047.g2													○			D-inositol 3-phosphate glycosyltransferase OS=Corynebacterium urealyticum (strain ATCC 43042 / DSM 7109)GN=mshA PE=3 SV=1| sp|B1VEI4|MSHA_CORU7
aten_s0180.g54													○			Neuropilin-2 OS=Homo sapiens GN=NRP2 PE=1 SV=2| sp|O60462|NRP2_HUMAN
aten_s0123.g8													○			NA
aten_s0003.g47													○			NA
aten_s0314.g1													○			NA
aten_s0042.g46													○			O-acetyl-ADP-ribose deacetylase 1 OS=Mus musculus GN=Oard1 PE=1 SV=2| sp|Q8R5F3|OARD1_MOUSE
aten_s0098.g40													○			Structural maintenance of chromosomes protein 4 OS=Xenopus laevis GN=smc4 PE=1 SV=1| sp|P50532|SMC4_XENLA
aten_s0099.g40													○			Transcriptional regulator ATRX OS=Pan troglodytes GN=ATRX PE=2 SV=1| sp|Q7YQM4|ATRX_PANTR
aten_s0501.g7													○			NLR family CARD domain-containing protein 4 OS=Xenopus tropicalis GN=nlrc4 PE=2 SV=2| sp|F6R2G2|NLRC4_XENTR
aten_s0130.g32													○			NA
aten_s0206.g45													○			NA
aten_s0219.g5													○			Zinc finger CCCH domain-containing protein 14 OS=Danio rerio GN=zc3h14 PE=2 SV=1| sp|Q5TYQ8|ZC3HE_DANRE
aten_s0223.g30													○			Melanoma inhibitory activity protein 3 OS=Homo sapiens GN=MIA3 PE=1 SV=1| sp|Q5JRA6|MIA3_HUMAN
aten_s0139.g77													○			Putative pre-mRNA-splicing factor ATP-dependent RNA helicase DHX16 OS=Homo sapiens GN=DHX16 PE=1 SV=2| sp|O60231|DHX16_HUMAN
aten_s0126.g15													○			RING finger and CHY zinc finger domain-containing protein 1 OS=Mus musculus GN=Rchy1 PE=1 SV=1| sp|Q9CR50|ZN363_MOUSE
aten_s0289.g10													○			Nucleoprotein TPR OS=Rattus norvegicus GN=Tpr PE=1 SV=1| sp|F1MA98|TPR_RAT
aten_s0031.g18													○			NA
aten_s0049.g65													○			NA
aten_s0014.g23													○			U3 small nucleolar ribonucleoprotein protein MPP10 OS=Mus musculus GN=Mphosph10 PE=1 SV=2| sp|Q810V0|MPP10_MOUSE
aten_s0156.g5													○			Acyl-CoA synthetase family member 4 OS=Homo sapiens GN=AASDH PE=1 SV=3| sp|Q4L235|ACSF4_HUMAN
aten_s0005.g243													○			Centrosomal protein of 164 kDa OS=Homo sapiens GN=CEP164 PE=1 SV=3| sp|Q9UPV0|CE164_HUMAN
aten_s0226.g15													○			Potassium voltage-gated channel subfamily A member 2 OS=Oryctolagus cuniculus GN=KCNA2 PE=1 SV=2| sp|Q09081|KCNA2_RABIT
aten_s0018.g15													○			Translocation protein SEC63 homolog OS=Mus musculus GN=Sec63 PE=1 SV=4| sp|Q8VHE0|SEC63_MOUSE
aten_s0209.g15													○			Apolipoprotein L3 OS=Homo sapiens GN=APOL3 PE=1 SV=3| sp|O95236|APOL3_HUMAN
aten_s0162.g6													○			FK506-binding protein 15 OS=Homo sapiens GN=FKBP15 PE=1 SV=2| sp|Q5T1M5|FKB15_HUMAN
aten_s0001.g97													○			GAS2-like protein 1 OS=Mus musculus GN=Gas2l1 PE=1 SV=1| sp|Q8JZP9|GA2L1_MOUSE
aten_s0020.g44													○			Craniofacial development protein 2 OS=Bos taurus GN=CFDP2 PE=1 SV=2| sp|O02751|CFDP2_BOVIN
aten_s0189.g39													○			Probable peptidyl-tRNA hydrolase OS=Homo sapiens GN=PTRH1 PE=1 SV=1| sp|Q86Y79|PTH_HUMAN
aten_s0033.g62													○			Surfeit locus protein 2 OS=Homo sapiens GN=SURF2 PE=1 SV=3| sp|Q15527|SURF2_HUMAN
aten_s0286.g9													○			Transcription factor glial cells missing 2 OS=Drosophila melanogaster GN=gcm2 PE=2 SV=4| sp|Q9VLA2|GCM2_DROME
aten_s0136.g19													○			SH2 domain-containing protein 4A OS=Xenopus tropicalis GN=sh2d4a PE=2 SV=1| sp|Q08CX2|SH24A_XENTR
aten_s0324.g24													○			Reticulocyte-binding protein 2 homolog a OS=Plasmodium falciparum (isolate 3D7) GN=PF13_0198 PE=1 SV=1| sp|Q8IDX6|RBP2A_PLAF7
aten_s0033.g78													○			Bromodomain-containing protein 2 OS=Rattus norvegicus GN=Brd2 PE=1 SV=1| sp|Q6MGA9|BRD2_RAT
aten_s0014.g21													○			Protein casc4 OS=Xenopus laevis GN=casc4 PE=2 SV=1| sp|Q32N32|CASC4_XENLA
aten_s0140.g36													○			NA
aten_s0135.g44													○			Serum response factor-binding protein 1 OS=Homo sapiens GN=SRFBP1 PE=1 SV=1| sp|Q8NEF9|SRFB1_HUMAN
aten_s0231.g14													○			F-BAR domain only protein 2 OS=Homo sapiens GN=FCHO2 PE=1 SV=2| sp|Q0JRZ9|FCHO2_HUMAN
aten_s0068.g33													○			RNA polymerase-associated protein CTR9 homolog OS=Xenopus laevis GN=ctr9 PE=2 SV=1| sp|Q4QR29|CTR9_XENLA
aten_s0308.g1													○			Tetratricopeptide repeat protein 28 OS=Homo sapiens GN=TTC28 PE=1 SV=4| sp|Q96AY4|TTC28_HUMAN
aten_s0005.g94													○			Transmembrane prolyl 4-hydroxylase OS=Homo sapiens GN=P4HTM PE=1 SV=2| sp|Q9NXG6|P4HTM_HUMAN
aten_s0846.g1													○			NA
aten_s0001.g251													○			Golgin subfamily A member 3 OS=Mus musculus GN=Golga3 PE=1 SV=3| sp|P55937|GOGA3_MOUSE
aten_s0010.g62													○			Myoferlin OS=Homo sapiens GN=MYOF PE=1 SV=1| sp|Q9NZM1|MYOF_HUMAN
aten_s1341.g1													○			Lupus La protein OS=Homo sapiens GN=SSB PE=1 SV=2| sp|P05455|LA_HUMAN
aten_s0371.g1													○			Centrosomal protein of 89 kDa OS=Danio rerio GN=cep89 PE=2 SV=1| sp|Q6P402|CEP89_DANRE
aten_s0039.g37													○			Eukaryotic translation initiation factor 3 subunit A OS=Nematostella vectensis GN=v1g190699 PE=3 SV=2| sp|A7SK48|EIF3A_NEMVE
aten_s0042.g77													○			STE20-like serine/threonine-protein kinase OS=Homo sapiens GN=SLK PE=1 SV=1| sp|Q9H2G2|SLK_HUMAN
aten_s0029.g96													○			Kinesin-like protein KIF3A OS=Macaca fascicularis GN=KIF3A PE=2 SV=1| sp|Q4R628|KIF3A_MACFA
aten_s0097.g20													○			DNA-directed RNA polymerase, mitochondrial OS=Mus musculus GN=Polrmt PE=1 SV=1| sp|Q8BKF1|RPOM_MOUSE
aten_s0342.g11													○			Putative IQ motif and ankyrin repeat domain-containing protein LOC642574 OS=Homo sapiens PE=5 SV=2| sp|A8MXQ7|YH010_HUMAN
aten_s0134.g35													○			Kinesin-like protein KIF1C OS=Homo sapiens GN=KIF1C PE=1 SV=3| sp|O43896|KIF1C_HUMAN
aten_s0096.g101													○			DnaJ homolog subfamily C member 2 OS=Rattus norvegicus GN=Dnajc2 PE=1 SV=1| sp|Q7TQ20|DNJC2_RAT
aten_s0079.g51													○			Centromere protein C OS=Homo sapiens GN=CENPC PE=1 SV=2| sp|Q03188|CENPC_HUMAN
aten_s0086.g11													○			NA
aten_s0026.g27													○			Transcription factor HES-4 OS=Xenopus tropicalis GN=hes4 PE=2 SV=1| sp|Q6PBD4|HES4_XENTR
aten_s0026.g70													○			NA
aten_s0077.g42													○			Glutamate-rich protein 3 OS=Homo sapiens GN=ERICH3 PE=2 SV=1| sp|Q5RHP9|ERIC3_HUMAN
aten_s0157.g20													○			Protein DEK OS=Rattus norvegicus GN=Dek PE=1 SV=1| sp|Q6AXS3|DEK_RAT
aten_s0184.g40													○			Collagen triple helix repeat-containing protein 1 OS=Homo sapiens GN=CTHRC1 PE=1 SV=1| sp|Q96CG8|CTHR1_HUMAN
aten_s0117.g34													○			Probable ATP-dependent RNA helicase DDX46 OS=Danio rerio GN=ddx46 PE=2 SV=1| sp|Q4TVV3|DDX46_DANRE
aten_s0001.g314													○			Unconventional myosin-XVIIIa OS=Mus musculus GN=Myo18a PE=1 SV=2| sp|Q9JMH9|MY18A_MOUSE
aten_s0269.g21													○			Cyclin-D-binding Myb-like transcription factor 1 OS=Danio rerio GN=dmtf1 PE=2 SV=1| sp|Q6DG03|DMTF1_DANRE
aten_s0062.g97													○			Remodeling and spacing factor 1 OS=Homo sapiens GN=RSF1 PE=1 SV=2| sp|Q96T23|RSF1_HUMAN
aten_s0026.g100													○			Potassium channel subfamily K member 10 OS=Rattus norvegicus GN=Kcnk10 PE=2 SV=1| sp|Q9JIS4|KCNKA_RAT
aten_s0132.g34													○			Protein CASC3 OS=Danio rerio GN=casc3 PE=1 SV=1| sp|Q1ECZ4|CASC3_DANRE
aten_s0026.g4													○			Rho GTPase-activating protein 5 OS=Homo sapiens GN=ARHGAP5 PE=1 SV=2| sp|Q13017|RHG05_HUMAN
aten_s0026.g5													○			Rho GTPase-activating protein 5 OS=Mus musculus GN=Arhgap5 PE=1 SV=2| sp|P97393|RHG05_MOUSE
aten_s0031.g49													○			Coiled-coil and C2 domain-containing protein 2A OS=Homo sapiens GN=CC2D2A PE=1 SV=3| sp|Q9P2K1|C2D2A_HUMAN
aten_s0059.g78													○			NA
aten_s0033.g2													○			Low-density lipoprotein receptor-related protein 4 OS=Homo sapiens GN=LRP4 PE=1 SV=4| sp|O75096|LRP4_HUMAN
aten_s0067.g117													○			DDRGK domain-containing protein 1 OS=Trichoplax adhaerens GN=TRIADDRAFT_58679 PE=3 SV=1| sp|B3S3D5|DDRGK_TRIAD
aten_s0156.g33													○			Nucleolar protein 8 OS=Mus musculus GN=Nol8 PE=1 SV=2| sp|Q3UHX0|NOL8_MOUSE
aten_s0014.g45													○			NA
aten_s0007.g203													○			G patch domain-containing protein 4 OS=Xenopus tropicalis GN=gpatch4 PE=2 SV=1| sp|Q6P859|GPTC4_XENTR
aten_s0016.g3													○			NA
aten_s0263.g17													○			Microtubule-actin cross-linking factor 1, isoforms 1/2/3/5 OS=Homo sapiens GN=MACF1 PE=1 SV=4| sp|Q9UPN3|MACF1_HUMAN
aten_s0001.g7													○			Serine/arginine repetitive matrix protein 2 OS=Mus musculus GN=Srrm2 PE=1 SV=3| sp|Q8BTI8|SRRM2_MOUSE
aten_s0001.g231													○			Bicaudal D-related protein homolog OS=Drosophila melanogaster GN=CG17365 PE=2 SV=1| sp|Q8SWR2|BICRD_DROME
aten_s0010.g175													○			Nucleolar protein 14 OS=Homo sapiens GN=NOP14 PE=1 SV=3| sp|P78316|NOP14_HUMAN
aten_s0023.g15													○			Lens fiber major intrinsic protein OS=Ovis aries GN=MIP PE=1 SV=1| sp|Q6J8I9|MIP_SHEEP
aten_s0025.g30													○			E3 ubiquitin-protein ligase TRIM71 OS=Gallus gallus GN=TRIM71 PE=2 SV=1| sp|Q1PRL4|LIN41_CHICK
aten_s0249.g11													○			Smoothelin OS=Homo sapiens GN=SMTN PE=1 SV=7| sp|P53814|SMTN_HUMAN
aten_s0063.g9													○			Proliferation marker protein Ki-67 OS=Homo sapiens GN=MKI67 PE=1 SV=2| sp|P46013|KI67_HUMAN
aten_s0126.g21													○			Kinesin-like protein KIF28P OS=Mus musculus GN=Kif28p PE=3 SV=1| sp|D3YXS5|KIF28_MOUSE
aten_s0210.g26													○			Actin-101 OS=Solanum tuberosum GN=AC101 PE=3 SV=1| sp|P30173|ACT13_SOLTU
aten_s0084.g58													○			Kinesin-II 95 kDa subunit OS=Strongylocentrotus purpuratus GN=KRP95 PE=1 SV=1| sp|P46871|KRP95_STRPU
aten_s0246.g3													○			Histone-lysine N-methyltransferase SETDB1 OS=Mus musculus GN=Setdb1 PE=1 SV=1| sp|O88974|SETB1_MOUSE
aten_s0030.g126													○			Kinesin-like protein KIF28P OS=Rattus norvegicus GN=Kif28p PE=2 SV=1| sp|F8WLE0|KIF28_RAT
aten_s0093.g76													○			Coiled-coil domain-containing protein 34 OS=Homo sapiens GN=CCDC34 PE=1 SV=2| sp|Q96HJ3|CCD34_HUMAN
aten_s0082.g75													○			Tetratricopeptide repeat protein 28 OS=Homo sapiens GN=TTC28 PE=1 SV=4| sp|Q96AY4|TTC28_HUMAN
aten_s0053.g98													○			Intraflagellar transport protein 140 homolog OS=Homo sapiens GN=IFT140 PE=1 SV=1| sp|Q96RY7|IF140_HUMAN
aten_s0096.g14													○			Serine/threonine-protein kinase RIO1 OS=Homo sapiens GN=RIOK1 PE=1 SV=2| sp|Q9BRS2|RIOK1_HUMAN
aten_s0121.g46													○			Scaffold attachment factor B1 OS=Rattus norvegicus GN=Safb PE=1 SV=2| sp|O88453|SAFB1_RAT
aten_s0040.g116													○			Actin-related protein 5 OS=Aedes aegypti GN=Arp5 PE=3 SV=1| sp|Q17GZ9|ARP5_AEDAE
aten_s0058.g38													○			General transcription factor 3C polypeptide 1 OS=Rattus norvegicus GN=Gtf3c1 PE=1 SV=1| sp|Q63505|TF3C1_RAT
aten_s0025.g82													○			Transcription initiation factor TFIID subunit 1 OS=Mus musculus GN=Taf1 PE=1 SV=2| sp|Q80UV9|TAF1_MOUSE
aten_s0241.g19													○			Bromodomain-containing protein 7 OS=Mus musculus GN=Brd7 PE=1 SV=1| sp|O88665|BRD7_MOUSE
aten_s0056.g64													○			Peregrin OS=Homo sapiens GN=BRPF1 PE=1 SV=2| sp|P55201|BRPF1_HUMAN
aten_s0068.g26													○			4-aminobutyrate aminotransferase, mitochondrial OS=Sus scrofa GN=ABAT PE=1 SV=2| sp|P80147|GABT_PIG
aten_s0031.g32													○			NA
aten_s0017.g50													○			piRNA biogenesis protein EXD1 OS=Bombyx mori GN=EXD1 PE=1 SV=2| sp|H9IUR0|EXD1_BOMMO
aten_s0001.g189													○			TNF receptor-associated factor 4 OS=Mus musculus GN=Traf4 PE=1 SV=2| sp|Q61382|TRAF4_MOUSE
aten_s0003.g46													○			NA
aten_s0048.g78													○			RNA-binding protein 28 OS=Mus musculus GN=Rbm28 PE=1 SV=4| sp|Q8CGC6|RBM28_MOUSE
aten_s0062.g7													○			Membrane glycoprotein UL144 OS=Human cytomegalovirus (strain Toledo) GN=UL144 PE=1 SV=1| sp|Q68396|UL144_HCMVO
aten_s0009.g47													○			Major antigen OS=Onchocerca volvulus GN=OVT1 PE=2 SV=2| sp|P21249|ANT1_ONCVO
aten_s0529.g5													○			NA
aten_s0052.g142													○			Spectrin beta chain, non-erythrocytic 1 OS=Homo sapiens GN=SPTBN1 PE=1 SV=2| sp|Q01082|SPTB2_HUMAN
aten_s0036.g35													○			E3 ubiquitin-protein ligase BRE1A OS=Mus musculus GN=Rnf20 PE=1 SV=2| sp|Q5DTM8|BRE1A_MOUSE
aten_s0015.g30													○			Claspin OS=Homo sapiens GN=CLSPN PE=1 SV=3| sp|Q9HAW4|CLSPN_HUMAN
aten_s0017.g125													○			D-inositol 3-phosphate glycosyltransferase OS=Tsukamurella paurometabola (strain ATCC 8368 / DSM 20162/ JCM 10117 / NBRC 16120 / NCTC 13040) GN=mshA PE=3 SV=1| sp|D5USX8|MSHA_TSUPD
aten_s0241.g45													○			Apoptotic chromatin condensation inducer in the nucleus OS=Mus musculus GN=Acin1 PE=1 SV=3| sp|Q9JIX8|ACINU_MOUSE
aten_s0261.g16													○			Monocarboxylate transporter 3 OS=Gallus gallus GN=SLC16A3 PE=2 SV=2| sp|Q90632|MOT3_CHICK
aten_s0248.g6													○			NA
aten_s0117.g27													○			Tax1-binding protein 1 homolog OS=Pongo abelii GN=TAX1BP1 PE=2 SV=2| sp|Q5R4U3|TAXB1_PONAB
aten_s0295.g5													○			N-fatty-acyl-amino acid synthase/hydrolase PM20D1.2 OS=Danio rerio GN=pm20d1.2 PE=2 SV=1| sp|Q08BB2|P2012_DANRE
aten_s0098.g36													○			Tetratricopeptide repeat protein 28 OS=Homo sapiens GN=TTC28 PE=1 SV=4| sp|Q96AY4|TTC28_HUMAN
aten_s0303.g6													○			Rho guanine nucleotide exchange factor 17 OS=Homo sapiens GN=ARHGEF17 PE=1 SV=1| sp|Q96PE2|ARHGH_HUMAN
aten_s0029.g128													○			Ribosomal RNA-processing protein 8 OS=Mus musculus GN=Rrp8 PE=1 SV=1| sp|Q9DB85|RRP8_MOUSE
aten_s0010.g76													○			NA
aten_s0174.g26													○			Tetratricopeptide repeat protein 28 OS=Mus musculus GN=Ttc28 PE=1 SV=3| sp|Q80XJ3|TTC28_MOUSE
aten_s0082.g42													○			Probable ATP-dependent RNA helicase DDX23 OS=Homo sapiens GN=DDX23 PE=1 SV=3| sp|Q9BUQ8|DDX23_HUMAN
aten_s0028.g165													○			Transmembrane protein 163 OS=Rattus norvegicus GN=Tmem163 PE=1 SV=1| sp|A9CMA6|TM163_RAT
aten_s0083.g91													○			Coiled-coil domain-containing protein 186 OS=Mus musculus GN=Ccdc186 PE=1 SV=2| sp|Q8C9S4|CC186_MOUSE
aten_s0069.g42													○			NLR family CARD domain-containing protein 4 OS=Mus musculus GN=Nlrc4 PE=1 SV=1| sp|Q3UP24|NLRC4_MOUSE
aten_s0153.g24													○			D-inositol 3-phosphate glycosyltransferase OS=Corynebacterium urealyticum (strain ATCC 43042 / DSM 7109)GN=mshA PE=3 SV=1| sp|B1VEI4|MSHA_CORU7
aten_s0067.g106													○			Cortactin-binding protein 2 OS=Equus caballus GN=CTTNBP2 PE=3 SV=1| sp|Q2QLA2|CTTB2_HORSE
aten_s0015.g127													○			Rho guanine nucleotide exchange factor 10 OS=Mus musculus GN=Arhgef10 PE=1 SV=2| sp|Q8C033|ARHGA_MOUSE
aten_s0037.g38													○			Tetratricopeptide repeat protein 28 OS=Homo sapiens GN=TTC28 PE=1 SV=4| sp|Q96AY4|TTC28_HUMAN
aten_s0269.g23													○			Cyclin-D-binding Myb-like transcription factor 1 OS=Danio rerio GN=dmtf1 PE=2 SV=1| sp|Q6DG03|DMTF1_DANRE
aten_s0137.g56													○			Ankyrin-1 OS=Homo sapiens GN=ANK1 PE=1 SV=3| sp|P16157|ANK1_HUMAN
aten_s0264.g23													○			Protein preY, mitochondrial OS=Bos taurus GN=PREY PE=3 SV=1| sp|Q2T9V7|PREY_BOVIN
aten_s0153.g34													○			Solute carrier family 2, facilitated glucose transporter member 12 OS=Mus musculus GN=Slc2a12 PE=2 SV=1| sp|Q8BFW9|GTR12_MOUSE
aten_s0097.g34													○			EH domain-binding protein 1 OS=Mus musculus GN=Ehbp1 PE=1 SV=3| sp|Q69ZW3|EHBP1_MOUSE
aten_s1226.g1													○			NA
aten_s0034.g40													○			Protein Red OS=Pongo abelii GN=IK PE=2 SV=1| sp|Q5NVI3|RED_PONAB
aten_s0067.g31													○			NA
aten_s0076.g51													○			DNA repair protein complementing XP-C cells homolog OS=Mus musculus GN=Xpc PE=1 SV=2| sp|P51612|XPC_MOUSE
aten_s0163.g46													○			NA
aten_s0197.g35													○			tRNA-splicing endonuclease subunit Sen34 OS=Mus musculus GN=Tsen34 PE=2 SV=2| sp|Q8BMZ5|SEN34_MOUSE
aten_s0316.g7													○			Supervillin OS=Bos taurus GN=SVIL PE=1 SV=2| sp|O46385|SVIL_BOVIN
aten_s0332.g4													○			Cyclic GMP-binding protein C OS=Dictyostelium discoideum GN=gbpC PE=1 SV=1| sp|Q8MVR1|GBPC_DICDI
aten_s0106.g8													○			NA
aten_s0053.g20													○			ELKS/Rab6-interacting/CAST family member 1 OS=Homo sapiens GN=ERC1 PE=1 SV=1| sp|Q8IUD2|RB6I2_HUMAN
aten_s0252.g8													○			NA
aten_s0079.g89													○			Epidermal growth factor receptor substrate 15 OS=Homo sapiens GN=EPS15 PE=1 SV=2| sp|P42566|EPS15_HUMAN
aten_s0011.g106													○			Transforming acidic coiled-coil-containing protein 1 OS=Mus musculus GN=Tacc1 PE=1 SV=1| sp|Q6Y685|TACC1_MOUSE
aten_s0106.g41													○			Chromatin assembly factor 1 subunit A-A OS=Xenopus laevis GN=chaf1a-a PE=1 SV=1| sp|Q98TA5|CA1AA_XENLA
aten_s0092.g50													○			PHD and RING finger domain-containing protein 1 OS=Homo sapiens GN=PHRF1 PE=1 SV=3| sp|Q9P1Y6|PHRF1_HUMAN
aten_s0049.g16													○			Matrilin-2 OS=Mus musculus GN=Matn2 PE=2 SV=2| sp|O08746|MATN2_MOUSE
aten_s0012.g144													○			NA
aten_s0274.g11													○			NA
aten_s0031.g110													○			Zinc finger protein 608 OS=Homo sapiens GN=ZNF608 PE=1 SV=4| sp|Q9ULD9|ZN608_HUMAN
aten_s0095.g27													○			NA
aten_s0121.g14													○			Translation initiation factor IF-2 OS=Desulfitobacterium hafniense (strain Y51) GN=infB PE=3 SV=1| sp|Q24UI6|IF2_DESHY
aten_s0047.g61													○			Tropomyosin alpha-1 chain OS=Sus scrofa GN=TPM1 PE=1 SV=2| sp|P42639|TPM1_PIG
aten_s0510.g2															○	NA
aten_s0038.g77															○	NA
aten_s0036.g17															○	Coiled-coil domain-containing protein 189 OS=Mus musculus GN=Ccdc189 PE=1 SV=2| sp|Q6NZQ0|CC189_MOUSE
aten_s0509.g1															○	Plexin-A4 OS=Danio rerio GN=plxna4 PE=2 SV=1| sp|Q6BEA0|PLXA4_DANRE
aten_s0097.g25															○	Synaptotagmin-9 OS=Homo sapiens GN=SYT9 PE=2 SV=1| sp|Q86SS6|SYT9_HUMAN
Total number of DEGs	0	19	49	3	0	0	5	1	1	106	0	0	392	0	8
